# Supplementary material for: Sanwei sandalwood decoction improves function of the gut microbiota in heart failure
Source: Front Microbiol. 2023 Oct 19;14:1236749. doi: 10.3389/fmicb.2023.1236749 (PMC10620746; doi:10.3389/fmicb.2023.1236749)
Supplement: Supplementary file 1 [file Data_Sheet_1.XLS]

Group	R_value	P_value
Normal_vs_Model	0.381481481481481	0.014
Normal_vs_Sanwei.sandalwood.decoction	0.211111111111111	0.028
Model_vs_Sanwei.sandalwood.decoction	-0.0111111111111111	0.494
