# Supplementary material for: Sanwei sandalwood decoction improves function of the gut microbiota in heart failure
Source: Front Microbiol. 2023 Oct 19;14:1236749. doi: 10.3389/fmicb.2023.1236749 (PMC10620746; doi:10.3389/fmicb.2023.1236749)
Supplement: Supplementary file 2 [file Data_Sheet_2.XLS]

index	Normal-1	Normal-2	Normal-3	Normal-4	Normal-5	Normal-6	Model-1	Model-2	Model-3	Model-4	Model-5	Model-6	Sanwei.sandalwood.decoction-1	Sanwei.sandalwood.decoction-2	Sanwei.sandalwood.decoction-3	Sanwei.sandalwood.decoction-4	Sanwei.sandalwood.decoction-5	Sanwei.sandalwood.decoction-6
aro_sum	15471.49645134968	16287.528373594005	16244.431743486624	15045.535943617968	15944.857611630861	17629.563982942534	14904.006415874856	17030.547346575673	17684.289559319535	19265.744167474033	20295.71696316913	17567.7350774324	13338.215490197234	18479.750954023188	18388.355694019203	111847.91151659365	14814.54736745171	16303.937628009602
