# Supplementary material for: Sanwei sandalwood decoction improves function of the gut microbiota in heart failure
Source: Front Microbiol. 2023 Oct 19;14:1236749. doi: 10.3389/fmicb.2023.1236749 (PMC10620746; doi:10.3389/fmicb.2023.1236749)
Supplement: Supplementary file 3 [file Data_Sheet_3.XLS]

Sanwei.sandalwood.decoction-4	Model-5	Model-4	Sanwei.sandalwood.decoction-2	Sanwei.sandalwood.decoction-3	Model-3	Normal-6	Model-6	Model-2	Sanwei.sandalwood.decoction-6	Normal-2	Normal-3	Normal-5	Normal-1	Normal-4	Model-1	Sanwei.sandalwood.decoction-5	Sanwei.sandalwood.decoction-1
Others	3563.41367396156	208.702961896654	217.203102909807	124.507945461327	124.017927642004	242.813068017822	98.7243470795935	120.829696460418	119.522234050205	163.310668993608	170.759581163263	120.672884894852	119.395653081448	115.635991759847	126.226662200547	75.41693673058	124.971774782966	83.3956373470911
tet(W/N/W)	14.2513579247673	130.653358561461	125.952072271144	95.7559614447168	105.145802737053	204.710029988867	117.442842626783	132.859472409625	133.793156092227	126.27990511232	182.617892989682	93.8387037539389	145.237016756531	97.6148670072845	97.7252570155163	28.7294230791053	214.372395384125	122.216546338486
adeF	8.34624509600533	101.038722934596	107.315196515496	184.999227367902	184.264389348825	19.7420769659007	202.431917480215	75.7731766042546	92.9839214655351	89.9856776011403	74.3122479124983	175.283700096743	150.211963760783	120.884556166786	129.393702459208	189.800412204522	24.4216542245092	56.1076952976191
tetQ	3.21365490479869	57.0882801213637	65.8480090450008	107.322981301139	97.1547565701262	8.65578129353903	96.1176319230419	47.3987479501885	47.9392787775814	41.8889989334376	43.6483008430842	81.3740718040282	80.0123733599768	80.5600801840818	48.7131274476729	86.9235341817954	10.2217633843088	24.8952626278221
tetO	20.782560971106	46.1712759677337	28.1930586210466	46.5869727171436	48.9680861970801	21.0799832033641	28.2380061081506	106.440662790205	102.914076795609	90.233213710168	47.7794644909315	28.3658571079995	30.4615421055667	51.5009091238054	56.9975462851395	23.5954616362482	89.1502805999702	66.138003255213
Bifidobacteriu...e to rifampicin	10.4288110305683	77.8166655601725	86.8070339845749	39.7571000787465	41.8711924191261	68.8449390617176	3.07041728870427	44.7972921527489	0.919701124277735	11.4564631988349	13.5750726696713	2.06305894974935	2.03885172736908	0.122191292501311	0.111245673140742	78.0993656704799	12.2088500742239	25.4518213994552
tet32	30.7966002509129	43.4268294941271	17.2463032590285	17.3287083947874	12.5674740648948	25.6143502997399	15.7662200770507	23.0206649290174	15.7653407446918	16.2934314091222	16.2944268340911	31.120814453021	2.7310348094646	39.9996059861459	29.0403787860032	15.2261312268097	19.0358160386518	17.7653884415384
vanI	0.255216037714097	8.23940604070374	2.50185988726429	12.9706120011756	11.7885105211482	0.352323531398443	30.2324122918752	3.00033369733364	51.4933300939885	0.77817182478306	4.7705826856517	17.1867148294959	14.1488881701164	17.6113974871646	14.2563975360527	12.241916463165	0.838952525220411	51.5183237721858
tet(40)	5.51315023649693	15.4858089282957	2.19267924625955	6.0047446080915	5.92292729857393	1.60945570023625	12.7048722584538	49.2844693202048	20.617062809001	18.4244339539421	4.30465824328227	7.27304870442757	3.18604133805568	7.21768328952648	14.8632918622225	2.90558607259669	9.43117807779465	11.5469010859017
mdtP	96.0027287232181	4.88251596452241	5.37346481952108	0.401330729270607	0.521049681050281	8.4083057037102	0.979529751177039	0.871596934587479	0.1344771168413	1.36340223838991	1.50423242738003	1.12819692539274	0.888141401451903	0.663297549690805	0.469685110836598	0.131167877902846	2.7170315048174	0.132053990738497
mdtO	97.3567096849605	5.17356954776879	4.58983453334092	0.529240230704806	0.796429008096592	6.95077798026004	1.18896867823792	0.492594257517485	0.193458308438361	1.24815452126924	1.13117318901066	0.906981841982398	0.589697124850656	0.795181273021141	0.144790146949628	0	2.62061372015682	0
