# Supplementary material for: Sanwei sandalwood decoction improves function of the gut microbiota in heart failure
Source: Front Microbiol. 2023 Oct 19;14:1236749. doi: 10.3389/fmicb.2023.1236749 (PMC10620746; doi:10.3389/fmicb.2023.1236749)
Supplement: Supplementary file 4 [file Data_Sheet_4.XLS]

Index	Normal-1	Normal-2	Normal-3	Normal-4	Normal-5	Normal-6	Model-1	Model-2	Model-3	Model-4	Model-5	Model-6	Sanwei.sandalwood.decoction-1	Sanwei.sandalwood.decoction-2	Sanwei.sandalwood.decoction-3	Sanwei.sandalwood.decoction-4	Sanwei.sandalwood.decoction-5	Sanwei.sandalwood.decoction-6
adeF	22.6968172316827	13.2535333626155	31.3446533240683	24.9822724056689	27.3659381261806	33.3552253934702	36.9930879211518	15.8600924372287	3.24288602808966	16.1808711092477	14.4613858166061	12.529281965782	12.2194360397508	29.0803924220874	29.1088453351364	0.216765278039589	4.78865063325251	16.0327251784295
Bifidobacterium adolescentis rpoB mutants conferring resistance to rifampicin	0.0229421649973128	2.42110397116864	0.368921169117946	0.0214784000885219	0.37144238596397	0.505920518817139	15.2219727411393	0.156871689382068	11.3086526495437	13.0886721907802	11.1376786141281	7.40734293900234	5.54303473054972	6.24949675900508	6.61452855016256	0.270852832220975	2.3939376547451	2.04119511993745
Erm(52)	1.69104107950758	0.290307469908126	0.696888121569509	0.493448920743396	0.118522073155708	0.048029404625642	0.121723824553849	1.25593958704394	0.0654343721803542	0.305395129134334	0.799026162321385	3.69241235227933	0.296685983097859	2.87020798197128	2.75970606008249	0.0110330237421516	1.15301440299551	2.52348762809683
ErmB	1.79733509021948	0.74396127621789	0.583879236990669	0.127474304525377	0.269440179640642	0.29778230867898	0.327031341968006	0.925390849352376	0.0811386215036393	0.0797242021319105	0.103515628193278	0.749592383728212	0.481087732592528	0.600073715300508	0.627710656506336	0	0.405092393585755	0.60844090588557
ErmT	2.38006309680456	3.73151308881908	0.308554068328402	0.880919990622525	3.31074869661913	1.04909756445169	0.102261207619764	0	0	0	0	0	0.0575188585117801	0.0420573111368452	0	0	0	0
H-NS	0.0439231449222748	2.17858410751179	2.69965668716116	0.50715583520849	0.0770269238538143	0	0	0.168053897892672	0.266881700370816	0	0.376224089946876	0.553851577302433	0	0	0.0636752542611418	0.924969852093588	0.226735327046077	0.0700968785582454
lnuC	0.898955640616512	2.17933788162528	1.21843043932175	0.497600073429704	1.00029342776593	0.627387865694463	0.114346623065737	0.776025642614563	0.276608936944225	2.1721521452293	0.911220718476907	1.80033819100505	0	0.777858905806183	0.48652141555958	0	1.0686074912276	2.09799819266685
Mef(En2)	0.0677421638104735	0.059698385188404	0.188816668678575	0.110985091004682	0.655016266652398	0.58025574245075	5.16266469811721	0.238618560232229	0.0756890125966784	1.18991346465538	0.551789062863955	0.554357685962776	1.19673565321524	2.49644666255572	2.60664632275741	0.0680644250759599	0.340837176341541	5.04061073861313
mefH	0.466180181950813	0.0996606401469065	0.167213466104669	1.02097031483537	0.154871906162173	0.0351158382876156	0.0903922632505299	4.11044970502457	0.0245576941596971	0.187800463844319	0.404617120952152	2.90771023253087	7.80847567452841	1.23394111387974	1.2812365442479	0	1.31002636008822	1.6925475494992
oqxB	0.177989214717715	0.0784272903455503	0.190810208166885	0.333266155621901	0.160095175068712	0.0648763199736341	3.86386955065267	1.3645568876948	0	1.59578672567958	1.0148590999341	0.662067111577647	0.138721952881352	2.33294378835559	2.05134201472659	0.0588970763111166	0.467234594677919	4.15427089102542
Others	9.62480277576294	16.1586832270298	10.2022124681756	14.092549257227	10.8332472032244	8.88616044693503	3.37766528645903	8.18948076763096	41.165074746322	27.4776588320759	25.3006741977168	6.11747095230948	3.97518868706383	7.17621072923754	7.97577791686984	96.1378061264954	17.7291715844544	11.5849564306251
poxtA	0.724951883649583	0.522693356460182	0.84001689968146	2.75886390098127	0.490766629681019	1.16063454846187	0.046356739080704	1.37633131375288	0.119926171985953	0.238107812402935	0.60881686967317	0.297944672436402	1.19113263762965	0.0905601377089748	0.144689484426659	0	0.503145361667522	0.201883746523325
tet(40)	1.35516432911852	0.767732550752294	1.30058408239628	2.86968221087934	0.580439852737273	2.09341433431511	0.56631384409334	3.51661359062066	0.264373470539109	0.330609842964084	2.21643990630495	8.14930877019751	2.51474630223304	0.943897615585453	0.935664103491328	0.143185292325079	1.84928573876965	3.28267668840598
tet(44)	0.955893715547165	2.95772436320333	2.5869220484454	1.85941458239045	1.92020550658662	1.47884609874377	0	0.827467941089792	0	0.272069722564047	0.484472518845295	0.57680402255934	0.982307245130197	0.548779017704483	0.442249971873016	0	0.0650556748440004	0.0423752580987833
tet(W/N/W)	18.3277902969055	32.5697634688591	16.7804629633205	18.8679892859956	26.4595915976432	19.351357905549	5.59951404501738	22.820846761962	33.6262135542953	18.9909193994508	18.7000446117647	21.9686420214268	26.6169776366799	15.0520679204186	16.6102246903364	0.37013046315671	42.0346016478201	22.4992584175232
tet32	7.51017148256957	2.90609873522613	5.56509897756732	5.60687761310839	0.497545786268232	2.59784045331923	2.96765220175294	2.68906449173471	4.20748125180004	2.60037924922442	6.21555892499817	3.80652382361983	3.86904196708146	2.72393375614589	1.98532478305305	0.799836757640665	3.73258386553051	2.90299650966608
tetB(P)	1.56792317328605	1.35447495303599	1.18545178419318	0.0289714328466766	1.21544984617507	0.92492989816956	1.09582180437998	0.273581921464117	0.0922029789814083	0.437879140497236	0.184849336059425	0.130457314940414	1.16841717585975	0.58784650793545	0.168739423792026	0.269473246550732	1.55249313049799	0.600868318853444
tetO	9.66961172472484	8.52143145264695	5.07245087135644	11.0046176953548	5.54954915453027	4.65284857310907	4.59887824642509	17.5538603378371	3.46265406221586	4.25091937148663	6.60836376412444	17.6002265773863	14.4038905231632	7.32309787260587	7.73564795946568	0.539756208385571	17.4807793004147	16.0768286237063
tetQ	15.1256494136858	7.7846415321262	14.5515074639419	9.40513020727176	14.5768259989265	15.8375483322338	16.941849098512	8.17691253286552	1.42182163849835	9.92849271821325	8.17088360247723	7.83750008257666	5.42182436401695	16.8703105226425	15.3478531178312	0.0834637362010116	2.00430541081462	7.46335223340944
tetW	1.58840424448553	0.569799063503615	1.07409932101215	1.77782427891261	1.81530843272082	1.47125646580524	0.422585346112505	0.936720709360836	0.240529510386282	0.295420709480894	0.570297139138103	2.16205473353934	0.894838842301843	0.961001247755345	1.1913470187688	0.0991373147845504	0.729938630618369	0.944784015350264
vanI	3.3066479510351	0.850829823609284	3.0733697304019	2.75250804328329	2.57767483044346	4.98147198690827	2.38601321664816	8.78312037521558	0.0578735995869466	0.377227770937126	1.17928281547484	0.496112589837228	11.2199379937125	2.03887601216147	1.86226937665163	0.006628366976874	0.164503620607881	0.138646675125839
