# Supplementary material for: Sanwei sandalwood decoction improves function of the gut microbiota in heart failure
Source: Front Microbiol. 2023 Oct 19;14:1236749. doi: 10.3389/fmicb.2023.1236749 (PMC10620746; doi:10.3389/fmicb.2023.1236749)
Supplement: Supplementary file 5 [file Data_Sheet_5.XLS]

k__Archaea;p__Candidatus_Aenigmarchaeota;c__unclassified_Candidatus_Aenigmarchaeota_class;o__unclassified_Candidatus_Aenigmarchaeota_order;f__unclassified_Candidatus_Aenigmarchaeota_family;g__unclassified_Candidatus_Aenigmarchaeota_genus;s__Candidatus_Aenigmarchaeota_archaeon	0.0			-
k__Archaea;p__Candidatus_Aenigmarchaeota;c__unclassified_Candidatus_Aenigmarchaeota_class;o__unclassified_Candidatus_Aenigmarchaeota_order;f__unclassified_Candidatus_Aenigmarchaeota_family;g__unclassified_Candidatus_Aenigmarchaeota_genus;s__Candidatus_Aenigmarchaeota_archaeon_ex4484_52	0.0			-
k__Archaea;p__Candidatus_Altiarchaeota;c__unclassified_Candidatus_Altiarchaeota_class;o__Candidatus_Altiarchaeales;f__unclassified_Candidatus_Altiarchaeales_family;g__unclassified_Candidatus_Altiarchaeales_genus;s__Candidatus_Altiarchaeales_archaeon_A3	0.07692088270582785			0.04366906784919393
k__Archaea;p__Candidatus_Altiarchaeota;c__unclassified_Candidatus_Altiarchaeota_class;o__Candidatus_Altiarchaeales;f__unclassified_Candidatus_Altiarchaeales_family;g__unclassified_Candidatus_Altiarchaeales_genus;s__Candidatus_Altiarchaeales_archaeon_HGW_Altiarchaeales_2	0.4016702352493766			-
k__Archaea;p__Candidatus_Altiarchaeota;c__unclassified_Candidatus_Altiarchaeota_class;o__Candidatus_Altiarchaeales;f__unclassified_Candidatus_Altiarchaeales_family;g__unclassified_Candidatus_Altiarchaeales_genus;s__Candidatus_Altiarchaeales_archaeon_WOR_SM1_79	0.0			0.016688875719546713
k__Archaea;p__Candidatus_Altiarchaeota;c__unclassified_Candidatus_Altiarchaeota_class;o__Candidatus_Altiarchaeales;f__unclassified_Candidatus_Altiarchaeales_family;g__unclassified_Candidatus_Altiarchaeales_genus;s__Candidatus_Altiarchaeales_archaeon_WOR_SM1_SCG	0.08478920496543549			-
k__Archaea;p__Candidatus_Altiarchaeota;c__unclassified_Candidatus_Altiarchaeota_class;o__Candidatus_Altiarchaeales;f__unclassified_Candidatus_Altiarchaeales_family;g__unclassified_Candidatus_Altiarchaeales_genus;s__Candidatus_Altiarchaeales_archaeon_ex4484_2	0.0			-
k__Archaea;p__Candidatus_Altiarchaeota;c__unclassified_Candidatus_Altiarchaeota_class;o__Candidatus_Altiarchaeales;f__unclassified_Candidatus_Altiarchaeales_family;g__unclassified_Candidatus_Altiarchaeales_genus;s__Candidatus_Altiarchaeales_archaeon_ex4484_43	0.0			-
k__Archaea;p__Candidatus_Bathyarchaeota;c__unclassified_Candidatus_Bathyarchaeota_class;o__unclassified_Candidatus_Bathyarchaeota_order;f__unclassified_Candidatus_Bathyarchaeota_family;g__unclassified_Candidatus_Bathyarchaeota_genus;s__Candidatus_Bathyarchaeota_archaeon	0.6679825396736673			-
k__Archaea;p__Candidatus_Bathyarchaeota;c__unclassified_Candidatus_Bathyarchaeota_class;o__unclassified_Candidatus_Bathyarchaeota_order;f__unclassified_Candidatus_Bathyarchaeota_family;g__unclassified_Candidatus_Bathyarchaeota_genus;s__Candidatus_Bathyarchaeota_archaeon_BA1	0.0			-
k__Archaea;p__Candidatus_Bathyarchaeota;c__unclassified_Candidatus_Bathyarchaeota_class;o__unclassified_Candidatus_Bathyarchaeota_order;f__unclassified_Candidatus_Bathyarchaeota_family;g__unclassified_Candidatus_Bathyarchaeota_genus;s__Candidatus_Bathyarchaeota_archaeon_RBG_13_60_20	0.1320225695817575			-
k__Archaea;p__Candidatus_Diapherotrites;c__unclassified_Candidatus_Diapherotrites_class;o__unclassified_Candidatus_Diapherotrites_order;f__unclassified_Candidatus_Diapherotrites_family;g__unclassified_Candidatus_Diapherotrites_genus;s__Candidatus_Diapherotrites_archaeon_ADurb_Bin253	0.0			-
k__Archaea;p__Candidatus_Heimdallarchaeota;c__unclassified_Candidatus_Heimdallarchaeota_class;o__unclassified_Candidatus_Heimdallarchaeota_order;f__unclassified_Candidatus_Heimdallarchaeota_family;g__unclassified_Candidatus_Heimdallarchaeota_genus;s__Candidatus_Heimdallarchaeota_archaeon_LC_2	0.5222507704843149			-
k__Archaea;p__Candidatus_Heimdallarchaeota;c__unclassified_Candidatus_Heimdallarchaeota_class;o__unclassified_Candidatus_Heimdallarchaeota_order;f__unclassified_Candidatus_Heimdallarchaeota_family;g__unclassified_Candidatus_Heimdallarchaeota_genus;s__Candidatus_Heimdallarchaeota_archaeon_LC_3	0.0			-
k__Archaea;p__Candidatus_Hydrothermarchaeota;c__unclassified_Candidatus_Hydrothermarchaeota_class;o__unclassified_Candidatus_Hydrothermarchaeota_order;f__unclassified_Candidatus_Hydrothermarchaeota_family;g__unclassified_Candidatus_Hydrothermarchaeota_genus;s__Candidatus_Hydrothermarchaeota_archaeon	0.25676226929082346			-
k__Archaea;p__Candidatus_Lokiarchaeota;c__unclassified_Candidatus_Lokiarchaeota_class;o__unclassified_Candidatus_Lokiarchaeota_order;f__unclassified_Candidatus_Lokiarchaeota_family;g__Candidatus_Prometheoarchaeum;s__Candidatus_Prometheoarchaeum_syntrophicum	0.24245269459242702			-
k__Archaea;p__Candidatus_Lokiarchaeota;c__unclassified_Candidatus_Lokiarchaeota_class;o__unclassified_Candidatus_Lokiarchaeota_order;f__unclassified_Candidatus_Lokiarchaeota_family;g__unclassified_Candidatus_Lokiarchaeota_genus;s__Candidatus_Lokiarchaeota_archaeon	0.8001565848131451			-
k__Archaea;p__Candidatus_Lokiarchaeota;c__unclassified_Candidatus_Lokiarchaeota_class;o__unclassified_Candidatus_Lokiarchaeota_order;f__unclassified_Candidatus_Lokiarchaeota_family;g__unclassified_Candidatus_Lokiarchaeota_genus;s__Candidatus_Lokiarchaeota_archaeon_CR_4	0.0			-
k__Archaea;p__Candidatus_Micrarchaeota;c__Candidatus_Micrarchaeia;o__Candidatus_Burarchaeales;f__Candidatus_Burarchaeaceae;g__Candidatus_Burarchaeum;s__Candidatus_Burarchaeum_australiense	0.4795947896094917			-
k__Archaea;p__Candidatus_Micrarchaeota;c__Candidatus_Micrarchaeia;o__Candidatus_Micrarchaeales;f__Candidatus_Micrarchaeaceae;g__Candidatus_Micrarchaeum;s__Candidatus_Micrarchaeum_acidiphilum	0.0			-
k__Archaea;p__Candidatus_Micrarchaeota;c__unclassified_Candidatus_Micrarchaeota_class;o__unclassified_Candidatus_Micrarchaeota_order;f__unclassified_Candidatus_Micrarchaeota_family;g__Candidatus_Mancarchaeum;s__Candidatus_Mancarchaeum_acidiphilum	0.0			-
k__Archaea;p__Candidatus_Micrarchaeota;c__unclassified_Candidatus_Micrarchaeota_class;o__unclassified_Candidatus_Micrarchaeota_order;f__unclassified_Candidatus_Micrarchaeota_family;g__unclassified_Candidatus_Micrarchaeota_genus;s__Candidatus_Micrarchaeota_archaeon	0.39685300389841915			-
k__Archaea;p__Candidatus_Micrarchaeota;c__unclassified_Candidatus_Micrarchaeota_class;o__unclassified_Candidatus_Micrarchaeota_order;f__unclassified_Candidatus_Micrarchaeota_family;g__unclassified_Candidatus_Micrarchaeota_genus;s__Candidatus_Micrarchaeota_archaeon_RBG_16_36_9	0.0			-
k__Archaea;p__Candidatus_Nanohaloarchaeota;c__Candidatus_Nanohalobia;o__Candidatus_Nanohalobiales;f__Candidatus_Nanohalobiaceae;g__Candidatus_Nanohalobium;s__Candidatus_Nanohalobium_constans	0.0			-
k__Archaea;p__Candidatus_Thermoplasmatota;c__Candidatus_Poseidoniia;o__Candidatus_Poseidoniales;f__unclassified_Candidatus_Poseidoniales_family;g__unclassified_Candidatus_Poseidoniales_genus;s__Candidatus_Poseidoniales_archaeon	0.0614610349146794			-
k__Archaea;p__Candidatus_Thermoplasmatota;c__Candidatus_Poseidoniia;o__Candidatus_Poseidoniales;f__unclassified_Candidatus_Poseidoniales_family;g__unclassified_Candidatus_Poseidoniales_genus;s__uncultured_Candidatus_Poseidoniales_archaeon	0.0			-
k__Archaea;p__Candidatus_Thermoplasmatota;c__Thermoplasmata;o__Methanomassiliicoccales;f__Candidatus_Methanomethylophilaceae;g__Candidatus_Methanomethylophilus;s__Candidatus_Methanomethylophilus_alvus	0.5157407693357765			-
k__Archaea;p__Candidatus_Thermoplasmatota;c__Thermoplasmata;o__Methanomassiliicoccales;f__Candidatus_Methanomethylophilaceae;g__Candidatus_Methanomethylophilus;s__Candidatus_Methanomethylophilus_sp_1R26	0.0			-
k__Archaea;p__Candidatus_Thermoplasmatota;c__Thermoplasmata;o__Methanomassiliicoccales;f__Methanomassiliicoccaceae;g__Candidatus_Methanogranum;s__Candidatus_Methanogranum_sp_U3_2_1	0.0			-
k__Archaea;p__Candidatus_Thermoplasmatota;c__Thermoplasmata;o__Methanomassiliicoccales;f__Methanomassiliicoccaceae;g__Candidatus_Methanoplasma;s__Candidatus_Methanoplasma_termitum	0.7496383367217231			-
k__Archaea;p__Candidatus_Thermoplasmatota;c__Thermoplasmata;o__Methanomassiliicoccales;f__Methanomassiliicoccaceae;g__Methanomassiliicoccus;s__Candidatus_Methanomassiliicoccus_intestinalis	0.7455982834898299			-
k__Archaea;p__Candidatus_Thermoplasmatota;c__Thermoplasmata;o__Methanomassiliicoccales;f__Methanomassiliicoccaceae;g__Methanomassiliicoccus;s__Methanomassiliicoccus_sp	0.12051658923843862			-
k__Archaea;p__Candidatus_Thermoplasmatota;c__Thermoplasmata;o__Methanomassiliicoccales;f__Methanomassiliicoccaceae;g__unclassified_Methanomassiliicoccaceae_genus;s__Methanomassiliicoccaceae_archaeon_DOK	0.7624132116792262			0.00567924463175515
k__Archaea;p__Candidatus_Thermoplasmatota;c__Thermoplasmata;o__Methanomassiliicoccales;f__unclassified_Methanomassiliicoccales_family;g__unclassified_Methanomassiliicoccales_genus;s__Methanomassiliicoccales_archaeon	0.04469088125553323			-
k__Archaea;p__Candidatus_Thermoplasmatota;c__Thermoplasmata;o__Methanomassiliicoccales;f__unclassified_Methanomassiliicoccales_family;g__unclassified_Methanomassiliicoccales_genus;s__Methanomassiliicoccales_archaeon_Mx_06	0.607204623093779			0.0016328636545337968
k__Archaea;p__Candidatus_Thermoplasmatota;c__Thermoplasmata;o__Methanomassiliicoccales;f__unclassified_Methanomassiliicoccales_family;g__unclassified_Methanomassiliicoccales_genus;s__Methanomassiliicoccales_archaeon_PtaB_Bin134	0.0			-
k__Archaea;p__Candidatus_Thermoplasmatota;c__Thermoplasmata;o__Methanomassiliicoccales;f__unclassified_Methanomassiliicoccales_family;g__unclassified_Methanomassiliicoccales_genus;s__Methanomassiliicoccales_archaeon_PtaB_Bin215	0.8337317460469441			-
k__Archaea;p__Candidatus_Thermoplasmatota;c__Thermoplasmata;o__Methanomassiliicoccales;f__unclassified_Methanomassiliicoccales_family;g__unclassified_Methanomassiliicoccales_genus;s__Methanomassiliicoccales_archaeon_PtaU1_Bin030	0.0			-
k__Archaea;p__Candidatus_Thermoplasmatota;c__Thermoplasmata;o__Methanomassiliicoccales;f__unclassified_Methanomassiliicoccales_family;g__unclassified_Methanomassiliicoccales_genus;s__Methanomassiliicoccales_archaeon_RumEn_M1	0.0			-
k__Archaea;p__Candidatus_Thermoplasmatota;c__Thermoplasmata;o__Methanomassiliicoccales;f__unclassified_Methanomassiliicoccales_family;g__unclassified_Methanomassiliicoccales_genus;s__Methanomassiliicoccales_archaeon_RumEn_M2	0.10439933841130153			-
k__Archaea;p__Candidatus_Thermoplasmatota;c__Thermoplasmata;o__unclassified_Thermoplasmata_order;f__unclassified_Thermoplasmata_family;g__unclassified_Thermoplasmata_genus;s__Thermoplasmata_archaeon	0.6475447932934628			-
k__Archaea;p__Candidatus_Thermoplasmatota;c__Thermoplasmata;o__unclassified_Thermoplasmata_order;f__unclassified_Thermoplasmata_family;g__unclassified_Thermoplasmata_genus;s__Thermoplasmata_archaeon_M8B2D	0.12721176548442678			-
k__Archaea;p__Candidatus_Thermoplasmatota;c__Thermoplasmata;o__unclassified_Thermoplasmata_order;f__unclassified_Thermoplasmata_family;g__unclassified_Thermoplasmata_genus;s__Thermoplasmata_archaeon_M9B1D	0.14515423495415483			-
k__Archaea;p__Candidatus_Thermoplasmatota;c__Thermoplasmata;o__unclassified_Thermoplasmata_order;f__unclassified_Thermoplasmata_family;g__unclassified_Thermoplasmata_genus;s__methanogenic_archaeon_ISO4_H5	0.40735239214937174			-
k__Archaea;p__Candidatus_Thermoplasmatota;c__unclassified_Candidatus_Thermoplasmatota_class;o__unclassified_Candidatus_Thermoplasmatota_order;f__unclassified_Candidatus_Thermoplasmatota_family;g__Aciduliprofundum;s__Aciduliprofundum_boonei	0.0			-
k__Archaea;p__Candidatus_Thorarchaeota;c__unclassified_Candidatus_Thorarchaeota_class;o__unclassified_Candidatus_Thorarchaeota_order;f__unclassified_Candidatus_Thorarchaeota_family;g__unclassified_Candidatus_Thorarchaeota_genus;s__Candidatus_Thorarchaeota_archaeon	1.1686550673324891			-
k__Archaea;p__Candidatus_Thorarchaeota;c__unclassified_Candidatus_Thorarchaeota_class;o__unclassified_Candidatus_Thorarchaeota_order;f__unclassified_Candidatus_Thorarchaeota_family;g__unclassified_Candidatus_Thorarchaeota_genus;s__Candidatus_Thorarchaeota_archaeon_SMTZ_45	0.4228759825822886			-
k__Archaea;p__Candidatus_Woesearchaeota;c__unclassified_Candidatus_Woesearchaeota_class;o__unclassified_Candidatus_Woesearchaeota_order;f__unclassified_Candidatus_Woesearchaeota_family;g__unclassified_Candidatus_Woesearchaeota_genus;s__Candidatus_Woesearchaeota_archaeon	0.0			-
k__Archaea;p__Candidatus_Woesearchaeota;c__unclassified_Candidatus_Woesearchaeota_class;o__unclassified_Candidatus_Woesearchaeota_order;f__unclassified_Candidatus_Woesearchaeota_family;g__unclassified_Candidatus_Woesearchaeota_genus;s__Candidatus_Woesearchaeota_archaeon_B3_Woes	0.0			-
k__Archaea;p__Candidatus_Woesearchaeota;c__unclassified_Candidatus_Woesearchaeota_class;o__unclassified_Candidatus_Woesearchaeota_order;f__unclassified_Candidatus_Woesearchaeota_family;g__unclassified_Candidatus_Woesearchaeota_genus;s__Candidatus_Woesearchaeota_archaeon_CG06_land_8_20_14_3_00_33_13	0.0			-
k__Archaea;p__Candidatus_Woesearchaeota;c__unclassified_Candidatus_Woesearchaeota_class;o__unclassified_Candidatus_Woesearchaeota_order;f__unclassified_Candidatus_Woesearchaeota_family;g__unclassified_Candidatus_Woesearchaeota_genus;s__Candidatus_Woesearchaeota_archaeon_CG10_big_fil_rev_8_21_14_0_10_37_12	0.0			-
k__Archaea;p__Candidatus_Woesearchaeota;c__unclassified_Candidatus_Woesearchaeota_class;o__unclassified_Candidatus_Woesearchaeota_order;f__unclassified_Candidatus_Woesearchaeota_family;g__unclassified_Candidatus_Woesearchaeota_genus;s__Candidatus_Woesearchaeota_archaeon_CG10_big_fil_rev_8_21_14_0_10_45_16	0.26104342893430943			-
k__Archaea;p__Candidatus_Woesearchaeota;c__unclassified_Candidatus_Woesearchaeota_class;o__unclassified_Candidatus_Woesearchaeota_order;f__unclassified_Candidatus_Woesearchaeota_family;g__unclassified_Candidatus_Woesearchaeota_genus;s__Candidatus_Woesearchaeota_archaeon_CG11_big_fil_rev_8_21_14_0_20_43_8	0.0			-
k__Archaea;p__Crenarchaeota;c__Thermoprotei;o__Desulfurococcales;f__Desulfurococcaceae;g__Desulfurococcus;s__Desulfurococcus_amylolyticus	0.0			-
k__Archaea;p__Crenarchaeota;c__Thermoprotei;o__Fervidicoccales;f__Fervidicoccaceae;g__Fervidicoccus;s__Fervidicoccus_fontis	0.0			-
k__Archaea;p__Crenarchaeota;c__Thermoprotei;o__Sulfolobales;f__Sulfolobaceae;g__Saccharolobus;s__Saccharolobus_solfataricus	0.0			-
k__Archaea;p__Crenarchaeota;c__Thermoprotei;o__Sulfolobales;f__Sulfolobaceae;g__Sulfolobus;s__Sulfolobus_acidocaldarius	0.0			-
k__Archaea;p__Crenarchaeota;c__Thermoprotei;o__Thermoproteales;f__Thermoproteaceae;g__Thermoproteus;s__Thermoproteus_tenax	0.0			-
k__Archaea;p__Crenarchaeota;c__Thermoprotei;o__unclassified_Thermoprotei_order;f__unclassified_Thermoprotei_family;g__unclassified_Thermoprotei_genus;s__Thermoprotei_archaeon	0.10561296101770307			-
k__Archaea;p__Euryarchaeota;c__Candidatus_Methanofastidiosa;o__unclassified_Candidatus_Methanofastidiosa_order;f__unclassified_Candidatus_Methanofastidiosa_family;g__Candidatus_Methanofastidiosum;s__Candidatus_Methanofastidiosum_methylthiophilus	0.0			-
k__Archaea;p__Euryarchaeota;c__Candidatus_Methanoliparia;o__Candidatus_Methanoliparales;f__Candidatus_Methanoliparaceae;g__Candidatus_Methanoliparum;s__Candidatus_Methanoliparum_sp_LAM_1	0.0			-
k__Archaea;p__Euryarchaeota;c__Halobacteria;o__Halobacteriales;f__Haloarculaceae;g__Halosimplex;s__Halosimplex_carlsbadense	0.0			0.034501648749050436
k__Archaea;p__Euryarchaeota;c__Halobacteria;o__Halobacteriales;f__Haloarculaceae;g__Natronomonas;s__Natronomonas_salsuginis	0.0			-
k__Archaea;p__Euryarchaeota;c__Halobacteria;o__Halobacteriales;f__Halobacteriaceae;g__Haladaptatus;s__Haladaptatus_sp_W1	0.0			-
k__Archaea;p__Euryarchaeota;c__Halobacteria;o__Halobacteriales;f__Halobacteriaceae;g__Halalkalicoccus;s__Halalkalicoccus_jeotgali	0.0			-
k__Archaea;p__Euryarchaeota;c__Halobacteria;o__Halobacteriales;f__Halobacteriaceae;g__Halarchaeum;s__Halarchaeum_acidiphilum	0.0			0.03687322924669379
k__Archaea;p__Euryarchaeota;c__Halobacteria;o__Halobacteriales;f__Halobacteriaceae;g__Halorussus;s__Halorussus_sp_XZYJT40	0.0			-
k__Archaea;p__Euryarchaeota;c__Halobacteria;o__Halobacteriales;f__Halococcaceae;g__Halococcus;s__Halococcus_hamelinensis	0.0			0.008542975485177075
k__Archaea;p__Euryarchaeota;c__Halobacteria;o__Halobacteriales;f__Halococcaceae;g__Halococcus;s__Halococcus_sediminicola	0.0			-
k__Archaea;p__Euryarchaeota;c__Halobacteria;o__Haloferacales;f__Haloferacaceae;g__Haloferax;s__Haloferax_denitrificans	0.6319280519014457			-
k__Archaea;p__Euryarchaeota;c__Halobacteria;o__Haloferacales;f__Haloferacaceae;g__Haloferax;s__Haloferax_gibbonsii	1.1872575538940136			0.013951636044219985
k__Archaea;p__Euryarchaeota;c__Halobacteria;o__Haloferacales;f__Haloferacaceae;g__Haloferax;s__Haloferax_lucentense	0.9950220902884361			-
k__Archaea;p__Euryarchaeota;c__Halobacteria;o__Haloferacales;f__Haloferacaceae;g__Haloferax;s__Haloferax_massiliensis	0.0			-
k__Archaea;p__Euryarchaeota;c__Halobacteria;o__Haloferacales;f__Haloferacaceae;g__Haloferax;s__Haloferax_mediterranei	0.0			-
k__Archaea;p__Euryarchaeota;c__Halobacteria;o__Haloferacales;f__Haloferacaceae;g__Haloferax;s__Haloferax_mucosum	0.0			-
k__Archaea;p__Euryarchaeota;c__Halobacteria;o__Haloferacales;f__Haloferacaceae;g__Haloferax;s__Haloferax_prahovense	0.08618575690000567			-
k__Archaea;p__Euryarchaeota;c__Halobacteria;o__Haloferacales;f__Haloferacaceae;g__Haloferax;s__Haloferax_sp_ATCC_BAA_645	0.0			-
k__Archaea;p__Euryarchaeota;c__Halobacteria;o__Haloferacales;f__Halorubraceae;g__Halonotius;s__Halonotius_sp_J07HN4	0.0			-
k__Archaea;p__Euryarchaeota;c__Halobacteria;o__Haloferacales;f__Halorubraceae;g__Halorubrum;s__Halorubrum_arcis	0.0			-
k__Archaea;p__Euryarchaeota;c__Halobacteria;o__Haloferacales;f__Halorubraceae;g__Halorubrum;s__Halorubrum_kocurii	0.02350602709356578			-
k__Archaea;p__Euryarchaeota;c__Halobacteria;o__Haloferacales;f__Halorubraceae;g__Halorubrum;s__Halorubrum_sp_TP020	0.7557920961366605			-
k__Archaea;p__Euryarchaeota;c__Halobacteria;o__Natrialbales;f__Natrialbaceae;g__Natrinema;s__Natrinema_ejinorense	0.0			-
k__Archaea;p__Euryarchaeota;c__Halobacteria;o__Natrialbales;f__Natrialbaceae;g__Natrinema;s__Natrinema_salinisoli	0.43819139181252215			0.04024731987034398
k__Archaea;p__Euryarchaeota;c__Halobacteria;o__Natrialbales;f__Natrialbaceae;g__Natronorubrum;s__Natronorubrum_tibetense	0.0			-
k__Archaea;p__Euryarchaeota;c__Methanobacteria;o__Methanobacteriales;f__Methanobacteriaceae;g__Methanobacterium;s__Methanobacterium_alcaliphilum	0.0			-
k__Archaea;p__Euryarchaeota;c__Methanobacteria;o__Methanobacteriales;f__Methanobacteriaceae;g__Methanobacterium;s__Methanobacterium_bryantii	0.0			-
k__Archaea;p__Euryarchaeota;c__Methanobacteria;o__Methanobacteriales;f__Methanobacteriaceae;g__Methanobacterium;s__Methanobacterium_sp	0.0			0.034501648749050436
k__Archaea;p__Euryarchaeota;c__Methanobacteria;o__Methanobacteriales;f__Methanobacteriaceae;g__Methanobacterium;s__Methanobacterium_sp_MZ_A1	0.0			-
k__Archaea;p__Euryarchaeota;c__Methanobacteria;o__Methanobacteriales;f__Methanobacteriaceae;g__Methanobacterium;s__Methanobacterium_sp_Maddingley_MBC34	0.0			-
k__Archaea;p__Euryarchaeota;c__Methanobacteria;o__Methanobacteriales;f__Methanobacteriaceae;g__Methanobacterium;s__Methanobacterium_sp_PtaB_Bin024	0.0			-
k__Archaea;p__Euryarchaeota;c__Methanobacteria;o__Methanobacteriales;f__Methanobacteriaceae;g__Methanobacterium;s__Methanobacterium_sp_PtaU1_Bin242	0.0			-
k__Archaea;p__Euryarchaeota;c__Methanobacteria;o__Methanobacteriales;f__Methanobacteriaceae;g__Methanobacterium;s__Methanobacterium_subterraneum	0.2325700215488011			-
k__Archaea;p__Euryarchaeota;c__Methanobacteria;o__Methanobacteriales;f__Methanobacteriaceae;g__Methanobrevibacter;s__Methanobrevibacter_arboriphilus	0.0684869904592836			-
k__Archaea;p__Euryarchaeota;c__Methanobacteria;o__Methanobacteriales;f__Methanobacteriaceae;g__Methanobrevibacter;s__Methanobrevibacter_boviskoreani	0.2754629636484998			-
k__Archaea;p__Euryarchaeota;c__Methanobacteria;o__Methanobacteriales;f__Methanobacteriaceae;g__Methanobrevibacter;s__Methanobrevibacter_cuticularis	0.0			0.034501648749050436
k__Archaea;p__Euryarchaeota;c__Methanobacteria;o__Methanobacteriales;f__Methanobacteriaceae;g__Methanobrevibacter;s__Methanobrevibacter_filiformis	0.0			-
k__Archaea;p__Euryarchaeota;c__Methanobacteria;o__Methanobacteriales;f__Methanobacteriaceae;g__Methanobrevibacter;s__Methanobrevibacter_millerae	1.0534012228128935			0.02986511272894948
k__Archaea;p__Euryarchaeota;c__Methanobacteria;o__Methanobacteriales;f__Methanobacteriaceae;g__Methanobrevibacter;s__Methanobrevibacter_oralis	0.7345158536139219			-
k__Archaea;p__Euryarchaeota;c__Methanobacteria;o__Methanobacteriales;f__Methanobacteriaceae;g__Methanobrevibacter;s__Methanobrevibacter_ruminantium	0.7779633236013923			-
k__Archaea;p__Euryarchaeota;c__Methanobacteria;o__Methanobacteriales;f__Methanobacteriaceae;g__Methanobrevibacter;s__Methanobrevibacter_sp_AbM4	0.0			-
k__Archaea;p__Euryarchaeota;c__Methanobacteria;o__Methanobacteriales;f__Methanobacteriaceae;g__Methanobrevibacter;s__Methanobrevibacter_sp_TMH8	0.0			0.008542975485177075
k__Archaea;p__Euryarchaeota;c__Methanobacteria;o__Methanobacteriales;f__Methanobacteriaceae;g__Methanobrevibacter;s__Methanobrevibacter_sp_YE315	0.7473241713341526			0.03750372271639327
k__Archaea;p__Euryarchaeota;c__Methanobacteria;o__Methanobacteriales;f__Methanobacteriaceae;g__Methanobrevibacter;s__Methanobrevibacter_thaueri	0.0			-
k__Archaea;p__Euryarchaeota;c__Methanobacteria;o__Methanobacteriales;f__Methanobacteriaceae;g__Methanobrevibacter;s__Methanobrevibacter_woesei	0.0			-
k__Archaea;p__Euryarchaeota;c__Methanobacteria;o__Methanobacteriales;f__Methanobacteriaceae;g__Methanobrevibacter;s__Methanobrevibacter_wolinii	0.5238696307643516			0.04182217773220235
k__Archaea;p__Euryarchaeota;c__Methanobacteria;o__Methanobacteriales;f__Methanobacteriaceae;g__Methanosphaera;s__Methanosphaera_cuniculi	2.908177773563031			-
k__Archaea;p__Euryarchaeota;c__Methanobacteria;o__Methanobacteriales;f__Methanobacteriaceae;g__Methanosphaera;s__Methanosphaera_sp_BMS	0.7683064137351734			-
k__Archaea;p__Euryarchaeota;c__Methanobacteria;o__Methanobacteriales;f__Methanobacteriaceae;g__Methanosphaera;s__Methanosphaera_sp_DEW79	0.0			-
k__Archaea;p__Euryarchaeota;c__Methanobacteria;o__Methanobacteriales;f__Methanobacteriaceae;g__Methanosphaera;s__Methanosphaera_sp_SHI1033	0.7378190258239254			-
k__Archaea;p__Euryarchaeota;c__Methanobacteria;o__Methanobacteriales;f__Methanobacteriaceae;g__Methanosphaera;s__Methanosphaera_sp_SHI613	0.0			0.004075319025246142
k__Archaea;p__Euryarchaeota;c__Methanobacteria;o__Methanobacteriales;f__Methanobacteriaceae;g__Methanosphaera;s__Methanosphaera_sp_WGK6	0.24896060805155018			-
k__Archaea;p__Euryarchaeota;c__Methanobacteria;o__Methanobacteriales;f__Methanobacteriaceae;g__Methanosphaera;s__Methanosphaera_sp_rholeuAM130	0.5000807422396206			-
k__Archaea;p__Euryarchaeota;c__Methanobacteria;o__Methanobacteriales;f__Methanobacteriaceae;g__Methanosphaera;s__Methanosphaera_sp_rholeuAM270	1.666357811408179			0.005818687430739622
k__Archaea;p__Euryarchaeota;c__Methanobacteria;o__Methanobacteriales;f__Methanobacteriaceae;g__Methanosphaera;s__Methanosphaera_sp_rholeuAM6	0.0			-
k__Archaea;p__Euryarchaeota;c__Methanobacteria;o__Methanobacteriales;f__Methanobacteriaceae;g__Methanosphaera;s__Methanosphaera_sp_rholeuAM74	0.14119813862827044			-
k__Archaea;p__Euryarchaeota;c__Methanobacteria;o__Methanobacteriales;f__Methanobacteriaceae;g__Methanosphaera;s__Methanosphaera_stadtmanae	0.3277432827061433			-
k__Archaea;p__Euryarchaeota;c__Methanococci;o__Methanococcales;f__Methanocaldococcaceae;g__Methanocaldococcus;s__Methanocaldococcus_sp_FS406_22	0.0			-
k__Archaea;p__Euryarchaeota;c__Methanococci;o__Methanococcales;f__Methanocaldococcaceae;g__Methanocaldococcus;s__Methanocaldococcus_vulcanius	0.0			0.008542975485177075
k__Archaea;p__Euryarchaeota;c__Methanococci;o__Methanococcales;f__Methanococcaceae;g__Methanococcus;s__Methanococcus_maripaludis	0.07722854835360732			-
k__Archaea;p__Euryarchaeota;c__Methanococci;o__Methanococcales;f__Methanococcaceae;g__Methanococcus;s__Methanococcus_vannielii	0.0			-
k__Archaea;p__Euryarchaeota;c__Methanococci;o__Methanococcales;f__Methanococcaceae;g__Methanothermococcus;s__Methanothermococcus_thermolithotrophicus	0.0			-
k__Archaea;p__Euryarchaeota;c__Methanomicrobia;o__Methanocellales;f__Methanocellaceae;g__Methanocella;s__Methanocella_conradii	0.0			-
k__Archaea;p__Euryarchaeota;c__Methanomicrobia;o__Methanocellales;f__Methanocellaceae;g__Methanocella;s__Methanocella_paludicola	0.13334159447955168			-
k__Archaea;p__Euryarchaeota;c__Methanomicrobia;o__Methanocellales;f__Methanocellaceae;g__Methanocella;s__Methanocella_sp_CWC_04	0.0			-
k__Archaea;p__Euryarchaeota;c__Methanomicrobia;o__Methanocellales;f__Methanocellaceae;g__Methanocella;s__Methanocella_sp_PtaU1_Bin125	0.853920358815512			-
k__Archaea;p__Euryarchaeota;c__Methanomicrobia;o__Methanomicrobiales;f__Methanocalculaceae;g__Methanocalculus;s__Methanocalculus_taiwanensis	0.10960154102439945			-
k__Archaea;p__Euryarchaeota;c__Methanomicrobia;o__Methanomicrobiales;f__Methanocorpusculaceae;g__Methanocorpusculum;s__Methanocorpusculum_bavaricum	0.23720167083703794			-
k__Archaea;p__Euryarchaeota;c__Methanomicrobia;o__Methanomicrobiales;f__Methanocorpusculaceae;g__Methanocorpusculum;s__Methanocorpusculum_labreanum	0.4222051575197999			-
k__Archaea;p__Euryarchaeota;c__Methanomicrobia;o__Methanomicrobiales;f__Methanomicrobiaceae;g__Methanoculleus;s__Methanoculleus_bourgensis	0.0			-
k__Archaea;p__Euryarchaeota;c__Methanomicrobia;o__Methanomicrobiales;f__Methanomicrobiaceae;g__Methanoculleus;s__Methanoculleus_chikugoensis	0.0			-
k__Archaea;p__Euryarchaeota;c__Methanomicrobia;o__Methanomicrobiales;f__Methanomicrobiaceae;g__Methanoculleus;s__Methanoculleus_sp_CAG_1088	0.5735140523392654			0.015554813369549544
k__Archaea;p__Euryarchaeota;c__Methanomicrobia;o__Methanomicrobiales;f__Methanomicrobiaceae;g__Methanoculleus;s__Methanoculleus_sp_MH98A	0.0			-
k__Archaea;p__Euryarchaeota;c__Methanomicrobia;o__Methanomicrobiales;f__Methanomicrobiaceae;g__Methanofollis;s__Methanofollis_aquaemaris	0.0			-
k__Archaea;p__Euryarchaeota;c__Methanomicrobia;o__Methanomicrobiales;f__Methanomicrobiaceae;g__Methanofollis;s__Methanofollis_fontis	0.24157904980503656			0.008542975485177075
k__Archaea;p__Euryarchaeota;c__Methanomicrobia;o__Methanomicrobiales;f__Methanomicrobiaceae;g__Methanofollis;s__Methanofollis_liminatans	0.0			-
k__Archaea;p__Euryarchaeota;c__Methanomicrobia;o__Methanomicrobiales;f__Methanomicrobiaceae;g__Methanofollis;s__Methanofollis_sp_W23	0.0			-
k__Archaea;p__Euryarchaeota;c__Methanomicrobia;o__Methanomicrobiales;f__Methanomicrobiaceae;g__Methanolacinia;s__Methanolacinia_paynteri	0.3449544657796484			-
k__Archaea;p__Euryarchaeota;c__Methanomicrobia;o__Methanomicrobiales;f__Methanomicrobiaceae;g__Methanomicrobium;s__Methanomicrobium_mobile	0.38592058965867165			-
k__Archaea;p__Euryarchaeota;c__Methanomicrobia;o__Methanomicrobiales;f__Methanomicrobiaceae;g__Methanoplanus;s__Methanoplanus_limicola	0.0			-
k__Archaea;p__Euryarchaeota;c__Methanomicrobia;o__Methanomicrobiales;f__Methanoregulaceae;g__Methanoregula;s__Methanoregula_sp_PtaU1_Bin051	0.0			-
k__Archaea;p__Euryarchaeota;c__Methanomicrobia;o__Methanomicrobiales;f__Methanoregulaceae;g__Methanosphaerula;s__Methanosphaerula_palustris	0.0			-
k__Archaea;p__Euryarchaeota;c__Methanomicrobia;o__Methanomicrobiales;f__Methanoregulaceae;g__unclassified_Methanoregulaceae_genus;s__Methanoregulaceae_archaeon_PtaB_Bin056	0.22438993427589143			0.04900567314815518
k__Archaea;p__Euryarchaeota;c__Methanomicrobia;o__Methanomicrobiales;f__Methanoregulaceae;g__unclassified_Methanoregulaceae_genus;s__Methanoregulaceae_archaeon_PtaB_Bin152	0.04195581776819676			-
k__Archaea;p__Euryarchaeota;c__Methanomicrobia;o__Methanomicrobiales;f__Methanoregulaceae;g__unclassified_Methanoregulaceae_genus;s__Methanoregulaceae_archaeon_PtaU1_Bin059	0.0			-
k__Archaea;p__Euryarchaeota;c__Methanomicrobia;o__Methanomicrobiales;f__Methanospirillaceae;g__Methanospirillum;s__Methanospirillum_lacunae	0.0			-
k__Archaea;p__Euryarchaeota;c__Methanomicrobia;o__Methanomicrobiales;f__Methanospirillaceae;g__Methanospirillum;s__Methanospirillum_sp_J_3_6_1_F_2_7_3	0.6113725068004752			-
k__Archaea;p__Euryarchaeota;c__Methanomicrobia;o__Methanomicrobiales;f__Methanospirillaceae;g__Methanospirillum;s__Methanospirillum_stamsii	0.0			-
k__Archaea;p__Euryarchaeota;c__Methanomicrobia;o__Methanomicrobiales;f__unclassified_Methanomicrobiales_family;g__unclassified_Methanomicrobiales_genus;s__Methanomicrobiales_archaeon_HGW_Methanomicrobiales_2	0.3502646409619675			0.026973505073815834
k__Archaea;p__Euryarchaeota;c__Methanomicrobia;o__Methanomicrobiales;f__unclassified_Methanomicrobiales_family;g__unclassified_Methanomicrobiales_genus;s__methanogenic_archaeon_mixed_culture_ISO4_G1	1.5531049114908066			0.006978084108807354
k__Archaea;p__Euryarchaeota;c__Methanomicrobia;o__Methanophagales;f__unclassified_Methanophagales_family;g__unclassified_Methanophagales_genus;s__Methanophagales_archaeon	0.0			-
k__Archaea;p__Euryarchaeota;c__Methanomicrobia;o__Methanosarcinales;f__Candidatus_Methanoperedenaceae;g__Candidatus_Methanoperedens;s__Candidatus_Methanoperedens_nitroreducens	0.0			0.034501648749050436
k__Archaea;p__Euryarchaeota;c__Methanomicrobia;o__Methanosarcinales;f__Candidatus_Methanoperedenaceae;g__Candidatus_Methanoperedens;s__Candidatus_Methanoperedens_sp_BLZ2	0.0			-
k__Archaea;p__Euryarchaeota;c__Methanomicrobia;o__Methanosarcinales;f__Candidatus_Methanoperedenaceae;g__unclassified_Candidatus_Methanoperedenaceae_genus;s__Candidatus_Methanoperedenaceae_archaeon_HGW_Methanoperedenaceae_1	0.0			-
k__Archaea;p__Euryarchaeota;c__Methanomicrobia;o__Methanosarcinales;f__Methanosarcinaceae;g__Methanimicrococcus;s__Methanimicrococcus_blatticola	0.6238599892175524			-
k__Archaea;p__Euryarchaeota;c__Methanomicrobia;o__Methanosarcinales;f__Methanosarcinaceae;g__Methanococcoides;s__Methanococcoides_methylutens	0.0			-
k__Archaea;p__Euryarchaeota;c__Methanomicrobia;o__Methanosarcinales;f__Methanosarcinaceae;g__Methanococcoides;s__Methanococcoides_sp_NM1	0.0			-
k__Archaea;p__Euryarchaeota;c__Methanomicrobia;o__Methanosarcinales;f__Methanosarcinaceae;g__Methanohalophilus;s__Methanohalophilus_sp_T328_1	0.0			-
k__Archaea;p__Euryarchaeota;c__Methanomicrobia;o__Methanosarcinales;f__Methanosarcinaceae;g__Methanolobus;s__Methanolobus_bombayensis	0.0			-
k__Archaea;p__Euryarchaeota;c__Methanomicrobia;o__Methanosarcinales;f__Methanosarcinaceae;g__Methanolobus;s__Methanolobus_chelungpuianus	0.3916573520849104			-
k__Archaea;p__Euryarchaeota;c__Methanomicrobia;o__Methanosarcinales;f__Methanosarcinaceae;g__Methanolobus;s__Methanolobus_profundi	0.0			-
k__Archaea;p__Euryarchaeota;c__Methanomicrobia;o__Methanosarcinales;f__Methanosarcinaceae;g__Methanolobus;s__Methanolobus_psychrotolerans	0.0			-
k__Archaea;p__Euryarchaeota;c__Methanomicrobia;o__Methanosarcinales;f__Methanosarcinaceae;g__Methanomethylovorans;s__Methanomethylovorans_hollandica	0.0			-
k__Archaea;p__Euryarchaeota;c__Methanomicrobia;o__Methanosarcinales;f__Methanosarcinaceae;g__Methanomethylovorans;s__Methanomethylovorans_sp_PtaU1_Bin093	0.5558432752834823			-
k__Archaea;p__Euryarchaeota;c__Methanomicrobia;o__Methanosarcinales;f__Methanosarcinaceae;g__Methanosarcina;s__Methanosarcina_acetivorans	0.603021104056627			-
k__Archaea;p__Euryarchaeota;c__Methanomicrobia;o__Methanosarcinales;f__Methanosarcinaceae;g__Methanosarcina;s__Methanosarcina_barkeri	0.0			-
k__Archaea;p__Euryarchaeota;c__Methanomicrobia;o__Methanosarcinales;f__Methanosarcinaceae;g__Methanosarcina;s__Methanosarcina_lacustris	0.0			-
k__Archaea;p__Euryarchaeota;c__Methanomicrobia;o__Methanosarcinales;f__Methanosarcinaceae;g__Methanosarcina;s__Methanosarcina_mazei	0.3651839305424764			-
k__Archaea;p__Euryarchaeota;c__Methanomicrobia;o__Methanosarcinales;f__Methanosarcinaceae;g__Methanosarcina;s__Methanosarcina_siciliae	0.0			-
k__Archaea;p__Euryarchaeota;c__Methanomicrobia;o__Methanosarcinales;f__Methanosarcinaceae;g__Methanosarcina;s__Methanosarcina_sp_1_H_A_2_2	0.0			-
k__Archaea;p__Euryarchaeota;c__Methanomicrobia;o__Methanosarcinales;f__Methanosarcinaceae;g__Methanosarcina;s__Methanosarcina_sp_Ant1	0.0			0.034501648749050436
k__Archaea;p__Euryarchaeota;c__Methanomicrobia;o__Methanosarcinales;f__Methanosarcinaceae;g__Methanosarcina;s__Methanosarcina_sp_DH2	0.0			-
k__Archaea;p__Euryarchaeota;c__Methanomicrobia;o__Methanosarcinales;f__Methanosarcinaceae;g__Methanosarcina;s__Methanosarcina_sp_MTP4	0.0			-
k__Archaea;p__Euryarchaeota;c__Methanomicrobia;o__Methanosarcinales;f__Methanosarcinaceae;g__Methanosarcina;s__Methanosarcina_thermophila	0.0			-
k__Archaea;p__Euryarchaeota;c__Methanomicrobia;o__Methanosarcinales;f__unclassified_Methanosarcinales_family;g__Candidatus_Argoarchaeum;s__Candidatus_Argoarchaeum_ethanivorans	0.0			-
k__Archaea;p__Euryarchaeota;c__Methanomicrobia;o__Methanosarcinales;f__unclassified_Methanosarcinales_family;g__unclassified_Methanosarcinales_genus;s__ANME_2_cluster_archaeon	0.51891295940858			-
k__Archaea;p__Euryarchaeota;c__Methanomicrobia;o__Methanosarcinales;f__unclassified_Methanosarcinales_family;g__unclassified_Methanosarcinales_genus;s__ANME_2_cluster_archaeon_HR1	0.0			-
k__Archaea;p__Euryarchaeota;c__Methanomicrobia;o__Methanosarcinales;f__unclassified_Methanosarcinales_family;g__unclassified_Methanosarcinales_genus;s__Methanosarcinales_archaeon	0.0			0.034501648749050436
k__Archaea;p__Euryarchaeota;c__Methanomicrobia;o__Methanosarcinales;f__unclassified_Methanosarcinales_family;g__unclassified_Methanosarcinales_genus;s__Methanosarcinales_archaeon_ANME_2c_ERB4	1.1986428061574537			-
k__Archaea;p__Euryarchaeota;c__Methanomicrobia;o__Methanotrichales;f__Methanotrichaceae;g__Methanothrix;s__Methanosaeta_sp_PtaB_Bin005	0.15312757735039262			-
k__Archaea;p__Euryarchaeota;c__Methanomicrobia;o__Methanotrichales;f__Methanotrichaceae;g__Methanothrix;s__Methanosaeta_sp_PtaB_Bin039	0.5472489529007286			-
k__Archaea;p__Euryarchaeota;c__Methanomicrobia;o__Methanotrichales;f__Methanotrichaceae;g__Methanothrix;s__Methanosaeta_sp_PtaB_Bin087	0.0			-
k__Archaea;p__Euryarchaeota;c__Methanomicrobia;o__Methanotrichales;f__Methanotrichaceae;g__Methanothrix;s__Methanosaeta_sp_PtaU1_Bin016	0.0			-
k__Archaea;p__Euryarchaeota;c__Methanomicrobia;o__Methanotrichales;f__Methanotrichaceae;g__Methanothrix;s__Methanosaeta_sp_PtaU1_Bin060	0.0			-
k__Archaea;p__Euryarchaeota;c__Methanomicrobia;o__Methanotrichales;f__Methanotrichaceae;g__Methanothrix;s__Methanosaeta_sp_PtaU1_Bin112	0.0			-
k__Archaea;p__Euryarchaeota;c__Methanomicrobia;o__Methanotrichales;f__Methanotrichaceae;g__Methanothrix;s__Methanothrix_harundinacea	0.0			-
k__Archaea;p__Euryarchaeota;c__Methanomicrobia;o__Methanotrichales;f__Methanotrichaceae;g__Methanothrix;s__Methanothrix_soehngenii	0.7575268627238496			-
k__Archaea;p__Euryarchaeota;c__Methanomicrobia;o__Methanotrichales;f__Methanotrichaceae;g__Methanothrix;s__Methanothrix_sp	0.0			-
k__Archaea;p__Euryarchaeota;c__Thermococci;o__Thermococcales;f__Thermococcaceae;g__Pyrococcus;s__Pyrococcus_horikoshii	0.0			-
k__Archaea;p__Euryarchaeota;c__Thermococci;o__unclassified_Thermococci_order;f__unclassified_Thermococci_family;g__unclassified_Thermococci_genus;s__Thermococci_archaeon	0.12764188793815784			0.04247822824840154
k__Archaea;p__Euryarchaeota;c__unclassified_Euryarchaeota_class;o__unclassified_Euryarchaeota_order;f__unclassified_Euryarchaeota_family;g__unclassified_Euryarchaeota_genus;s__Euryarchaeota_archaeon	1.1507107319904746			0.006277215618796296
k__Archaea;p__Euryarchaeota;c__unclassified_Euryarchaeota_class;o__unclassified_Euryarchaeota_order;f__unclassified_Euryarchaeota_family;g__unclassified_Euryarchaeota_genus;s__Euryarchaeota_archaeon_ADurb_Bin009	1.009572089294965			-
k__Archaea;p__Euryarchaeota;c__unclassified_Euryarchaeota_class;o__unclassified_Euryarchaeota_order;f__unclassified_Euryarchaeota_family;g__unclassified_Euryarchaeota_genus;s__Euryarchaeota_archaeon_ADurb_Bin190	0.5158719644503398			-
k__Archaea;p__Euryarchaeota;c__unclassified_Euryarchaeota_class;o__unclassified_Euryarchaeota_order;f__unclassified_Euryarchaeota_family;g__unclassified_Euryarchaeota_genus;s__Euryarchaeota_archaeon_ADurb_Bin294	0.0			-
k__Archaea;p__Euryarchaeota;c__unclassified_Euryarchaeota_class;o__unclassified_Euryarchaeota_order;f__unclassified_Euryarchaeota_family;g__unclassified_Euryarchaeota_genus;s__Euryarchaeota_archaeon_ADurb_BinA087	0.006547773362234482			-
k__Archaea;p__Euryarchaeota;c__unclassified_Euryarchaeota_class;o__unclassified_Euryarchaeota_order;f__unclassified_Euryarchaeota_family;g__unclassified_Euryarchaeota_genus;s__Euryarchaeota_archaeon_CG01_land_8_20_14_3_00_38_12	0.4351452503024711			0.008542975485177075
k__Archaea;p__Euryarchaeota;c__unclassified_Euryarchaeota_class;o__unclassified_Euryarchaeota_order;f__unclassified_Euryarchaeota_family;g__unclassified_Euryarchaeota_genus;s__Euryarchaeota_archaeon_RBG_16_62_10	0.0			-
k__Archaea;p__Euryarchaeota;c__unclassified_Euryarchaeota_class;o__unclassified_Euryarchaeota_order;f__unclassified_Euryarchaeota_family;g__unclassified_Euryarchaeota_genus;s__Euryarchaeota_archaeon_RBG_19FT_COMBO_56_21	0.4895795788845604			0.010935673373673653
k__Archaea;p__Euryarchaeota;c__unclassified_Euryarchaeota_class;o__unclassified_Euryarchaeota_order;f__unclassified_Euryarchaeota_family;g__unclassified_Euryarchaeota_genus;s__Euryarchaeota_archaeon_ex4484_162	0.0			-
k__Archaea;p__Euryarchaeota;c__unclassified_Euryarchaeota_class;o__unclassified_Euryarchaeota_order;f__unclassified_Euryarchaeota_family;g__unclassified_Euryarchaeota_genus;s__uncultured_marine_group_II_III_euryarchaeote_KM3_65_G10	0.0			-
k__Archaea;p__Euryarchaeota;c__unclassified_Euryarchaeota_class;o__unclassified_Euryarchaeota_order;f__unclassified_Euryarchaeota_family;g__unclassified_Euryarchaeota_genus;s__uncultured_marine_group_II_III_euryarchaeote_KM3_67_D09	0.0			-
k__Archaea;p__Euryarchaeota;c__unclassified_Euryarchaeota_class;o__unclassified_Euryarchaeota_order;f__unclassified_Euryarchaeota_family;g__unclassified_Euryarchaeota_genus;s__uncultured_marine_group_II_III_euryarchaeote_KM3_91_A10	0.0			-
k__Archaea;p__Euryarchaeota;c__unclassified_Euryarchaeota_class;o__unclassified_Euryarchaeota_order;f__unclassified_Euryarchaeota_family;g__unclassified_Euryarchaeota_genus;s__uncultured_marine_group_II_III_euryarchaeote_KM3_91_D09	0.8545410914255764			0.024109575377422268
k__Archaea;p__Thaumarchaeota;c__unclassified_Thaumarchaeota_class;o__Nitrosopumilales;f__Nitrosopumilaceae;g__Nitrosopumilus;s__Nitrosopumilus_maritimus	0.9266996865879535			0.008542975485177075
k__Archaea;p__Thaumarchaeota;c__unclassified_Thaumarchaeota_class;o__Nitrosopumilales;f__Nitrosopumilaceae;g__Nitrosopumilus;s__Nitrosopumilus_ureiphilus	0.8949351049798522			-
k__Archaea;p__Thaumarchaeota;c__unclassified_Thaumarchaeota_class;o__unclassified_Thaumarchaeota_order;f__Candidatus_Wolframiiraptoraceae;g__Candidatus_Terraquivivens;s__Candidatus_Terraquivivens_tikiterensis	0.0			-
k__Archaea;p__unclassified_Archaea_phylum;c__unclassified_Archaea_class;o__unclassified_Archaea_order;f__unclassified_Archaea_family;g__unclassified_Archaea_genus;s__Candidatus_Pacearchaeota_archaeon	0.0032163227853561505			0.037343242562797495
k__Archaea;p__unclassified_Archaea_phylum;c__unclassified_Archaea_class;o__unclassified_Archaea_order;f__unclassified_Archaea_family;g__unclassified_Archaea_genus;s__Candidatus_Pacearchaeota_archaeon_CG10_big_fil_rev_8_21_14_0_10_34_76	0.0			-
k__Archaea;p__unclassified_Archaea_phylum;c__unclassified_Archaea_class;o__unclassified_Archaea_order;f__unclassified_Archaea_family;g__unclassified_Archaea_genus;s__Candidatus_Pacearchaeota_archaeon_CG_4_9_14_3_um_filter_35_19	0.34568640044415516			-
k__Archaea;p__unclassified_Archaea_phylum;c__unclassified_Archaea_class;o__unclassified_Archaea_order;f__unclassified_Archaea_family;g__unclassified_Archaea_genus;s__Candidatus_Pacearchaeota_archaeon_ex4484_31	0.0			-
k__Archaea;p__unclassified_Archaea_phylum;c__unclassified_Archaea_class;o__unclassified_Archaea_order;f__unclassified_Archaea_family;g__unclassified_Archaea_genus;s__archaeon	0.26893920864939813			-
k__Archaea;p__unclassified_Archaea_phylum;c__unclassified_Archaea_class;o__unclassified_Archaea_order;f__unclassified_Archaea_family;g__unclassified_Archaea_genus;s__archaeon_ADurb_Bin336	0.3082667243428444			0.03276963986048061
k__Archaea;p__unclassified_Archaea_phylum;c__unclassified_Archaea_class;o__unclassified_Archaea_order;f__unclassified_Archaea_family;g__unclassified_Archaea_genus;s__archaeon_BMS3Abin16	0.0			-
k__Archaea;p__unclassified_Archaea_phylum;c__unclassified_Archaea_class;o__unclassified_Archaea_order;f__unclassified_Archaea_family;g__unclassified_Archaea_genus;s__archaeon_BMS3Bbin16	0.0			0.001144008166961277
k__Archaea;p__unclassified_Archaea_phylum;c__unclassified_Archaea_class;o__unclassified_Archaea_order;f__unclassified_Archaea_family;g__unclassified_Archaea_genus;s__archaeon_D22	0.5830764984153916			-
k__Archaea;p__unclassified_Archaea_phylum;c__unclassified_Archaea_class;o__unclassified_Archaea_order;f__unclassified_Archaea_family;g__unclassified_Archaea_genus;s__archaeon_GW2011_AR15	0.0			-
k__Archaea;p__unclassified_Archaea_phylum;c__unclassified_Archaea_class;o__unclassified_Archaea_order;f__unclassified_Archaea_family;g__unclassified_Archaea_genus;s__archaeon_GW2011_AR20	0.0			-
k__Archaea;p__unclassified_Archaea_phylum;c__unclassified_Archaea_class;o__unclassified_Archaea_order;f__unclassified_Archaea_family;g__unclassified_Archaea_genus;s__archaeon_HR04	0.0			-
k__Archaea;p__unclassified_Archaea_phylum;c__unclassified_Archaea_class;o__unclassified_Archaea_order;f__unclassified_Archaea_family;g__unclassified_Archaea_genus;s__uncultured_archaeon	1.2561917787257808			-
k__Bacteria;p__Acidobacteria;c__Acidobacteriia;o__Acidobacteriales;f__Acidobacteriaceae;g__Acidobacterium;s__Acidobacterium_capsulatum	0.7935115711758065			0.0028576805070152003
k__Bacteria;p__Acidobacteria;c__Acidobacteriia;o__Acidobacteriales;f__Acidobacteriaceae;g__Acidobacterium;s__Acidobacterium_sp_S8	0.46390798233238617			-
k__Bacteria;p__Acidobacteria;c__Acidobacteriia;o__Acidobacteriales;f__Acidobacteriaceae;g__Candidatus_Sulfotelmatobacter;s__Candidatus_Sulfotelmatobacter_kueseliae	0.5985233167326225			-
k__Bacteria;p__Acidobacteria;c__Acidobacteriia;o__Acidobacteriales;f__Acidobacteriaceae;g__Candidatus_Sulfotelmatobacter;s__Candidatus_Sulfotelmatobacter_sp_SbA7	0.16830520948690175			-
k__Bacteria;p__Acidobacteria;c__Acidobacteriia;o__Acidobacteriales;f__Acidobacteriaceae;g__Candidatus_Sulfotelmatomonas;s__Candidatus_Sulfotelmatomonas_gaucii	0.0			0.023568990729449374
k__Bacteria;p__Acidobacteria;c__Acidobacteriia;o__Acidobacteriales;f__Acidobacteriaceae;g__Edaphobacter;s__Edaphobacter_aggregans	0.0			-
k__Bacteria;p__Acidobacteria;c__Acidobacteriia;o__Acidobacteriales;f__Acidobacteriaceae;g__Granulicella;s__Granulicella_sp_L46	0.0			-
k__Bacteria;p__Acidobacteria;c__Acidobacteriia;o__Acidobacteriales;f__Acidobacteriaceae;g__Granulicella;s__Granulicella_sp_L56	0.0			-
k__Bacteria;p__Acidobacteria;c__Acidobacteriia;o__Acidobacteriales;f__Acidobacteriaceae;g__Terriglobus;s__Terriglobus_albidus	0.0			-
k__Bacteria;p__Acidobacteria;c__Acidobacteriia;o__Acidobacteriales;f__Acidobacteriaceae;g__Terriglobus;s__Terriglobus_roseus	0.0			-
k__Bacteria;p__Acidobacteria;c__Acidobacteriia;o__Acidobacteriales;f__Acidobacteriaceae;g__Terriglobus;s__Terriglobus_saanensis	0.0			-
k__Bacteria;p__Acidobacteria;c__Acidobacteriia;o__Acidobacteriales;f__unclassified_Acidobacteriales_family;g__unclassified_Acidobacteriales_genus;s__Acidobacteriales_bacterium_59_55	0.4558013601608735			0.023388010422684423
k__Bacteria;p__Acidobacteria;c__Acidobacteriia;o__Bryobacterales;f__Solibacteraceae;g__Candidatus_Sulfopaludibacter;s__Candidatus_Sulfopaludibacter_sp_SbA4	0.41561506044179375			-
k__Bacteria;p__Acidobacteria;c__Acidobacteriia;o__Bryobacterales;f__Solibacteraceae;g__Candidatus_Sulfopaludibacter;s__Candidatus_Sulfopaludibacter_sp_SbA6	1.2933624217191644			-
k__Bacteria;p__Acidobacteria;c__Acidobacteriia;o__unclassified_Acidobacteriia_order;f__unclassified_Acidobacteriia_family;g__unclassified_Acidobacteriia_genus;s__Acidobacteriia_bacterium	0.0			-
k__Bacteria;p__Acidobacteria;c__Acidobacteriia;o__unclassified_Acidobacteriia_order;f__unclassified_Acidobacteriia_family;g__unclassified_Acidobacteriia_genus;s__Acidobacteriia_bacterium_SbA2	0.0			0.02169108365194267
k__Bacteria;p__Acidobacteria;c__Holophagae;o__Holophagales;f__Holophagaceae;g__Holophaga;s__Holophaga_foetida	0.0			-
k__Bacteria;p__Acidobacteria;c__Holophagae;o__Thermotomaculales;f__Thermotomaculaceae;g__Thermotomaculum;s__Thermotomaculum_hydrothermale	0.5920464223153651			0.001056801598815116
k__Bacteria;p__Acidobacteria;c__Holophagae;o__unclassified_Holophagae_order;f__unclassified_Holophagae_family;g__unclassified_Holophagae_genus;s__Holophagae_bacterium	0.0			-
k__Bacteria;p__Acidobacteria;c__Vicinamibacteria;o__Vicinamibacterales;f__Vicinamibacteraceae;g__Luteitalea;s__Luteitalea_sp_TBR_22	0.0			-
k__Bacteria;p__Acidobacteria;c__unclassified_Acidobacteria_class;o__unclassified_Acidobacteria_order;f__unclassified_Acidobacteria_family;g__unclassified_Acidobacteria_genus;s__Acidobacteria_bacterium	1.1163600746508444			-
k__Bacteria;p__Acidobacteria;c__unclassified_Acidobacteria_class;o__unclassified_Acidobacteria_order;f__unclassified_Acidobacteria_family;g__unclassified_Acidobacteria_genus;s__Acidobacteria_bacterium_13_1_20CM_3_53_8	0.205191478853978			-
k__Bacteria;p__Acidobacteria;c__unclassified_Acidobacteria_class;o__unclassified_Acidobacteria_order;f__unclassified_Acidobacteria_family;g__unclassified_Acidobacteria_genus;s__Acidobacteria_bacterium_13_1_40CM_2_64_6	0.0			-
k__Bacteria;p__Acidobacteria;c__unclassified_Acidobacteria_class;o__unclassified_Acidobacteria_order;f__unclassified_Acidobacteria_family;g__unclassified_Acidobacteria_genus;s__Acidobacteria_bacterium_13_2_20CM_2_57_6	0.0			0.03693408717268707
k__Bacteria;p__Acidobacteria;c__unclassified_Acidobacteria_class;o__unclassified_Acidobacteria_order;f__unclassified_Acidobacteria_family;g__unclassified_Acidobacteria_genus;s__Acidobacteria_bacterium_13_2_20CM_2_66_4	0.0			-
k__Bacteria;p__Acidobacteria;c__unclassified_Acidobacteria_class;o__unclassified_Acidobacteria_order;f__unclassified_Acidobacteria_family;g__unclassified_Acidobacteria_genus;s__Acidobacteria_bacterium_ADurb_Bin051	1.3301332649741175			-
k__Bacteria;p__Acidobacteria;c__unclassified_Acidobacteria_class;o__unclassified_Acidobacteria_order;f__unclassified_Acidobacteria_family;g__unclassified_Acidobacteria_genus;s__Acidobacteria_bacterium_ADurb_Bin340	0.4196556688979811			-
k__Bacteria;p__Acidobacteria;c__unclassified_Acidobacteria_class;o__unclassified_Acidobacteria_order;f__unclassified_Acidobacteria_family;g__unclassified_Acidobacteria_genus;s__Acidobacteria_bacterium_OLB17	0.25311160104695996			-
k__Bacteria;p__Acidobacteria;c__unclassified_Acidobacteria_class;o__unclassified_Acidobacteria_order;f__unclassified_Acidobacteria_family;g__unclassified_Acidobacteria_genus;s__Acidobacteria_bacterium_RBG_13_68_16	0.6585952319860232			-
k__Bacteria;p__Acidobacteria;c__unclassified_Acidobacteria_class;o__unclassified_Acidobacteria_order;f__unclassified_Acidobacteria_family;g__unclassified_Acidobacteria_genus;s__Acidobacteria_bacterium_RBG_16_68_9	0.32819526069638977			-
k__Bacteria;p__Acidobacteria;c__unclassified_Acidobacteria_class;o__unclassified_Acidobacteria_order;f__unclassified_Acidobacteria_family;g__unclassified_Acidobacteria_genus;s__Acidobacteria_bacterium_RBG_16_70_10	0.22137053945237609			-
k__Bacteria;p__Acidobacteria;c__unclassified_Acidobacteria_class;o__unclassified_Acidobacteria_order;f__unclassified_Acidobacteria_family;g__unclassified_Acidobacteria_genus;s__Acidobacteria_bacterium_SCGC_AG_212_P17	0.0			-
k__Bacteria;p__Actinobacteria;c__Acidimicrobiia;o__Acidimicrobiales;f__Acidimicrobiaceae;g__Acidimicrobium;s__Acidimicrobium_ferrooxidans	0.0			-
k__Bacteria;p__Actinobacteria;c__Acidimicrobiia;o__Acidimicrobiales;f__Acidimicrobiaceae;g__unclassified_Acidimicrobiaceae_genus;s__Acidimicrobiaceae_bacterium	1.0466779379434394			-
k__Bacteria;p__Actinobacteria;c__Acidimicrobiia;o__Acidimicrobiales;f__Iamiaceae;g__Aquihabitans;s__Aquihabitans_sp_G128	0.0			-
k__Bacteria;p__Actinobacteria;c__Acidimicrobiia;o__Acidimicrobiales;f__Iamiaceae;g__Iamia;s__Iamia_sp_SCSIO_61187	0.44741865756719595			-
k__Bacteria;p__Actinobacteria;c__Acidimicrobiia;o__Acidimicrobiales;f__Ilumatobacteraceae;g__Ilumatobacter;s__Ilumatobacter_coccineus	0.21234523182691936			0.007784183984052521
k__Bacteria;p__Actinobacteria;c__Acidimicrobiia;o__Acidimicrobiales;f__Microthrixaceae;g__Candidatus_Microthrix;s__Candidatus_Microthrix_parvicella	0.0			-
k__Bacteria;p__Actinobacteria;c__Acidimicrobiia;o__Acidimicrobiales;f__unclassified_Acidimicrobiales_family;g__unclassified_Acidimicrobiales_genus;s__uncultured_Acidimicrobiales_bacterium	0.30942796263130196			-
k__Bacteria;p__Actinobacteria;c__Actinomycetia;o__Actinomycetales;f__Actinomycetaceae;g__Actinobaculum;s__Actinobaculum_massiliense	0.0			-
k__Bacteria;p__Actinobacteria;c__Actinomycetia;o__Actinomycetales;f__Actinomycetaceae;g__Actinomyces;s__Actinomyces_dentalis	0.16488208278129057			-
k__Bacteria;p__Actinobacteria;c__Actinomycetia;o__Actinomycetales;f__Actinomycetaceae;g__Actinomyces;s__Actinomyces_graevenitzii	0.7696719516531314			-
k__Bacteria;p__Actinobacteria;c__Actinomycetia;o__Actinomycetales;f__Actinomycetaceae;g__Actinomyces;s__Actinomyces_mediterranea	0.6457822623593846			-
k__Bacteria;p__Actinobacteria;c__Actinomycetia;o__Actinomycetales;f__Actinomycetaceae;g__Actinomyces;s__Actinomyces_naeslundii	0.0			-
k__Bacteria;p__Actinobacteria;c__Actinomycetia;o__Actinomycetales;f__Actinomycetaceae;g__Actinomyces;s__Actinomyces_ruminicola	0.0			-
k__Bacteria;p__Actinobacteria;c__Actinomycetia;o__Actinomycetales;f__Actinomycetaceae;g__Actinomyces;s__Actinomyces_slackii	0.0			-
k__Bacteria;p__Actinobacteria;c__Actinomycetia;o__Actinomycetales;f__Actinomycetaceae;g__Actinomyces;s__Actinomyces_sp_C10	0.48222855296771305			-
k__Bacteria;p__Actinobacteria;c__Actinomycetia;o__Actinomycetales;f__Actinomycetaceae;g__Actinomyces;s__Actinomyces_sp_CtC_72	0.0			-
k__Bacteria;p__Actinobacteria;c__Actinomycetia;o__Actinomycetales;f__Actinomycetaceae;g__Actinomyces;s__Actinomyces_sp_HPA0247	0.3477592892420681			0.0019818415048363236
k__Bacteria;p__Actinobacteria;c__Actinomycetia;o__Actinomycetales;f__Actinomycetaceae;g__Actinomyces;s__Actinomyces_sp_oral_taxon_172	0.0			-
k__Bacteria;p__Actinobacteria;c__Actinomycetia;o__Actinomycetales;f__Actinomycetaceae;g__Actinomyces;s__Actinomyces_sp_oral_taxon_181	0.8530587672909372			-
k__Bacteria;p__Actinobacteria;c__Actinomycetia;o__Actinomycetales;f__Actinomycetaceae;g__Actinomyces;s__Actinomyces_sp_oral_taxon_448	0.0			-
k__Bacteria;p__Actinobacteria;c__Actinomycetia;o__Actinomycetales;f__Actinomycetaceae;g__Actinomyces;s__Actinomyces_sp_oral_taxon_877	0.0			-
k__Bacteria;p__Actinobacteria;c__Actinomycetia;o__Actinomycetales;f__Actinomycetaceae;g__Actinomyces;s__Actinomyces_sp_zg_332	0.6268840408043294			-
k__Bacteria;p__Actinobacteria;c__Actinomycetia;o__Actinomycetales;f__Actinomycetaceae;g__Actinomyces;s__Actinomyces_succiniciruminis	0.19950832479728747			-
k__Bacteria;p__Actinobacteria;c__Actinomycetia;o__Actinomycetales;f__Actinomycetaceae;g__Actinomyces;s__Actinomyces_urogenitalis	1.0607875478779345			-
k__Bacteria;p__Actinobacteria;c__Actinomycetia;o__Actinomycetales;f__Actinomycetaceae;g__Actinomyces;s__Actinomyces_wuliandei	0.0			0.02169108365194267
k__Bacteria;p__Actinobacteria;c__Actinomycetia;o__Actinomycetales;f__Actinomycetaceae;g__Arcanobacterium;s__Arcanobacterium_bovis	0.0			-
k__Bacteria;p__Actinobacteria;c__Actinomycetia;o__Actinomycetales;f__Actinomycetaceae;g__Arcanobacterium;s__Arcanobacterium_canis	0.7475243217743633			-
k__Bacteria;p__Actinobacteria;c__Actinomycetia;o__Actinomycetales;f__Actinomycetaceae;g__Arcanobacterium;s__Arcanobacterium_haemolyticum	0.0			-
k__Bacteria;p__Actinobacteria;c__Actinomycetia;o__Actinomycetales;f__Actinomycetaceae;g__Arcanobacterium;s__Arcanobacterium_phocae	0.0			-
k__Bacteria;p__Actinobacteria;c__Actinomycetia;o__Actinomycetales;f__Actinomycetaceae;g__Arcanobacterium;s__Arcanobacterium_pluranimalium	0.1621295101220323			-
k__Bacteria;p__Actinobacteria;c__Actinomycetia;o__Actinomycetales;f__Actinomycetaceae;g__Arcanobacterium;s__Arcanobacterium_urinimassiliense	0.0			-
k__Bacteria;p__Actinobacteria;c__Actinomycetia;o__Actinomycetales;f__Actinomycetaceae;g__Arcanobacterium;s__Arcanobacterium_wilhelmae	0.11291264476764122			-
k__Bacteria;p__Actinobacteria;c__Actinomycetia;o__Actinomycetales;f__Actinomycetaceae;g__Boudabousia;s__Boudabousia_tangfeifanii	0.0			0.02596613951736745
k__Bacteria;p__Actinobacteria;c__Actinomycetia;o__Actinomycetales;f__Actinomycetaceae;g__Changpingibacter;s__Changpingibacter_yushuensis	0.0			-
k__Bacteria;p__Actinobacteria;c__Actinomycetia;o__Actinomycetales;f__Actinomycetaceae;g__Fannyhessea;s__Fannyhessea_vaginae	0.2666479101042594			-
k__Bacteria;p__Actinobacteria;c__Actinomycetia;o__Actinomycetales;f__Actinomycetaceae;g__Flaviflexus;s__Flaviflexus_equikiangi	0.0			-
k__Bacteria;p__Actinobacteria;c__Actinomycetia;o__Actinomycetales;f__Actinomycetaceae;g__Gleimia;s__Gleimia_hominis	0.0			-
k__Bacteria;p__Actinobacteria;c__Actinomycetia;o__Actinomycetales;f__Actinomycetaceae;g__Mobiluncus;s__Mobiluncus_mulieris	0.13383523822669388			-
k__Bacteria;p__Actinobacteria;c__Actinomycetia;o__Actinomycetales;f__Actinomycetaceae;g__Mobiluncus;s__Mobiluncus_porci	0.6511525887633353			-
k__Bacteria;p__Actinobacteria;c__Actinomycetia;o__Actinomycetales;f__Actinomycetaceae;g__Peptidiphaga;s__Peptidiphaga_gingivicola	0.0			-
k__Bacteria;p__Actinobacteria;c__Actinomycetia;o__Actinomycetales;f__Actinomycetaceae;g__Schaalia;s__Schaalia_canis	0.0			-
k__Bacteria;p__Actinobacteria;c__Actinomycetia;o__Actinomycetales;f__Actinomycetaceae;g__Schaalia;s__Schaalia_hyovaginalis	0.05921872222390828			-
k__Bacteria;p__Actinobacteria;c__Actinomycetia;o__Actinomycetales;f__Actinomycetaceae;g__Schaalia;s__Schaalia_meyeri	0.0			-
k__Bacteria;p__Actinobacteria;c__Actinomycetia;o__Actinomycetales;f__Actinomycetaceae;g__Schaalia;s__Schaalia_odontolytica	0.0			-
k__Bacteria;p__Actinobacteria;c__Actinomycetia;o__Actinomycetales;f__Actinomycetaceae;g__Schaalia;s__Schaalia_turicensis	0.3638108804543693			-
k__Bacteria;p__Actinobacteria;c__Actinomycetia;o__Actinomycetales;f__Actinomycetaceae;g__Schaalia;s__Schaalia_vaccimaxillae	0.0			-
k__Bacteria;p__Actinobacteria;c__Actinomycetia;o__Actinomycetales;f__Actinomycetaceae;g__Scrofimicrobium;s__Scrofimicrobium_canadense	0.004784929355211595			0.034501648749050436
k__Bacteria;p__Actinobacteria;c__Actinomycetia;o__Actinomycetales;f__Actinomycetaceae;g__Trueperella;s__Trueperella_bialowiezensis	0.3333818290109771			-
k__Bacteria;p__Actinobacteria;c__Actinomycetia;o__Actinomycetales;f__Actinomycetaceae;g__Trueperella;s__Trueperella_pecoris	1.7961103788787767			-
k__Bacteria;p__Actinobacteria;c__Actinomycetia;o__Actinomycetales;f__Actinomycetaceae;g__Trueperella;s__Trueperella_pyogenes	0.5925640775321682			0.02497054173397906
k__Bacteria;p__Actinobacteria;c__Actinomycetia;o__Actinomycetales;f__Actinomycetaceae;g__Varibaculum;s__Varibaculum_cambriense	0.34692768148477776			-
k__Bacteria;p__Actinobacteria;c__Actinomycetia;o__Bifidobacteriales;f__Bifidobacteriaceae;g__Alloscardovia;s__Alloscardovia_macacae	0.0			-
k__Bacteria;p__Actinobacteria;c__Actinomycetia;o__Bifidobacteriales;f__Bifidobacteriaceae;g__Alloscardovia;s__Alloscardovia_omnicolens	0.0			-
k__Bacteria;p__Actinobacteria;c__Actinomycetia;o__Bifidobacteriales;f__Bifidobacteriaceae;g__Alloscardovia;s__Alloscardovia_sp_HMSC034E08	1.4033994724527417			-
k__Bacteria;p__Actinobacteria;c__Actinomycetia;o__Bifidobacteriales;f__Bifidobacteriaceae;g__Alloscardovia;s__Alloscardovia_theropitheci	0.0			-
k__Bacteria;p__Actinobacteria;c__Actinomycetia;o__Bifidobacteriales;f__Bifidobacteriaceae;g__Bifidobacterium;s__Bifidobacterium_adolescentis	2.746709402734908			0.01475203456636709
k__Bacteria;p__Actinobacteria;c__Actinomycetia;o__Bifidobacteriales;f__Bifidobacteriaceae;g__Bifidobacterium;s__Bifidobacterium_adolescentis_CAG_119	2.504283677202905			0.003379395338139714
k__Bacteria;p__Actinobacteria;c__Actinomycetia;o__Bifidobacteriales;f__Bifidobacteriaceae;g__Bifidobacterium;s__Bifidobacterium_aemilianum	0.5686105912802726			0.01625170489721808
k__Bacteria;p__Actinobacteria;c__Actinomycetia;o__Bifidobacteriales;f__Bifidobacteriaceae;g__Bifidobacterium;s__Bifidobacterium_aerophilum	0.0			-
k__Bacteria;p__Actinobacteria;c__Actinomycetia;o__Bifidobacteriales;f__Bifidobacteriaceae;g__Bifidobacterium;s__Bifidobacterium_amazonense	0.38693720282649136			0.01874390958759575
k__Bacteria;p__Actinobacteria;c__Actinomycetia;o__Bifidobacteriales;f__Bifidobacteriaceae;g__Bifidobacterium;s__Bifidobacterium_angulatum	0.3966615572508853			0.03189260536140046
k__Bacteria;p__Actinobacteria;c__Actinomycetia;o__Bifidobacteriales;f__Bifidobacteriaceae;g__Bifidobacterium;s__Bifidobacterium_animalis	5.0257439519064855	Model	4.6720437022046495	0.007753203836324109
k__Bacteria;p__Actinobacteria;c__Actinomycetia;o__Bifidobacteriales;f__Bifidobacteriaceae;g__Bifidobacterium;s__Bifidobacterium_anseris	1.7574725996071057			0.012890104734813876
k__Bacteria;p__Actinobacteria;c__Actinomycetia;o__Bifidobacteriales;f__Bifidobacteriaceae;g__Bifidobacterium;s__Bifidobacterium_apri	0.0			-
k__Bacteria;p__Actinobacteria;c__Actinomycetia;o__Bifidobacteriales;f__Bifidobacteriaceae;g__Bifidobacterium;s__Bifidobacterium_aquikefiri	0.0			-
k__Bacteria;p__Actinobacteria;c__Actinomycetia;o__Bifidobacteriales;f__Bifidobacteriaceae;g__Bifidobacterium;s__Bifidobacterium_asteroides	1.3043042326300638			-
k__Bacteria;p__Actinobacteria;c__Actinomycetia;o__Bifidobacteriales;f__Bifidobacteriaceae;g__Bifidobacterium;s__Bifidobacterium_avesanii	0.4689424199735065			-
k__Bacteria;p__Actinobacteria;c__Actinomycetia;o__Bifidobacteriales;f__Bifidobacteriaceae;g__Bifidobacterium;s__Bifidobacterium_biavatii	1.7490250041050932			0.008715170306103377
k__Bacteria;p__Actinobacteria;c__Actinomycetia;o__Bifidobacteriales;f__Bifidobacteriaceae;g__Bifidobacterium;s__Bifidobacterium_bifidum	2.424644561063736			0.009514191430628443
k__Bacteria;p__Actinobacteria;c__Actinomycetia;o__Bifidobacteriales;f__Bifidobacteriaceae;g__Bifidobacterium;s__Bifidobacterium_bifidum_CAG_234	2.3919787109971056			0.003379395338139714
k__Bacteria;p__Actinobacteria;c__Actinomycetia;o__Bifidobacteriales;f__Bifidobacteriaceae;g__Bifidobacterium;s__Bifidobacterium_boum	0.16350388955233625			0.008542975485177075
k__Bacteria;p__Actinobacteria;c__Actinomycetia;o__Bifidobacteriales;f__Bifidobacteriaceae;g__Bifidobacterium;s__Bifidobacterium_breve	2.005931296009611			0.01475203456636709
k__Bacteria;p__Actinobacteria;c__Actinomycetia;o__Bifidobacteriales;f__Bifidobacteriaceae;g__Bifidobacterium;s__Bifidobacterium_callimiconis	1.3362603522415168			0.010678341872414258
k__Bacteria;p__Actinobacteria;c__Actinomycetia;o__Bifidobacteriales;f__Bifidobacteriaceae;g__Bifidobacterium;s__Bifidobacterium_callitrichidarum	0.4508933603719545			0.036806811461708604
k__Bacteria;p__Actinobacteria;c__Actinomycetia;o__Bifidobacteriales;f__Bifidobacteriaceae;g__Bifidobacterium;s__Bifidobacterium_callitrichos	1.6961977383918747			0.02497054173397906
k__Bacteria;p__Actinobacteria;c__Actinomycetia;o__Bifidobacteriales;f__Bifidobacteriaceae;g__Bifidobacterium;s__Bifidobacterium_canis	0.47197013311034886			-
k__Bacteria;p__Actinobacteria;c__Actinomycetia;o__Bifidobacteriales;f__Bifidobacteriaceae;g__Bifidobacterium;s__Bifidobacterium_castoris	1.5842568690919523			-
k__Bacteria;p__Actinobacteria;c__Actinomycetia;o__Bifidobacteriales;f__Bifidobacteriaceae;g__Bifidobacterium;s__Bifidobacterium_catenulatum	2.1517919475127636			0.0014643910485082168
k__Bacteria;p__Actinobacteria;c__Actinomycetia;o__Bifidobacteriales;f__Bifidobacteriaceae;g__Bifidobacterium;s__Bifidobacterium_catulorum	0.6421617120046861			-
k__Bacteria;p__Actinobacteria;c__Actinomycetia;o__Bifidobacteriales;f__Bifidobacteriaceae;g__Bifidobacterium;s__Bifidobacterium_choerinum	0.9512464870312712			-
k__Bacteria;p__Actinobacteria;c__Actinomycetia;o__Bifidobacteriales;f__Bifidobacteriaceae;g__Bifidobacterium;s__Bifidobacterium_choloepi	0.606595836079489			0.0011808954621959696
k__Bacteria;p__Actinobacteria;c__Actinomycetia;o__Bifidobacteriales;f__Bifidobacteriaceae;g__Bifidobacterium;s__Bifidobacterium_coryneforme	0.0			-
k__Bacteria;p__Actinobacteria;c__Actinomycetia;o__Bifidobacteriales;f__Bifidobacteriaceae;g__Bifidobacterium;s__Bifidobacterium_criceti	0.3026710401213567			-
k__Bacteria;p__Actinobacteria;c__Actinomycetia;o__Bifidobacteriales;f__Bifidobacteriaceae;g__Bifidobacterium;s__Bifidobacterium_crudilactis	0.0			-
k__Bacteria;p__Actinobacteria;c__Actinomycetia;o__Bifidobacteriales;f__Bifidobacteriaceae;g__Bifidobacterium;s__Bifidobacterium_cuniculi	1.683613550638164			0.03940281066076386
k__Bacteria;p__Actinobacteria;c__Actinomycetia;o__Bifidobacteriales;f__Bifidobacteriaceae;g__Bifidobacterium;s__Bifidobacterium_dentium	0.71996615571833			-
k__Bacteria;p__Actinobacteria;c__Actinomycetia;o__Bifidobacteriales;f__Bifidobacteriaceae;g__Bifidobacterium;s__Bifidobacterium_dolichotidis	0.2583635606046947			-
k__Bacteria;p__Actinobacteria;c__Actinomycetia;o__Bifidobacteriales;f__Bifidobacteriaceae;g__Bifidobacterium;s__Bifidobacterium_eulemuris	0.8748143214715317			0.03940281066076386
k__Bacteria;p__Actinobacteria;c__Actinomycetia;o__Bifidobacteriales;f__Bifidobacteriaceae;g__Bifidobacterium;s__Bifidobacterium_felsineum	0.0			-
k__Bacteria;p__Actinobacteria;c__Actinomycetia;o__Bifidobacteriales;f__Bifidobacteriaceae;g__Bifidobacterium;s__Bifidobacterium_gallicum	0.5430651484355304			-
k__Bacteria;p__Actinobacteria;c__Actinomycetia;o__Bifidobacteriales;f__Bifidobacteriaceae;g__Bifidobacterium;s__Bifidobacterium_hapali	0.723583794551907			-
k__Bacteria;p__Actinobacteria;c__Actinomycetia;o__Bifidobacteriales;f__Bifidobacteriaceae;g__Bifidobacterium;s__Bifidobacterium_italicum	1.5688579627588977			0.007688355563415481
k__Bacteria;p__Actinobacteria;c__Actinomycetia;o__Bifidobacteriales;f__Bifidobacteriaceae;g__Bifidobacterium;s__Bifidobacterium_jacchi	0.0			0.030322839758329393
k__Bacteria;p__Actinobacteria;c__Actinomycetia;o__Bifidobacteriales;f__Bifidobacteriaceae;g__Bifidobacterium;s__Bifidobacterium_lemurum	0.0			-
k__Bacteria;p__Actinobacteria;c__Actinomycetia;o__Bifidobacteriales;f__Bifidobacteriaceae;g__Bifidobacterium;s__Bifidobacterium_leontopitheci	0.2502253267855867			-
k__Bacteria;p__Actinobacteria;c__Actinomycetia;o__Bifidobacteriales;f__Bifidobacteriaceae;g__Bifidobacterium;s__Bifidobacterium_longum	2.764099531639082			0.009514191430628443
k__Bacteria;p__Actinobacteria;c__Actinomycetia;o__Bifidobacteriales;f__Bifidobacteriaceae;g__Bifidobacterium;s__Bifidobacterium_longum_CAG_69	2.492325730109991			0.007753203836324109
k__Bacteria;p__Actinobacteria;c__Actinomycetia;o__Bifidobacteriales;f__Bifidobacteriaceae;g__Bifidobacterium;s__Bifidobacterium_magnum	0.8352166989640086			0.04027236368083398
k__Bacteria;p__Actinobacteria;c__Actinomycetia;o__Bifidobacteriales;f__Bifidobacteriaceae;g__Bifidobacterium;s__Bifidobacterium_margollesii	0.3940457760597436			-
k__Bacteria;p__Actinobacteria;c__Actinomycetia;o__Bifidobacteriales;f__Bifidobacteriaceae;g__Bifidobacterium;s__Bifidobacterium_merycicum	0.1535386978215072			-
k__Bacteria;p__Actinobacteria;c__Actinomycetia;o__Bifidobacteriales;f__Bifidobacteriaceae;g__Bifidobacterium;s__Bifidobacterium_miconis	0.0			-
k__Bacteria;p__Actinobacteria;c__Actinomycetia;o__Bifidobacteriales;f__Bifidobacteriaceae;g__Bifidobacterium;s__Bifidobacterium_miconisargentati	0.0			-
k__Bacteria;p__Actinobacteria;c__Actinomycetia;o__Bifidobacteriales;f__Bifidobacteriaceae;g__Bifidobacterium;s__Bifidobacterium_minimum	1.418918218101906			0.020952504860306264
k__Bacteria;p__Actinobacteria;c__Actinomycetia;o__Bifidobacteriales;f__Bifidobacteriaceae;g__Bifidobacterium;s__Bifidobacterium_mizhiense	0.0			0.02169108365194267
k__Bacteria;p__Actinobacteria;c__Actinomycetia;o__Bifidobacteriales;f__Bifidobacteriaceae;g__Bifidobacterium;s__Bifidobacterium_moukalabense	0.535126597009938			-
k__Bacteria;p__Actinobacteria;c__Actinomycetia;o__Bifidobacteriales;f__Bifidobacteriaceae;g__Bifidobacterium;s__Bifidobacterium_myosotis	0.0			-
k__Bacteria;p__Actinobacteria;c__Actinomycetia;o__Bifidobacteriales;f__Bifidobacteriaceae;g__Bifidobacterium;s__Bifidobacterium_parmae	0.0			-
k__Bacteria;p__Actinobacteria;c__Actinomycetia;o__Bifidobacteriales;f__Bifidobacteriaceae;g__Bifidobacterium;s__Bifidobacterium_phasiani	0.0			-
k__Bacteria;p__Actinobacteria;c__Actinomycetia;o__Bifidobacteriales;f__Bifidobacteriaceae;g__Bifidobacterium;s__Bifidobacterium_platyrrhinorum	0.0			-
k__Bacteria;p__Actinobacteria;c__Actinomycetia;o__Bifidobacteriales;f__Bifidobacteriaceae;g__Bifidobacterium;s__Bifidobacterium_pluvialisilvae	0.7538730680726041			-
k__Bacteria;p__Actinobacteria;c__Actinomycetia;o__Bifidobacteriales;f__Bifidobacteriaceae;g__Bifidobacterium;s__Bifidobacterium_polysaccharolyticum	0.0			0.034501648749050436
k__Bacteria;p__Actinobacteria;c__Actinomycetia;o__Bifidobacteriales;f__Bifidobacteriaceae;g__Bifidobacterium;s__Bifidobacterium_pongonis	0.4086534580951446			0.001777685116017933
k__Bacteria;p__Actinobacteria;c__Actinomycetia;o__Bifidobacteriales;f__Bifidobacteriaceae;g__Bifidobacterium;s__Bifidobacterium_porcinum	0.1555551135727884			-
k__Bacteria;p__Actinobacteria;c__Actinomycetia;o__Bifidobacteriales;f__Bifidobacteriaceae;g__Bifidobacterium;s__Bifidobacterium_pseudocatenulatum	1.8413307145087818			0.01475203456636709
k__Bacteria;p__Actinobacteria;c__Actinomycetia;o__Bifidobacteriales;f__Bifidobacteriaceae;g__Bifidobacterium;s__Bifidobacterium_pseudocatenulatum_CAG_263	2.4749357156113603			0.013123728736940931
k__Bacteria;p__Actinobacteria;c__Actinomycetia;o__Bifidobacteriales;f__Bifidobacteriaceae;g__Bifidobacterium;s__Bifidobacterium_pseudolongum	4.281485355552803			-
k__Bacteria;p__Actinobacteria;c__Actinomycetia;o__Bifidobacteriales;f__Bifidobacteriaceae;g__Bifidobacterium;s__Bifidobacterium_psychraerophilum	0.4770025243341054			0.0013679735243613484
k__Bacteria;p__Actinobacteria;c__Actinomycetia;o__Bifidobacteriales;f__Bifidobacteriaceae;g__Bifidobacterium;s__Bifidobacterium_pullorum	1.8384835541795397			0.038717561811370795
k__Bacteria;p__Actinobacteria;c__Actinomycetia;o__Bifidobacteriales;f__Bifidobacteriaceae;g__Bifidobacterium;s__Bifidobacterium_ramosum	0.21828461781183411			0.009258591110160886
k__Bacteria;p__Actinobacteria;c__Actinomycetia;o__Bifidobacteriales;f__Bifidobacteriaceae;g__Bifidobacterium;s__Bifidobacterium_rousetti	0.0			-
k__Bacteria;p__Actinobacteria;c__Actinomycetia;o__Bifidobacteriales;f__Bifidobacteriaceae;g__Bifidobacterium;s__Bifidobacterium_ruminantium	0.0			-
k__Bacteria;p__Actinobacteria;c__Actinomycetia;o__Bifidobacteriales;f__Bifidobacteriaceae;g__Bifidobacterium;s__Bifidobacterium_saguini	0.03960580004446888			0.016058334398731427
k__Bacteria;p__Actinobacteria;c__Actinomycetia;o__Bifidobacteriales;f__Bifidobacteriaceae;g__Bifidobacterium;s__Bifidobacterium_saguinibicoloris	0.8059369394654131			-
k__Bacteria;p__Actinobacteria;c__Actinomycetia;o__Bifidobacteriales;f__Bifidobacteriaceae;g__Bifidobacterium;s__Bifidobacterium_samirii	0.0			-
k__Bacteria;p__Actinobacteria;c__Actinomycetia;o__Bifidobacteriales;f__Bifidobacteriaceae;g__Bifidobacterium;s__Bifidobacterium_santillanense	0.0			-
k__Bacteria;p__Actinobacteria;c__Actinomycetia;o__Bifidobacteriales;f__Bifidobacteriaceae;g__Bifidobacterium;s__Bifidobacterium_scaligerum	0.5191376322365513			0.039471108496112524
k__Bacteria;p__Actinobacteria;c__Actinomycetia;o__Bifidobacteriales;f__Bifidobacteriaceae;g__Bifidobacterium;s__Bifidobacterium_scardovii	0.16152210516938184			-
k__Bacteria;p__Actinobacteria;c__Actinomycetia;o__Bifidobacteriales;f__Bifidobacteriaceae;g__Bifidobacterium;s__Bifidobacterium_simiarum	1.2555264439718543			-
k__Bacteria;p__Actinobacteria;c__Actinomycetia;o__Bifidobacteriales;f__Bifidobacteriaceae;g__Bifidobacterium;s__Bifidobacterium_sp_56_9_plus	0.054451704635041114			0.00567924463175515
k__Bacteria;p__Actinobacteria;c__Actinomycetia;o__Bifidobacteriales;f__Bifidobacteriaceae;g__Bifidobacterium;s__Bifidobacterium_sp_7101	0.0			0.048800742022528404
k__Bacteria;p__Actinobacteria;c__Actinomycetia;o__Bifidobacteriales;f__Bifidobacteriaceae;g__Bifidobacterium;s__Bifidobacterium_sp_CP2	0.0			-
k__Bacteria;p__Actinobacteria;c__Actinomycetia;o__Bifidobacteriales;f__Bifidobacteriaceae;g__Bifidobacterium;s__Bifidobacterium_sp_DSM_109957	0.4612985494978339			0.04093203562010066
k__Bacteria;p__Actinobacteria;c__Actinomycetia;o__Bifidobacteriales;f__Bifidobacteriaceae;g__Bifidobacterium;s__Bifidobacterium_sp_DSM_109958	0.030480686230475548			-
k__Bacteria;p__Actinobacteria;c__Actinomycetia;o__Bifidobacteriales;f__Bifidobacteriaceae;g__Bifidobacterium;s__Bifidobacterium_sp_DSM_109959	0.04605366052363275			0.0240883394153774
k__Bacteria;p__Actinobacteria;c__Actinomycetia;o__Bifidobacteriales;f__Bifidobacteriaceae;g__Bifidobacterium;s__Bifidobacterium_sp_DSM_109960	0.5399044010460278			-
k__Bacteria;p__Actinobacteria;c__Actinomycetia;o__Bifidobacteriales;f__Bifidobacteriaceae;g__Bifidobacterium;s__Bifidobacterium_sp_DSM_109963	0.26384182099646347			-
k__Bacteria;p__Actinobacteria;c__Actinomycetia;o__Bifidobacteriales;f__Bifidobacteriaceae;g__Bifidobacterium;s__Bifidobacterium_sp_SO1	0.15933529893736512			-
k__Bacteria;p__Actinobacteria;c__Actinomycetia;o__Bifidobacteriales;f__Bifidobacteriaceae;g__Bifidobacterium;s__Bifidobacterium_sp_UTBIF_78	0.0			-
k__Bacteria;p__Actinobacteria;c__Actinomycetia;o__Bifidobacteriales;f__Bifidobacteriaceae;g__Bifidobacterium;s__Bifidobacterium_sp_wkB344	0.0			-
k__Bacteria;p__Actinobacteria;c__Actinomycetia;o__Bifidobacteriales;f__Bifidobacteriaceae;g__Bifidobacterium;s__Bifidobacterium_stellenboschense	2.0501585559282476			0.029759112747881324
k__Bacteria;p__Actinobacteria;c__Actinomycetia;o__Bifidobacteriales;f__Bifidobacteriaceae;g__Bifidobacterium;s__Bifidobacterium_thermophilum	0.3832137937436843			0.024016972997519186
k__Bacteria;p__Actinobacteria;c__Actinomycetia;o__Bifidobacteriales;f__Bifidobacteriaceae;g__Bifidobacterium;s__Bifidobacterium_tibiigranuli	0.0			-
k__Bacteria;p__Actinobacteria;c__Actinomycetia;o__Bifidobacteriales;f__Bifidobacteriaceae;g__Bifidobacterium;s__Bifidobacterium_tissieri	0.0			-
k__Bacteria;p__Actinobacteria;c__Actinomycetia;o__Bifidobacteriales;f__Bifidobacteriaceae;g__Bifidobacterium;s__Bifidobacterium_tsurumiense	1.6711107359933073			0.032109719990867355
k__Bacteria;p__Actinobacteria;c__Actinomycetia;o__Bifidobacteriales;f__Bifidobacteriaceae;g__Bifidobacterium;s__Bifidobacterium_vansinderenii	0.5923837800449062			0.001231417198609729
k__Bacteria;p__Actinobacteria;c__Actinomycetia;o__Bifidobacteriales;f__Bifidobacteriaceae;g__Bifidobacterium;s__Bifidobacterium_vespertilionis	0.5226317050716273			-
k__Bacteria;p__Actinobacteria;c__Actinomycetia;o__Bifidobacteriales;f__Bifidobacteriaceae;g__Bifidobacterium;s__Bifidobacterium_xylocopae	0.3546672339281006			-
k__Bacteria;p__Actinobacteria;c__Actinomycetia;o__Bifidobacteriales;f__Bifidobacteriaceae;g__Gardnerella;s__Gardnerella_vaginalis	2.535334059804181			0.009514191430628443
k__Bacteria;p__Actinobacteria;c__Actinomycetia;o__Bifidobacteriales;f__Bifidobacteriaceae;g__Parascardovia;s__Parascardovia_denticolens	0.9723684917217458			-
k__Bacteria;p__Actinobacteria;c__Actinomycetia;o__Bifidobacteriales;f__Bifidobacteriaceae;g__Pseudoscardovia;s__Pseudoscardovia_radai	0.0			-
k__Bacteria;p__Actinobacteria;c__Actinomycetia;o__Bifidobacteriales;f__Bifidobacteriaceae;g__Pseudoscardovia;s__Pseudoscardovia_suis	0.0			-
k__Bacteria;p__Actinobacteria;c__Actinomycetia;o__Bifidobacteriales;f__Bifidobacteriaceae;g__Scardovia;s__Scardovia_inopinata	0.10491152276064143			-
k__Bacteria;p__Actinobacteria;c__Actinomycetia;o__Bifidobacteriales;f__Bifidobacteriaceae;g__Scardovia;s__Scardovia_wiggsiae	0.88184994779245			0.013176886001560603
k__Bacteria;p__Actinobacteria;c__Actinomycetia;o__Bifidobacteriales;f__Bifidobacteriaceae;g__unclassified_Bifidobacteriaceae_genus;s__Bifidobacteriaceae_bacterium_MCC01951	0.8529826052601762			-
k__Bacteria;p__Actinobacteria;c__Actinomycetia;o__Bifidobacteriales;f__Bifidobacteriaceae;g__unclassified_Bifidobacteriaceae_genus;s__Bifidobacteriaceae_bacterium_MCC01971	0.2567216736396986			-
k__Bacteria;p__Actinobacteria;c__Actinomycetia;o__Bifidobacteriales;f__Bifidobacteriaceae;g__unclassified_Bifidobacteriaceae_genus;s__Bifidobacteriaceae_bacterium_MCC02031	0.0			0.035563032337793114
k__Bacteria;p__Actinobacteria;c__Actinomycetia;o__Bifidobacteriales;f__Bifidobacteriaceae;g__unclassified_Bifidobacteriaceae_genus;s__Bifidobacteriaceae_bacterium_MCC02032	0.09640870549001299			-
k__Bacteria;p__Actinobacteria;c__Actinomycetia;o__Candidatus_Nanopelagicales;f__Candidatus_Nanopelagicaceae;g__Candidatus_Planktophila;s__Candidatus_Planktophila_dulcis	0.47652688332749993			-
k__Bacteria;p__Actinobacteria;c__Actinomycetia;o__Catenulisporales;f__Catenulisporaceae;g__Catenulispora;s__Catenulispora_rubra	0.0			-
k__Bacteria;p__Actinobacteria;c__Actinomycetia;o__Catenulisporales;f__Catenulisporaceae;g__Catenulispora;s__Catenulispora_sp_13_1_20CM_3_70_7	0.6011039402252767			-
k__Bacteria;p__Actinobacteria;c__Actinomycetia;o__Corynebacteriales;f__Corynebacteriaceae;g__Corynebacterium;s__Corynebacterium_accolens	0.10069143369958926			-
k__Bacteria;p__Actinobacteria;c__Actinomycetia;o__Corynebacteriales;f__Corynebacteriaceae;g__Corynebacterium;s__Corynebacterium_alimapuense	0.0			-
k__Bacteria;p__Actinobacteria;c__Actinomycetia;o__Corynebacteriales;f__Corynebacteriaceae;g__Corynebacterium;s__Corynebacterium_ammoniagenes	0.49916737587157634			-
k__Bacteria;p__Actinobacteria;c__Actinomycetia;o__Corynebacteriales;f__Corynebacteriaceae;g__Corynebacterium;s__Corynebacterium_aurimucosum	0.15608540271300017			-
k__Bacteria;p__Actinobacteria;c__Actinomycetia;o__Corynebacteriales;f__Corynebacteriaceae;g__Corynebacterium;s__Corynebacterium_callunae	0.092506825797217			-
k__Bacteria;p__Actinobacteria;c__Actinomycetia;o__Corynebacteriales;f__Corynebacteriaceae;g__Corynebacterium;s__Corynebacterium_canis	0.0			-
k__Bacteria;p__Actinobacteria;c__Actinomycetia;o__Corynebacteriales;f__Corynebacteriaceae;g__Corynebacterium;s__Corynebacterium_casei	0.8502842753980332			-
k__Bacteria;p__Actinobacteria;c__Actinomycetia;o__Corynebacteriales;f__Corynebacteriaceae;g__Corynebacterium;s__Corynebacterium_comes	0.0			-
k__Bacteria;p__Actinobacteria;c__Actinomycetia;o__Corynebacteriales;f__Corynebacteriaceae;g__Corynebacterium;s__Corynebacterium_coyleae	0.0			-
k__Bacteria;p__Actinobacteria;c__Actinomycetia;o__Corynebacteriales;f__Corynebacteriaceae;g__Corynebacterium;s__Corynebacterium_crenatum	0.0			-
k__Bacteria;p__Actinobacteria;c__Actinomycetia;o__Corynebacteriales;f__Corynebacteriaceae;g__Corynebacterium;s__Corynebacterium_crudilactis	0.16843900586684776			-
k__Bacteria;p__Actinobacteria;c__Actinomycetia;o__Corynebacteriales;f__Corynebacteriaceae;g__Corynebacterium;s__Corynebacterium_cyclohexanicum	0.0			-
k__Bacteria;p__Actinobacteria;c__Actinomycetia;o__Corynebacteriales;f__Corynebacteriaceae;g__Corynebacterium;s__Corynebacterium_deserti	0.8525055678700875			-
k__Bacteria;p__Actinobacteria;c__Actinomycetia;o__Corynebacteriales;f__Corynebacteriaceae;g__Corynebacterium;s__Corynebacterium_diphtheriae	1.1724728026457942			-
k__Bacteria;p__Actinobacteria;c__Actinomycetia;o__Corynebacteriales;f__Corynebacteriaceae;g__Corynebacterium;s__Corynebacterium_efficiens	1.306850446712849			-
k__Bacteria;p__Actinobacteria;c__Actinomycetia;o__Corynebacteriales;f__Corynebacteriaceae;g__Corynebacterium;s__Corynebacterium_flavescens	0.0			-
k__Bacteria;p__Actinobacteria;c__Actinomycetia;o__Corynebacteriales;f__Corynebacteriaceae;g__Corynebacterium;s__Corynebacterium_gallinarum	0.5231293627961316			-
k__Bacteria;p__Actinobacteria;c__Actinomycetia;o__Corynebacteriales;f__Corynebacteriaceae;g__Corynebacterium;s__Corynebacterium_glutamicum	2.647958745155845			-
k__Bacteria;p__Actinobacteria;c__Actinomycetia;o__Corynebacteriales;f__Corynebacteriaceae;g__Corynebacterium;s__Corynebacterium_glyciniphilum	0.0			-
k__Bacteria;p__Actinobacteria;c__Actinomycetia;o__Corynebacteriales;f__Corynebacteriaceae;g__Corynebacterium;s__Corynebacterium_halotolerans	0.0			-
k__Bacteria;p__Actinobacteria;c__Actinomycetia;o__Corynebacteriales;f__Corynebacteriaceae;g__Corynebacterium;s__Corynebacterium_heidelbergense	0.0			-
k__Bacteria;p__Actinobacteria;c__Actinomycetia;o__Corynebacteriales;f__Corynebacteriaceae;g__Corynebacterium;s__Corynebacterium_humireducens	0.0			-
k__Bacteria;p__Actinobacteria;c__Actinomycetia;o__Corynebacteriales;f__Corynebacteriaceae;g__Corynebacterium;s__Corynebacterium_incognita	0.0			-
k__Bacteria;p__Actinobacteria;c__Actinomycetia;o__Corynebacteriales;f__Corynebacteriaceae;g__Corynebacterium;s__Corynebacterium_jeddahense	0.0			-
k__Bacteria;p__Actinobacteria;c__Actinomycetia;o__Corynebacteriales;f__Corynebacteriaceae;g__Corynebacterium;s__Corynebacterium_jeikeium	0.0			-
k__Bacteria;p__Actinobacteria;c__Actinomycetia;o__Corynebacteriales;f__Corynebacteriaceae;g__Corynebacterium;s__Corynebacterium_kutscheri	0.22463351292354497			-
k__Bacteria;p__Actinobacteria;c__Actinomycetia;o__Corynebacteriales;f__Corynebacteriaceae;g__Corynebacterium;s__Corynebacterium_lowii	1.3450894883492914			-
k__Bacteria;p__Actinobacteria;c__Actinomycetia;o__Corynebacteriales;f__Corynebacteriaceae;g__Corynebacterium;s__Corynebacterium_lubricantis	0.0			-
k__Bacteria;p__Actinobacteria;c__Actinomycetia;o__Corynebacteriales;f__Corynebacteriaceae;g__Corynebacterium;s__Corynebacterium_macginleyi	0.0			-
k__Bacteria;p__Actinobacteria;c__Actinomycetia;o__Corynebacteriales;f__Corynebacteriaceae;g__Corynebacterium;s__Corynebacterium_marinum	0.0			-
k__Bacteria;p__Actinobacteria;c__Actinomycetia;o__Corynebacteriales;f__Corynebacteriaceae;g__Corynebacterium;s__Corynebacterium_maris	0.9048610877239438			0.006978562836886906
k__Bacteria;p__Actinobacteria;c__Actinomycetia;o__Corynebacteriales;f__Corynebacteriaceae;g__Corynebacterium;s__Corynebacterium_mastitidis	0.18894645451359432			-
k__Bacteria;p__Actinobacteria;c__Actinomycetia;o__Corynebacteriales;f__Corynebacteriaceae;g__Corynebacterium;s__Corynebacterium_matruchotii	0.0			-
k__Bacteria;p__Actinobacteria;c__Actinomycetia;o__Corynebacteriales;f__Corynebacteriaceae;g__Corynebacterium;s__Corynebacterium_occultum	0.0			-
k__Bacteria;p__Actinobacteria;c__Actinomycetia;o__Corynebacteriales;f__Corynebacteriaceae;g__Corynebacterium;s__Corynebacterium_oculi	0.0			-
k__Bacteria;p__Actinobacteria;c__Actinomycetia;o__Corynebacteriales;f__Corynebacteriaceae;g__Corynebacterium;s__Corynebacterium_pacaense	0.0			-
k__Bacteria;p__Actinobacteria;c__Actinomycetia;o__Corynebacteriales;f__Corynebacteriaceae;g__Corynebacterium;s__Corynebacterium_pelargi	0.0			-
k__Bacteria;p__Actinobacteria;c__Actinomycetia;o__Corynebacteriales;f__Corynebacteriaceae;g__Corynebacterium;s__Corynebacterium_phocae	0.0			-
k__Bacteria;p__Actinobacteria;c__Actinomycetia;o__Corynebacteriales;f__Corynebacteriaceae;g__Corynebacterium;s__Corynebacterium_phoceense	0.0			-
k__Bacteria;p__Actinobacteria;c__Actinomycetia;o__Corynebacteriales;f__Corynebacteriaceae;g__Corynebacterium;s__Corynebacterium_poyangense	1.4599992074190045			0.007312802827523239
k__Bacteria;p__Actinobacteria;c__Actinomycetia;o__Corynebacteriales;f__Corynebacteriaceae;g__Corynebacterium;s__Corynebacterium_provencense	0.0			-
k__Bacteria;p__Actinobacteria;c__Actinomycetia;o__Corynebacteriales;f__Corynebacteriaceae;g__Corynebacterium;s__Corynebacterium_renale	0.0			-
k__Bacteria;p__Actinobacteria;c__Actinomycetia;o__Corynebacteriales;f__Corynebacteriaceae;g__Corynebacterium;s__Corynebacterium_riegelii	0.0			-
k__Bacteria;p__Actinobacteria;c__Actinomycetia;o__Corynebacteriales;f__Corynebacteriaceae;g__Corynebacterium;s__Corynebacterium_sanguinis	0.3151141441088711			-
k__Bacteria;p__Actinobacteria;c__Actinomycetia;o__Corynebacteriales;f__Corynebacteriaceae;g__Corynebacterium;s__Corynebacterium_silvaticum	0.0			-
k__Bacteria;p__Actinobacteria;c__Actinomycetia;o__Corynebacteriales;f__Corynebacteriaceae;g__Corynebacterium;s__Corynebacterium_sp_CNJ_954	0.0			-
k__Bacteria;p__Actinobacteria;c__Actinomycetia;o__Corynebacteriales;f__Corynebacteriaceae;g__Corynebacterium;s__Corynebacterium_sp_HMSC068H04	0.0			-
k__Bacteria;p__Actinobacteria;c__Actinomycetia;o__Corynebacteriales;f__Corynebacteriaceae;g__Corynebacterium;s__Corynebacterium_sp_J010B_136	1.0281101512988848			-
k__Bacteria;p__Actinobacteria;c__Actinomycetia;o__Corynebacteriales;f__Corynebacteriaceae;g__Corynebacterium;s__Corynebacterium_sp_L2_79_05	0.0			-
k__Bacteria;p__Actinobacteria;c__Actinomycetia;o__Corynebacteriales;f__Corynebacteriaceae;g__Corynebacterium;s__Corynebacterium_sp_YIM_101645	0.0			-
k__Bacteria;p__Actinobacteria;c__Actinomycetia;o__Corynebacteriales;f__Corynebacteriaceae;g__Corynebacterium;s__Corynebacterium_sp_p3_SID1241	0.0			-
k__Bacteria;p__Actinobacteria;c__Actinomycetia;o__Corynebacteriales;f__Corynebacteriaceae;g__Corynebacterium;s__Corynebacterium_stationis	2.6423823645543996			-
k__Bacteria;p__Actinobacteria;c__Actinomycetia;o__Corynebacteriales;f__Corynebacteriaceae;g__Corynebacterium;s__Corynebacterium_striatum	0.022554190599727724			-
k__Bacteria;p__Actinobacteria;c__Actinomycetia;o__Corynebacteriales;f__Corynebacteriaceae;g__Corynebacterium;s__Corynebacterium_suranareeae	0.6441844151772526			-
k__Bacteria;p__Actinobacteria;c__Actinomycetia;o__Corynebacteriales;f__Corynebacteriaceae;g__Corynebacterium;s__Corynebacterium_terpenotabidum	0.0			-
k__Bacteria;p__Actinobacteria;c__Actinomycetia;o__Corynebacteriales;f__Corynebacteriaceae;g__Corynebacterium;s__Corynebacterium_testudinoris	0.0			-
k__Bacteria;p__Actinobacteria;c__Actinomycetia;o__Corynebacteriales;f__Corynebacteriaceae;g__Corynebacterium;s__Corynebacterium_tuberculostearicum	0.0			-
k__Bacteria;p__Actinobacteria;c__Actinomycetia;o__Corynebacteriales;f__Corynebacteriaceae;g__Corynebacterium;s__Corynebacterium_uberis	0.0			-
k__Bacteria;p__Actinobacteria;c__Actinomycetia;o__Corynebacteriales;f__Corynebacteriaceae;g__Corynebacterium;s__Corynebacterium_urealyticum	0.0			-
k__Bacteria;p__Actinobacteria;c__Actinomycetia;o__Corynebacteriales;f__Corynebacteriaceae;g__Corynebacterium;s__Corynebacterium_uterequi	0.0			-
k__Bacteria;p__Actinobacteria;c__Actinomycetia;o__Corynebacteriales;f__Corynebacteriaceae;g__Corynebacterium;s__Corynebacterium_vitaeruminis	0.0			-
k__Bacteria;p__Actinobacteria;c__Actinomycetia;o__Corynebacteriales;f__Corynebacteriaceae;g__Corynebacterium;s__Corynebacterium_wankanglinii	0.0			-
k__Bacteria;p__Actinobacteria;c__Actinomycetia;o__Corynebacteriales;f__Dietziaceae;g__Dietzia;s__Dietzia_aurantiaca	0.0			-
k__Bacteria;p__Actinobacteria;c__Actinomycetia;o__Corynebacteriales;f__Dietziaceae;g__Dietzia;s__Dietzia_cinnamea	0.0			-
k__Bacteria;p__Actinobacteria;c__Actinomycetia;o__Corynebacteriales;f__Gordoniaceae;g__Gordonia;s__Gordonia_alkaliphila	0.0			0.034501648749050436
k__Bacteria;p__Actinobacteria;c__Actinomycetia;o__Corynebacteriales;f__Gordoniaceae;g__Gordonia;s__Gordonia_amicalis	0.0			-
k__Bacteria;p__Actinobacteria;c__Actinomycetia;o__Corynebacteriales;f__Gordoniaceae;g__Gordonia;s__Gordonia_effusa	0.0			-
k__Bacteria;p__Actinobacteria;c__Actinomycetia;o__Corynebacteriales;f__Gordoniaceae;g__Gordonia;s__Gordonia_paraffinivorans	0.0			-
k__Bacteria;p__Actinobacteria;c__Actinomycetia;o__Corynebacteriales;f__Gordoniaceae;g__Gordonia;s__Gordonia_rhizosphera	0.0			-
k__Bacteria;p__Actinobacteria;c__Actinomycetia;o__Corynebacteriales;f__Gordoniaceae;g__Gordonia;s__Gordonia_sp	0.0			-
k__Bacteria;p__Actinobacteria;c__Actinomycetia;o__Corynebacteriales;f__Gordoniaceae;g__Gordonia;s__Gordonia_spumicola	0.0			-
k__Bacteria;p__Actinobacteria;c__Actinomycetia;o__Corynebacteriales;f__Gordoniaceae;g__Gordonia;s__Gordonia_terrae	0.7319384254869107			-
k__Bacteria;p__Actinobacteria;c__Actinomycetia;o__Corynebacteriales;f__Mycobacteriaceae;g__Mycobacterium;s__Mycobacterium_avium	1.515704520824896			-
k__Bacteria;p__Actinobacteria;c__Actinomycetia;o__Corynebacteriales;f__Mycobacteriaceae;g__Mycobacterium;s__Mycobacterium_grossiae	0.0			-
k__Bacteria;p__Actinobacteria;c__Actinomycetia;o__Corynebacteriales;f__Mycobacteriaceae;g__Mycobacterium;s__Mycobacterium_hodleri	0.0			-
k__Bacteria;p__Actinobacteria;c__Actinomycetia;o__Corynebacteriales;f__Mycobacteriaceae;g__Mycobacterium;s__Mycobacterium_innocens	0.0			-
k__Bacteria;p__Actinobacteria;c__Actinomycetia;o__Corynebacteriales;f__Mycobacteriaceae;g__Mycobacterium;s__Mycobacterium_intracellulare	0.0			-
k__Bacteria;p__Actinobacteria;c__Actinomycetia;o__Corynebacteriales;f__Mycobacteriaceae;g__Mycobacterium;s__Mycobacterium_kansasii	0.5843999087522963			-
k__Bacteria;p__Actinobacteria;c__Actinomycetia;o__Corynebacteriales;f__Mycobacteriaceae;g__Mycobacterium;s__Mycobacterium_marinum	0.0			-
k__Bacteria;p__Actinobacteria;c__Actinomycetia;o__Corynebacteriales;f__Mycobacteriaceae;g__Mycobacterium;s__Mycobacterium_palauense	0.0			-
k__Bacteria;p__Actinobacteria;c__Actinomycetia;o__Corynebacteriales;f__Mycobacteriaceae;g__Mycobacterium;s__Mycobacterium_sp_012931	0.0			-
k__Bacteria;p__Actinobacteria;c__Actinomycetia;o__Corynebacteriales;f__Mycobacteriaceae;g__Mycobacterium;s__Mycobacterium_sp_1274756_6	0.0			-
k__Bacteria;p__Actinobacteria;c__Actinomycetia;o__Corynebacteriales;f__Mycobacteriaceae;g__Mycobacterium;s__Mycobacterium_sp_3519A	0.0			-
k__Bacteria;p__Actinobacteria;c__Actinomycetia;o__Corynebacteriales;f__Mycobacteriaceae;g__Mycobacterium;s__Mycobacterium_sp_ACS4331	0.0			-
k__Bacteria;p__Actinobacteria;c__Actinomycetia;o__Corynebacteriales;f__Mycobacteriaceae;g__Mycobacterium;s__Mycobacterium_sp_AZCC_0083	0.0			-
k__Bacteria;p__Actinobacteria;c__Actinomycetia;o__Corynebacteriales;f__Mycobacteriaceae;g__Mycobacterium;s__Mycobacterium_sp_E1747	0.0			-
k__Bacteria;p__Actinobacteria;c__Actinomycetia;o__Corynebacteriales;f__Mycobacteriaceae;g__Mycobacterium;s__Mycobacterium_sp_MOTT36Y	0.5183110357937847			-
k__Bacteria;p__Actinobacteria;c__Actinomycetia;o__Corynebacteriales;f__Mycobacteriaceae;g__Mycobacterium;s__Mycobacterium_sp_MYCO198283	0.0			-
k__Bacteria;p__Actinobacteria;c__Actinomycetia;o__Corynebacteriales;f__Mycobacteriaceae;g__Mycobacterium;s__Mycobacterium_sp_OAS707	0.0			-
k__Bacteria;p__Actinobacteria;c__Actinomycetia;o__Corynebacteriales;f__Mycobacteriaceae;g__Mycobacterium;s__Mycobacterium_sp_PS03_16	0.0			-
k__Bacteria;p__Actinobacteria;c__Actinomycetia;o__Corynebacteriales;f__Mycobacteriaceae;g__Mycobacterium;s__Mycobacterium_talmoniae	0.9364122210889505			-
k__Bacteria;p__Actinobacteria;c__Actinomycetia;o__Corynebacteriales;f__Mycobacteriaceae;g__Mycobacterium;s__Mycobacterium_tuberculosis	2.2232320034649518			-
k__Bacteria;p__Actinobacteria;c__Actinomycetia;o__Corynebacteriales;f__Mycobacteriaceae;g__Mycobacterium;s__Mycobacterium_xenopi	0.0			-
k__Bacteria;p__Actinobacteria;c__Actinomycetia;o__Corynebacteriales;f__Mycobacteriaceae;g__Mycobacterium;s__uncultured_Mycobacterium_sp	0.28642372192589965			0.038916860763458364
k__Bacteria;p__Actinobacteria;c__Actinomycetia;o__Corynebacteriales;f__Mycobacteriaceae;g__Mycobacteroides;s__Mycobacteroides_abscessus	2.710802733806784			-
k__Bacteria;p__Actinobacteria;c__Actinomycetia;o__Corynebacteriales;f__Mycobacteriaceae;g__Mycobacteroides;s__Mycobacteroides_salmoniphilum	0.0			-
k__Bacteria;p__Actinobacteria;c__Actinomycetia;o__Corynebacteriales;f__Mycobacteriaceae;g__Mycolicibacter;s__Mycolicibacter_kumamotonensis	0.0			0.034501648749050436
k__Bacteria;p__Actinobacteria;c__Actinomycetia;o__Corynebacteriales;f__Mycobacteriaceae;g__Mycolicibacterium;s__Mycolicibacterium_canariasense	0.07350535223808537			-
k__Bacteria;p__Actinobacteria;c__Actinomycetia;o__Corynebacteriales;f__Mycobacteriaceae;g__Mycolicibacterium;s__Mycolicibacterium_chubuense	0.0			-
k__Bacteria;p__Actinobacteria;c__Actinomycetia;o__Corynebacteriales;f__Mycobacteriaceae;g__Mycolicibacterium;s__Mycolicibacterium_conceptionense	0.0			-
k__Bacteria;p__Actinobacteria;c__Actinomycetia;o__Corynebacteriales;f__Mycobacteriaceae;g__Mycolicibacterium;s__Mycolicibacterium_fluoranthenivorans	0.32812549148553494			0.01961831489292856
k__Bacteria;p__Actinobacteria;c__Actinomycetia;o__Corynebacteriales;f__Mycobacteriaceae;g__Mycolicibacterium;s__Mycolicibacterium_fortuitum	0.21906073895021835			-
k__Bacteria;p__Actinobacteria;c__Actinomycetia;o__Corynebacteriales;f__Mycobacteriaceae;g__Mycolicibacterium;s__Mycolicibacterium_mageritense	0.0			-
k__Bacteria;p__Actinobacteria;c__Actinomycetia;o__Corynebacteriales;f__Mycobacteriaceae;g__Mycolicibacterium;s__Mycolicibacterium_malmesburyense	0.0			-
k__Bacteria;p__Actinobacteria;c__Actinomycetia;o__Corynebacteriales;f__Mycobacteriaceae;g__Mycolicibacterium;s__Mycolicibacterium_mucogenicum	0.0			-
k__Bacteria;p__Actinobacteria;c__Actinomycetia;o__Corynebacteriales;f__Mycobacteriaceae;g__Mycolicibacterium;s__Mycolicibacterium_obuense	0.0			-
k__Bacteria;p__Actinobacteria;c__Actinomycetia;o__Corynebacteriales;f__Mycobacteriaceae;g__Mycolicibacterium;s__Mycolicibacterium_smegmatis	0.19844767273215977			-
k__Bacteria;p__Actinobacteria;c__Actinomycetia;o__Corynebacteriales;f__Mycobacteriaceae;g__Mycolicibacterium;s__Mycolicibacterium_sp	0.0			-
k__Bacteria;p__Actinobacteria;c__Actinomycetia;o__Corynebacteriales;f__Mycobacteriaceae;g__Mycolicibacterium;s__Mycolicibacterium_sp_BK634	0.0			-
k__Bacteria;p__Actinobacteria;c__Actinomycetia;o__Corynebacteriales;f__Mycobacteriaceae;g__Mycolicibacterium;s__Mycolicibacterium_sp_TY66	0.0			0.008542975485177075
k__Bacteria;p__Actinobacteria;c__Actinomycetia;o__Corynebacteriales;f__Mycobacteriaceae;g__Mycolicibacterium;s__Mycolicibacterium_thermoresistibile	0.1575199493042404			-
k__Bacteria;p__Actinobacteria;c__Actinomycetia;o__Corynebacteriales;f__Mycobacteriaceae;g__Mycolicibacterium;s__Mycolicibacterium_vaccae	0.0			-
k__Bacteria;p__Actinobacteria;c__Actinomycetia;o__Corynebacteriales;f__Mycobacteriaceae;g__Mycolicibacterium;s__Mycolicibacterium_vanbaalenii	0.0			-
k__Bacteria;p__Actinobacteria;c__Actinomycetia;o__Corynebacteriales;f__Nocardiaceae;g__Nocardia;s__Nocardia_asiatica	0.549265399267933			-
k__Bacteria;p__Actinobacteria;c__Actinomycetia;o__Corynebacteriales;f__Nocardiaceae;g__Nocardia;s__Nocardia_aurantia	0.0			-
k__Bacteria;p__Actinobacteria;c__Actinomycetia;o__Corynebacteriales;f__Nocardiaceae;g__Nocardia;s__Nocardia_brasiliensis	0.0			-
k__Bacteria;p__Actinobacteria;c__Actinomycetia;o__Corynebacteriales;f__Nocardiaceae;g__Nocardia;s__Nocardia_caishijiensis	0.0			-
k__Bacteria;p__Actinobacteria;c__Actinomycetia;o__Corynebacteriales;f__Nocardiaceae;g__Nocardia;s__Nocardia_farcinica	0.6601253164114699			-
k__Bacteria;p__Actinobacteria;c__Actinomycetia;o__Corynebacteriales;f__Nocardiaceae;g__Nocardia;s__Nocardia_panacis	0.0			-
k__Bacteria;p__Actinobacteria;c__Actinomycetia;o__Corynebacteriales;f__Nocardiaceae;g__Nocardia;s__Nocardia_seriolae	0.5061995238435615			-
k__Bacteria;p__Actinobacteria;c__Actinomycetia;o__Corynebacteriales;f__Nocardiaceae;g__Nocardia;s__Nocardia_sp_BMG51109	0.0			-
k__Bacteria;p__Actinobacteria;c__Actinomycetia;o__Corynebacteriales;f__Nocardiaceae;g__Nocardia;s__Nocardia_takedensis	0.35728271355649033			-
k__Bacteria;p__Actinobacteria;c__Actinomycetia;o__Corynebacteriales;f__Nocardiaceae;g__Nocardia;s__Nocardia_terpenica	0.8954969808988651			0.03276963986048061
k__Bacteria;p__Actinobacteria;c__Actinomycetia;o__Corynebacteriales;f__Nocardiaceae;g__Rhodococcus;s__Rhodococcus_aetherivorans	0.020971323560054933			-
k__Bacteria;p__Actinobacteria;c__Actinomycetia;o__Corynebacteriales;f__Nocardiaceae;g__Rhodococcus;s__Rhodococcus_coprophilus	0.0			-
k__Bacteria;p__Actinobacteria;c__Actinomycetia;o__Corynebacteriales;f__Nocardiaceae;g__Rhodococcus;s__Rhodococcus_erythropolis	0.6204075232039877			-
k__Bacteria;p__Actinobacteria;c__Actinomycetia;o__Corynebacteriales;f__Nocardiaceae;g__Rhodococcus;s__Rhodococcus_fascians	0.0			-
k__Bacteria;p__Actinobacteria;c__Actinomycetia;o__Corynebacteriales;f__Nocardiaceae;g__Rhodococcus;s__Rhodococcus_marinonascens	0.0			-
k__Bacteria;p__Actinobacteria;c__Actinomycetia;o__Corynebacteriales;f__Nocardiaceae;g__Rhodococcus;s__Rhodococcus_opacus	1.4781730053390836			0.03698427721838319
k__Bacteria;p__Actinobacteria;c__Actinomycetia;o__Corynebacteriales;f__Nocardiaceae;g__Rhodococcus;s__Rhodococcus_phenolicus	0.0			-
k__Bacteria;p__Actinobacteria;c__Actinomycetia;o__Corynebacteriales;f__Nocardiaceae;g__Rhodococcus;s__Rhodococcus_pyridinivorans	0.0			-
k__Bacteria;p__Actinobacteria;c__Actinomycetia;o__Corynebacteriales;f__Nocardiaceae;g__Rhodococcus;s__Rhodococcus_qingshengii	1.5297052716636115			-
k__Bacteria;p__Actinobacteria;c__Actinomycetia;o__Corynebacteriales;f__Nocardiaceae;g__Rhodococcus;s__Rhodococcus_rhodnii	0.8487655246872405			0.0337999554605209
k__Bacteria;p__Actinobacteria;c__Actinomycetia;o__Corynebacteriales;f__Nocardiaceae;g__Rhodococcus;s__Rhodococcus_rhodochrous	1.0414062553090508			-
k__Bacteria;p__Actinobacteria;c__Actinomycetia;o__Corynebacteriales;f__Nocardiaceae;g__Rhodococcus;s__Rhodococcus_ruber	1.6982901745697732			-
k__Bacteria;p__Actinobacteria;c__Actinomycetia;o__Corynebacteriales;f__Nocardiaceae;g__Rhodococcus;s__Rhodococcus_sp_MTM3W5_2	0.18788467920945293			-
k__Bacteria;p__Actinobacteria;c__Actinomycetia;o__Corynebacteriales;f__Nocardiaceae;g__Rhodococcus;s__Rhodococcus_sp_NCIMB_12038	0.0			-
k__Bacteria;p__Actinobacteria;c__Actinomycetia;o__Corynebacteriales;f__Nocardiaceae;g__Rhodococcus;s__Rhodococcus_sp_P27	0.5423601757891549			-
k__Bacteria;p__Actinobacteria;c__Actinomycetia;o__Corynebacteriales;f__Nocardiaceae;g__Rhodococcus;s__Rhodococcus_sp_PML026	0.0			-
k__Bacteria;p__Actinobacteria;c__Actinomycetia;o__Corynebacteriales;f__Nocardiaceae;g__Rhodococcus;s__Rhodococcus_sp_RD6_2	0.9693353687505507			-
k__Bacteria;p__Actinobacteria;c__Actinomycetia;o__Corynebacteriales;f__Nocardiaceae;g__Rhodococcus;s__Rhodococcus_sp_RDE2	0.0			-
k__Bacteria;p__Actinobacteria;c__Actinomycetia;o__Corynebacteriales;f__Nocardiaceae;g__Rhodococcus;s__Rhodococcus_sp_T7	1.0619951894980737			0.0033006224266381237
k__Bacteria;p__Actinobacteria;c__Actinomycetia;o__Corynebacteriales;f__Nocardiaceae;g__Rhodococcus;s__Rhodococcus_sp_WAY2	0.0			-
k__Bacteria;p__Actinobacteria;c__Actinomycetia;o__Corynebacteriales;f__Nocardiaceae;g__Rhodococcus;s__Rhodococcus_sp_WY5	1.246546530326734			-
k__Bacteria;p__Actinobacteria;c__Actinomycetia;o__Corynebacteriales;f__Nocardiaceae;g__Williamsia;s__Williamsia_sp_D3	0.6549681864171498			-
k__Bacteria;p__Actinobacteria;c__Actinomycetia;o__Corynebacteriales;f__Tsukamurellaceae;g__Tsukamurella;s__Tsukamurella_sp_PLM1	1.627952022867565			0.0024642988522748715
k__Bacteria;p__Actinobacteria;c__Actinomycetia;o__Corynebacteriales;f__Tsukamurellaceae;g__Tsukamurella;s__Tsukamurella_tyrosinosolvens	1.184490547585452			0.01075737468189485
k__Bacteria;p__Actinobacteria;c__Actinomycetia;o__Cryptosporangiales;f__Cryptosporangiaceae;g__Cryptosporangium;s__Cryptosporangium_aurantiacum	0.2101456407839151			-
k__Bacteria;p__Actinobacteria;c__Actinomycetia;o__Cryptosporangiales;f__Cryptosporangiaceae;g__Cryptosporangium;s__Cryptosporangium_phraense	0.0			-
k__Bacteria;p__Actinobacteria;c__Actinomycetia;o__Frankiales;f__Frankiaceae;g__Frankia;s__Candidatus_Frankia_alpina	0.0			-
k__Bacteria;p__Actinobacteria;c__Actinomycetia;o__Frankiales;f__Frankiaceae;g__Frankia;s__Frankia_canadensis	0.2738457284920438			0.008299751076726355
k__Bacteria;p__Actinobacteria;c__Actinomycetia;o__Frankiales;f__Frankiaceae;g__Frankia;s__Frankia_sp_AcoItII_14	0.3233731229792755			0.019114648982085133
k__Bacteria;p__Actinobacteria;c__Actinomycetia;o__Frankiales;f__Frankiaceae;g__Frankia;s__Frankia_sp_AcoItVII_7	0.0			0.034501648749050436
k__Bacteria;p__Actinobacteria;c__Actinomycetia;o__Frankiales;f__Frankiaceae;g__Frankia;s__Frankia_sp_AcoPraI_5_1	0.0			-
k__Bacteria;p__Actinobacteria;c__Actinomycetia;o__Frankiales;f__Frankiaceae;g__Frankia;s__Frankia_sp_AcoVey_1_7	0.0			-
k__Bacteria;p__Actinobacteria;c__Actinomycetia;o__Frankiales;f__Frankiaceae;g__Frankia;s__Frankia_sp_AgBag_1_1	1.5843549163349138			0.006817216054838097
k__Bacteria;p__Actinobacteria;c__Actinomycetia;o__Frankiales;f__Frankiaceae;g__Frankia;s__Frankia_sp_AgBag_2	0.0			-
k__Bacteria;p__Actinobacteria;c__Actinomycetia;o__Frankiales;f__Frankiaceae;g__Frankia;s__Frankia_sp_AgBag_3	0.001797924428547827			-
k__Bacteria;p__Actinobacteria;c__Actinomycetia;o__Frankiales;f__Frankiaceae;g__Frankia;s__Frankia_sp_AgVal_3_1	0.0			-
k__Bacteria;p__Actinobacteria;c__Actinomycetia;o__Frankiales;f__Frankiaceae;g__Frankia;s__Frankia_sp_AgZip_1_1	0.0			-
k__Bacteria;p__Actinobacteria;c__Actinomycetia;o__Frankiales;f__Frankiaceae;g__Frankia;s__Frankia_sp_AgZip_1_2	0.0			-
k__Bacteria;p__Actinobacteria;c__Actinomycetia;o__Frankiales;f__Frankiaceae;g__Frankia;s__Frankia_sp_CiP3	0.3985223090984998			-
k__Bacteria;p__Actinobacteria;c__Actinomycetia;o__Frankiales;f__Frankiaceae;g__Frankia;s__Frankia_sp_QA3	0.025400476756412185			-
k__Bacteria;p__Actinobacteria;c__Actinomycetia;o__Frankiales;f__Frankiaceae;g__Frankia;s__uncultured_Frankia_sp	0.0			-
k__Bacteria;p__Actinobacteria;c__Actinomycetia;o__Geodermatophilales;f__Geodermatophilaceae;g__Blastococcus;s__Blastococcus_endophyticus	0.1511987634026265			-
k__Bacteria;p__Actinobacteria;c__Actinomycetia;o__Geodermatophilales;f__Geodermatophilaceae;g__Blastococcus;s__Blastococcus_sp_CCUG_61487	0.0			-
k__Bacteria;p__Actinobacteria;c__Actinomycetia;o__Geodermatophilales;f__Geodermatophilaceae;g__Blastococcus;s__Blastococcus_sp_DSM_44272	0.2629101441074325			-
k__Bacteria;p__Actinobacteria;c__Actinomycetia;o__Geodermatophilales;f__Geodermatophilaceae;g__Blastococcus;s__Blastococcus_sp_PRF04_17	0.3967324374711366			-
k__Bacteria;p__Actinobacteria;c__Actinomycetia;o__Geodermatophilales;f__Geodermatophilaceae;g__Geodermatophilus;s__Geodermatophilus_pulveris	0.0			-
k__Bacteria;p__Actinobacteria;c__Actinomycetia;o__Geodermatophilales;f__Geodermatophilaceae;g__Klenkia;s__Klenkia_terrae	0.0			-
k__Bacteria;p__Actinobacteria;c__Actinomycetia;o__Glycomycetales;f__Glycomycetaceae;g__Glycomyces;s__Glycomyces_paridis	0.0			0.008542975485177075
k__Bacteria;p__Actinobacteria;c__Actinomycetia;o__Glycomycetales;f__Glycomycetaceae;g__Glycomyces;s__Glycomyces_sambucus	0.0			-
k__Bacteria;p__Actinobacteria;c__Actinomycetia;o__Glycomycetales;f__Glycomycetaceae;g__Glycomyces;s__Glycomyces_tenuis	0.0			-
k__Bacteria;p__Actinobacteria;c__Actinomycetia;o__Glycomycetales;f__Glycomycetaceae;g__Glycomyces;s__Glycomyces_terrestris	1.6934486555767554			0.010707126512287337
k__Bacteria;p__Actinobacteria;c__Actinomycetia;o__Glycomycetales;f__Glycomycetaceae;g__Stackebrandtia;s__Stackebrandtia_endophytica	0.0			-
k__Bacteria;p__Actinobacteria;c__Actinomycetia;o__Jiangellales;f__Jiangellaceae;g__Jiangella;s__Jiangella_alkaliphila	0.0			-
k__Bacteria;p__Actinobacteria;c__Actinomycetia;o__Jiangellales;f__Jiangellaceae;g__Jiangella;s__Jiangella_endophytica	0.0			-
k__Bacteria;p__Actinobacteria;c__Actinomycetia;o__Jiangellales;f__Jiangellaceae;g__Jiangella;s__Jiangella_sp_DSM_45060	0.0			-
k__Bacteria;p__Actinobacteria;c__Actinomycetia;o__Jiangellales;f__Jiangellaceae;g__Jiangella;s__Jiangella_ureilytica	0.11964225942465524			-
k__Bacteria;p__Actinobacteria;c__Actinomycetia;o__Jiangellales;f__Jiangellaceae;g__Phytoactinopolyspora;s__Phytoactinopolyspora_halotolerans	0.0			-
k__Bacteria;p__Actinobacteria;c__Actinomycetia;o__Jiangellales;f__Jiangellaceae;g__Phytoactinopolyspora;s__Phytoactinopolyspora_limicola	0.478111364397257			-
k__Bacteria;p__Actinobacteria;c__Actinomycetia;o__Kineosporiales;f__Kineosporiaceae;g__Kineococcus;s__Kineococcus_rhizosphaerae	0.0			-
k__Bacteria;p__Actinobacteria;c__Actinomycetia;o__Kineosporiales;f__Kineosporiaceae;g__Quadrisphaera;s__Quadrisphaera_granulorum	0.3733894608016748			-
k__Bacteria;p__Actinobacteria;c__Actinomycetia;o__Kineosporiales;f__Kineosporiaceae;g__Quadrisphaera;s__Quadrisphaera_sp_INWT6	0.10885803179493361			0.027496942485415826
k__Bacteria;p__Actinobacteria;c__Actinomycetia;o__Micrococcales;f__Beutenbergiaceae;g__Salana;s__Salana_multivorans	0.0			-
k__Bacteria;p__Actinobacteria;c__Actinomycetia;o__Micrococcales;f__Beutenbergiaceae;g__Serinibacter;s__Serinibacter_arcticus	0.0			-
k__Bacteria;p__Actinobacteria;c__Actinomycetia;o__Micrococcales;f__Beutenbergiaceae;g__Serinibacter;s__Serinibacter_salmoneus	0.0			-
k__Bacteria;p__Actinobacteria;c__Actinomycetia;o__Micrococcales;f__Bogoriellaceae;g__Georgenia;s__Georgenia_faecalis	0.0			-
k__Bacteria;p__Actinobacteria;c__Actinomycetia;o__Micrococcales;f__Bogoriellaceae;g__Georgenia;s__Georgenia_ruanii	0.0			-
k__Bacteria;p__Actinobacteria;c__Actinomycetia;o__Micrococcales;f__Bogoriellaceae;g__Georgenia;s__Georgenia_sp_EYE_87	0.0			-
k__Bacteria;p__Actinobacteria;c__Actinomycetia;o__Micrococcales;f__Bogoriellaceae;g__Georgenia;s__Georgenia_sp_SUBG003	1.2858552965417045			-
k__Bacteria;p__Actinobacteria;c__Actinomycetia;o__Micrococcales;f__Brevibacteriaceae;g__Brevibacterium;s__Brevibacterium_casei	0.8798723207473179			-
k__Bacteria;p__Actinobacteria;c__Actinomycetia;o__Micrococcales;f__Brevibacteriaceae;g__Brevibacterium;s__Brevibacterium_oceani	0.455749472373282			-
k__Bacteria;p__Actinobacteria;c__Actinomycetia;o__Micrococcales;f__Brevibacteriaceae;g__Brevibacterium;s__Brevibacterium_sp_CCUG_69071	0.0			-
k__Bacteria;p__Actinobacteria;c__Actinomycetia;o__Micrococcales;f__Brevibacteriaceae;g__Brevibacterium;s__Brevibacterium_sp_CFH_10365	0.0			-
k__Bacteria;p__Actinobacteria;c__Actinomycetia;o__Micrococcales;f__Brevibacteriaceae;g__Brevibacterium;s__Brevibacterium_sp_JNUCC_42	0.0			-
k__Bacteria;p__Actinobacteria;c__Actinomycetia;o__Micrococcales;f__Brevibacteriaceae;g__Brevibacterium;s__Brevibacterium_sp_Marine	0.07453666023078911			-
k__Bacteria;p__Actinobacteria;c__Actinomycetia;o__Micrococcales;f__Brevibacteriaceae;g__Brevibacterium;s__Brevibacterium_sp_PAMC21349	0.2498038762934087			-
k__Bacteria;p__Actinobacteria;c__Actinomycetia;o__Micrococcales;f__Brevibacteriaceae;g__Brevibacterium;s__Brevibacterium_sp_RIT_803	0.0			-
k__Bacteria;p__Actinobacteria;c__Actinomycetia;o__Micrococcales;f__Brevibacteriaceae;g__Brevibacterium;s__Brevibacterium_sp_S111	0.3412876618583202			-
k__Bacteria;p__Actinobacteria;c__Actinomycetia;o__Micrococcales;f__Brevibacteriaceae;g__Brevibacterium;s__Brevibacterium_sp_S22	0.0			-
k__Bacteria;p__Actinobacteria;c__Actinomycetia;o__Micrococcales;f__Cellulomonadaceae;g__Actinotalea;s__Actinotalea_subterranea	0.0			-
k__Bacteria;p__Actinobacteria;c__Actinomycetia;o__Micrococcales;f__Cellulomonadaceae;g__Cellulomonas;s__Cellulomonas_algicola	0.0			-
k__Bacteria;p__Actinobacteria;c__Actinomycetia;o__Micrococcales;f__Cellulomonadaceae;g__Cellulomonas;s__Cellulomonas_bogoriensis	0.0			-
k__Bacteria;p__Actinobacteria;c__Actinomycetia;o__Micrococcales;f__Cellulomonadaceae;g__Cellulomonas;s__Cellulomonas_carbonis	0.5526473421556143			-
k__Bacteria;p__Actinobacteria;c__Actinomycetia;o__Micrococcales;f__Cellulomonadaceae;g__Cellulomonas;s__Cellulomonas_cellasea	0.0			-
k__Bacteria;p__Actinobacteria;c__Actinomycetia;o__Micrococcales;f__Cellulomonadaceae;g__Cellulomonas;s__Cellulomonas_chitinilytica	0.0			-
k__Bacteria;p__Actinobacteria;c__Actinomycetia;o__Micrococcales;f__Cellulomonadaceae;g__Cellulomonas;s__Cellulomonas_fulva	0.0			-
k__Bacteria;p__Actinobacteria;c__Actinomycetia;o__Micrococcales;f__Cellulomonadaceae;g__Cellulomonas;s__Cellulomonas_hominis	0.0			-
k__Bacteria;p__Actinobacteria;c__Actinomycetia;o__Micrococcales;f__Cellulomonadaceae;g__Cellulomonas;s__Cellulomonas_pakistanensis	0.0			-
k__Bacteria;p__Actinobacteria;c__Actinomycetia;o__Micrococcales;f__Cellulomonadaceae;g__Oerskovia;s__Oerskovia_enterophila	1.0085954060587912			-
k__Bacteria;p__Actinobacteria;c__Actinomycetia;o__Micrococcales;f__Demequinaceae;g__Demequina;s__Demequina_phytophila	0.0			-
k__Bacteria;p__Actinobacteria;c__Actinomycetia;o__Micrococcales;f__Demequinaceae;g__Demequina;s__Demequina_salsinemoris	0.6725526498899097			-
k__Bacteria;p__Actinobacteria;c__Actinomycetia;o__Micrococcales;f__Demequinaceae;g__Demequina;s__Demequina_sp_NBRC_110055	0.20957879323195094			-
k__Bacteria;p__Actinobacteria;c__Actinomycetia;o__Micrococcales;f__Dermabacteraceae;g__Brachybacterium;s__Brachybacterium_alimentarium	0.0			-
k__Bacteria;p__Actinobacteria;c__Actinomycetia;o__Micrococcales;f__Dermabacteraceae;g__Brachybacterium;s__Brachybacterium_phenoliresistens	0.0			-
k__Bacteria;p__Actinobacteria;c__Actinomycetia;o__Micrococcales;f__Dermabacteraceae;g__Brachybacterium;s__Brachybacterium_sp_SW0106_09	0.7215413930037132			-
k__Bacteria;p__Actinobacteria;c__Actinomycetia;o__Micrococcales;f__Dermabacteraceae;g__Brachybacterium;s__Brachybacterium_sp_p3_SID957	0.0			-
k__Bacteria;p__Actinobacteria;c__Actinomycetia;o__Micrococcales;f__Dermabacteraceae;g__Brachybacterium;s__Brachybacterium_timonense	0.0			-
k__Bacteria;p__Actinobacteria;c__Actinomycetia;o__Micrococcales;f__Dermabacteraceae;g__Dermabacter;s__Dermabacter_sp_Marseille_Q3180	1.0251524233066627			0.010493712463767858
k__Bacteria;p__Actinobacteria;c__Actinomycetia;o__Micrococcales;f__Dermabacteraceae;g__Dermabacter;s__Dermabacter_vaginalis	0.0			-
k__Bacteria;p__Actinobacteria;c__Actinomycetia;o__Micrococcales;f__Dermabacteraceae;g__Devriesea;s__Devriesea_agamarum	0.0			0.01961831489292856
k__Bacteria;p__Actinobacteria;c__Actinomycetia;o__Micrococcales;f__Dermacoccaceae;g__Flexivirga;s__Flexivirga_endophytica	0.0			-
k__Bacteria;p__Actinobacteria;c__Actinomycetia;o__Micrococcales;f__Dermatophilaceae;g__Piscicoccus;s__Piscicoccus_intestinalis	0.0			-
k__Bacteria;p__Actinobacteria;c__Actinomycetia;o__Micrococcales;f__Intrasporangiaceae;g__Janibacter;s__Janibacter_sp_HTCC2649	1.3856469323473803			0.032109719990867355
k__Bacteria;p__Actinobacteria;c__Actinomycetia;o__Micrococcales;f__Intrasporangiaceae;g__Knoellia;s__Knoellia_aerolata	0.0			-
k__Bacteria;p__Actinobacteria;c__Actinomycetia;o__Micrococcales;f__Intrasporangiaceae;g__Ornithinibacter;s__Ornithinibacter_aureus	0.0			-
k__Bacteria;p__Actinobacteria;c__Actinomycetia;o__Micrococcales;f__Intrasporangiaceae;g__Oryzihumus;s__Oryzihumus_leptocrescens	0.058834839538800095			0.048800742022528404
k__Bacteria;p__Actinobacteria;c__Actinomycetia;o__Micrococcales;f__Intrasporangiaceae;g__Phycicoccus;s__Phycicoccus_elongatus	0.04283881454706886			-
k__Bacteria;p__Actinobacteria;c__Actinomycetia;o__Micrococcales;f__Intrasporangiaceae;g__Phycicoccus;s__Phycicoccus_sp_Soil802	1.05934266871818			-
k__Bacteria;p__Actinobacteria;c__Actinomycetia;o__Micrococcales;f__Intrasporangiaceae;g__Terrabacter;s__Terrabacter_sp_Ter38	0.0			-
k__Bacteria;p__Actinobacteria;c__Actinomycetia;o__Micrococcales;f__Intrasporangiaceae;g__Tetrasphaera;s__Tetrasphaera_jenkinsii	0.0			-
k__Bacteria;p__Actinobacteria;c__Actinomycetia;o__Micrococcales;f__Jonesiaceae;g__Jonesia;s__Jonesia_quinghaiensis	0.0			-
k__Bacteria;p__Actinobacteria;c__Actinomycetia;o__Micrococcales;f__Microbacteriaceae;g__Agreia;s__Agreia_pratensis	0.0			-
k__Bacteria;p__Actinobacteria;c__Actinomycetia;o__Micrococcales;f__Microbacteriaceae;g__Agrococcus;s__Agrococcus_jejuensis	0.02328278193052303			-
k__Bacteria;p__Actinobacteria;c__Actinomycetia;o__Micrococcales;f__Microbacteriaceae;g__Agrococcus;s__Agrococcus_lahaulensis	0.0			-
k__Bacteria;p__Actinobacteria;c__Actinomycetia;o__Micrococcales;f__Microbacteriaceae;g__Agromyces;s__Agromyces_aureus	0.0			-
k__Bacteria;p__Actinobacteria;c__Actinomycetia;o__Micrococcales;f__Microbacteriaceae;g__Agromyces;s__Agromyces_bracchium	0.0			-
k__Bacteria;p__Actinobacteria;c__Actinomycetia;o__Micrococcales;f__Microbacteriaceae;g__Agromyces;s__Agromyces_mediolanus	0.9548612970756247			-
k__Bacteria;p__Actinobacteria;c__Actinomycetia;o__Micrococcales;f__Microbacteriaceae;g__Agromyces;s__Agromyces_sp_Leaf222	1.4670290599698197			0.00870902096055161
k__Bacteria;p__Actinobacteria;c__Actinomycetia;o__Micrococcales;f__Microbacteriaceae;g__Agromyces;s__Agromyces_sp_NDB4Y10	0.9898511408818784			0.012890104734813876
k__Bacteria;p__Actinobacteria;c__Actinomycetia;o__Micrococcales;f__Microbacteriaceae;g__Agromyces;s__Agromyces_tardus	0.0			-
k__Bacteria;p__Actinobacteria;c__Actinomycetia;o__Micrococcales;f__Microbacteriaceae;g__Agromyces;s__Agromyces_terreus	0.0			-
k__Bacteria;p__Actinobacteria;c__Actinomycetia;o__Micrococcales;f__Microbacteriaceae;g__Candidatus_Lumbricidophila;s__Candidatus_Lumbricidophila_eiseniae	0.4425171240356387			0.03778196322883481
k__Bacteria;p__Actinobacteria;c__Actinomycetia;o__Micrococcales;f__Microbacteriaceae;g__Clavibacter;s__Clavibacter_michiganensis	1.601404861761575			-
k__Bacteria;p__Actinobacteria;c__Actinomycetia;o__Micrococcales;f__Microbacteriaceae;g__Compostimonas;s__Compostimonas_suwonensis	0.3963281341031902			-
k__Bacteria;p__Actinobacteria;c__Actinomycetia;o__Micrococcales;f__Microbacteriaceae;g__Cryobacterium;s__Cryobacterium_sp_SO1	0.0			-
k__Bacteria;p__Actinobacteria;c__Actinomycetia;o__Micrococcales;f__Microbacteriaceae;g__Cryobacterium;s__Cryobacterium_sp_ZS14_85	0.8270343919438236			0.0033329198237318533
k__Bacteria;p__Actinobacteria;c__Actinomycetia;o__Micrococcales;f__Microbacteriaceae;g__Curtobacterium;s__Curtobacterium_sp_8I_2	0.35460808147332656			-
k__Bacteria;p__Actinobacteria;c__Actinomycetia;o__Micrococcales;f__Microbacteriaceae;g__Curtobacterium;s__Curtobacterium_sp_ER1_6	2.474817720246244			0.02541248678917893
k__Bacteria;p__Actinobacteria;c__Actinomycetia;o__Micrococcales;f__Microbacteriaceae;g__Diaminobutyricimonas;s__Diaminobutyricimonas_sp_LJ205	0.0			-
k__Bacteria;p__Actinobacteria;c__Actinomycetia;o__Micrococcales;f__Microbacteriaceae;g__Frigoribacterium;s__Frigoribacterium_sp_Leaf164	0.0			-
k__Bacteria;p__Actinobacteria;c__Actinomycetia;o__Micrococcales;f__Microbacteriaceae;g__Glaciibacter;s__Glaciibacter_superstes	0.0			-
k__Bacteria;p__Actinobacteria;c__Actinomycetia;o__Micrococcales;f__Microbacteriaceae;g__Gulosibacter;s__Gulosibacter_macacae	0.0			-
k__Bacteria;p__Actinobacteria;c__Actinomycetia;o__Micrococcales;f__Microbacteriaceae;g__Herbiconiux;s__Herbiconiux_moechotypicola	0.14518694404430976			-
k__Bacteria;p__Actinobacteria;c__Actinomycetia;o__Micrococcales;f__Microbacteriaceae;g__Humibacter;s__Humibacter_ginsenosidimutans	0.0			-
k__Bacteria;p__Actinobacteria;c__Actinomycetia;o__Micrococcales;f__Microbacteriaceae;g__Labedella;s__Labedella_phragmitis	0.9004792952218265			-
k__Bacteria;p__Actinobacteria;c__Actinomycetia;o__Micrococcales;f__Microbacteriaceae;g__Labedella;s__Labedella_populi	0.0			-
k__Bacteria;p__Actinobacteria;c__Actinomycetia;o__Micrococcales;f__Microbacteriaceae;g__Leifsonia;s__Leifsonia_sp_AK011	0.0			-
k__Bacteria;p__Actinobacteria;c__Actinomycetia;o__Micrococcales;f__Microbacteriaceae;g__Leifsonia;s__Leifsonia_xyli	0.25931848790634565			0.007784183984052521
k__Bacteria;p__Actinobacteria;c__Actinomycetia;o__Micrococcales;f__Microbacteriaceae;g__Leucobacter;s__Leucobacter_chinensis	0.0			0.036212113758295035
k__Bacteria;p__Actinobacteria;c__Actinomycetia;o__Micrococcales;f__Microbacteriaceae;g__Leucobacter;s__Leucobacter_chromiireducens	0.28229701734917756			0.008542975485177075
k__Bacteria;p__Actinobacteria;c__Actinomycetia;o__Micrococcales;f__Microbacteriaceae;g__Leucobacter;s__Leucobacter_massiliensis	0.0			-
k__Bacteria;p__Actinobacteria;c__Actinomycetia;o__Micrococcales;f__Microbacteriaceae;g__Leucobacter;s__Leucobacter_soli	0.0			-
k__Bacteria;p__Actinobacteria;c__Actinomycetia;o__Micrococcales;f__Microbacteriaceae;g__Leucobacter;s__Leucobacter_sp_OH2974_COT_288	0.0			-
k__Bacteria;p__Actinobacteria;c__Actinomycetia;o__Micrococcales;f__Microbacteriaceae;g__Leucobacter;s__Leucobacter_sp_Psy1	0.0			0.004075319025246142
k__Bacteria;p__Actinobacteria;c__Actinomycetia;o__Micrococcales;f__Microbacteriaceae;g__Leucobacter;s__Leucobacter_sp_wl10	0.0			-
k__Bacteria;p__Actinobacteria;c__Actinomycetia;o__Micrococcales;f__Microbacteriaceae;g__Leucobacter;s__Leucobacter_viscericola	0.24442384943438175			0.03709268867853939
k__Bacteria;p__Actinobacteria;c__Actinomycetia;o__Micrococcales;f__Microbacteriaceae;g__Leucobacter;s__Leucobacter_weissii	0.0			-
k__Bacteria;p__Actinobacteria;c__Actinomycetia;o__Micrococcales;f__Microbacteriaceae;g__Microbacterium;s__Microbacterium_enclense	0.0			-
k__Bacteria;p__Actinobacteria;c__Actinomycetia;o__Micrococcales;f__Microbacteriaceae;g__Microbacterium;s__Microbacterium_esteraromaticum	0.0			-
k__Bacteria;p__Actinobacteria;c__Actinomycetia;o__Micrococcales;f__Microbacteriaceae;g__Microbacterium;s__Microbacterium_ginsengisoli	0.0			-
k__Bacteria;p__Actinobacteria;c__Actinomycetia;o__Micrococcales;f__Microbacteriaceae;g__Microbacterium;s__Microbacterium_halophytorum	0.0			-
k__Bacteria;p__Actinobacteria;c__Actinomycetia;o__Micrococcales;f__Microbacteriaceae;g__Microbacterium;s__Microbacterium_ketosireducens	0.0			-
k__Bacteria;p__Actinobacteria;c__Actinomycetia;o__Micrococcales;f__Microbacteriaceae;g__Microbacterium;s__Microbacterium_laevaniformans	0.5317093728135085			-
k__Bacteria;p__Actinobacteria;c__Actinomycetia;o__Micrococcales;f__Microbacteriaceae;g__Microbacterium;s__Microbacterium_oryzae	0.0			-
k__Bacteria;p__Actinobacteria;c__Actinomycetia;o__Micrococcales;f__Microbacteriaceae;g__Microbacterium;s__Microbacterium_oxydans	0.6019811634984746			0.010444328122359738
k__Bacteria;p__Actinobacteria;c__Actinomycetia;o__Micrococcales;f__Microbacteriaceae;g__Microbacterium;s__Microbacterium_sp	0.0			0.029118528272751527
k__Bacteria;p__Actinobacteria;c__Actinomycetia;o__Micrococcales;f__Microbacteriaceae;g__Microbacterium;s__Microbacterium_sp_8M	0.08644031893018675			-
k__Bacteria;p__Actinobacteria;c__Actinomycetia;o__Micrococcales;f__Microbacteriaceae;g__Microbacterium;s__Microbacterium_sp_AG790	0.0			-
k__Bacteria;p__Actinobacteria;c__Actinomycetia;o__Micrococcales;f__Microbacteriaceae;g__Microbacterium;s__Microbacterium_sp_B19	0.0			-
k__Bacteria;p__Actinobacteria;c__Actinomycetia;o__Micrococcales;f__Microbacteriaceae;g__Microbacterium;s__Microbacterium_sp_BH_3_3_3	0.0			-
k__Bacteria;p__Actinobacteria;c__Actinomycetia;o__Micrococcales;f__Microbacteriaceae;g__Microbacterium;s__Microbacterium_sp_Bi128	2.163950217743651			0.024109575377422268
k__Bacteria;p__Actinobacteria;c__Actinomycetia;o__Micrococcales;f__Microbacteriaceae;g__Microbacterium;s__Microbacterium_sp_C448	0.7182162993367135			-
k__Bacteria;p__Actinobacteria;c__Actinomycetia;o__Micrococcales;f__Microbacteriaceae;g__Microbacterium;s__Microbacterium_sp_CFH_31415	0.3394896663154086			0.037532196866873424
k__Bacteria;p__Actinobacteria;c__Actinomycetia;o__Micrococcales;f__Microbacteriaceae;g__Microbacterium;s__Microbacterium_sp_CH12i	0.0			-
k__Bacteria;p__Actinobacteria;c__Actinomycetia;o__Micrococcales;f__Microbacteriaceae;g__Microbacterium;s__Microbacterium_sp_CIAB417	0.0			-
k__Bacteria;p__Actinobacteria;c__Actinomycetia;o__Micrococcales;f__Microbacteriaceae;g__Microbacterium;s__Microbacterium_sp_JXJ_CY_27_2	0.0			-
k__Bacteria;p__Actinobacteria;c__Actinomycetia;o__Micrococcales;f__Microbacteriaceae;g__Microbacterium;s__Microbacterium_sp_JZ31	0.06720510287310837			-
k__Bacteria;p__Actinobacteria;c__Actinomycetia;o__Micrococcales;f__Microbacteriaceae;g__Microbacterium;s__Microbacterium_sp_Marseille_Q6965	0.0			-
k__Bacteria;p__Actinobacteria;c__Actinomycetia;o__Micrococcales;f__Microbacteriaceae;g__Microbacterium;s__Microbacterium_sp_NIBRBAC000506063	0.11154656845685267			-
k__Bacteria;p__Actinobacteria;c__Actinomycetia;o__Micrococcales;f__Microbacteriaceae;g__Microbacterium;s__Microbacterium_sp_Nx66	0.0			-
k__Bacteria;p__Actinobacteria;c__Actinomycetia;o__Micrococcales;f__Microbacteriaceae;g__Microbacterium;s__Microbacterium_sp_SCN_69_37	0.0			-
k__Bacteria;p__Actinobacteria;c__Actinomycetia;o__Micrococcales;f__Microbacteriaceae;g__Microbacterium;s__Microbacterium_sp_T32	0.23518664142260937			-
k__Bacteria;p__Actinobacteria;c__Actinomycetia;o__Micrococcales;f__Microbacteriaceae;g__Microbacterium;s__Microbacterium_sp_TNHR37B	0.0			0.028728596488678308
k__Bacteria;p__Actinobacteria;c__Actinomycetia;o__Micrococcales;f__Microbacteriaceae;g__Microbacterium;s__Microbacterium_sp_TPU_3598	0.0			-
k__Bacteria;p__Actinobacteria;c__Actinomycetia;o__Micrococcales;f__Microbacteriaceae;g__Microbacterium;s__Microbacterium_stercoris	0.07920568901238725			-
k__Bacteria;p__Actinobacteria;c__Actinomycetia;o__Micrococcales;f__Microbacteriaceae;g__Microbacterium;s__Microbacterium_sulfonylureivorans	0.1633026286244714			0.0017957831631803306
k__Bacteria;p__Actinobacteria;c__Actinomycetia;o__Micrococcales;f__Microbacteriaceae;g__Microbacterium;s__Microbacterium_testaceum	0.0			-
k__Bacteria;p__Actinobacteria;c__Actinomycetia;o__Micrococcales;f__Microbacteriaceae;g__Microbacterium;s__Microbacterium_ulmi	0.0			-
k__Bacteria;p__Actinobacteria;c__Actinomycetia;o__Micrococcales;f__Microbacteriaceae;g__Microbacterium;s__uncultured_Microbacterium_sp	0.6988900337173767			-
k__Bacteria;p__Actinobacteria;c__Actinomycetia;o__Micrococcales;f__Microbacteriaceae;g__Microterricola;s__Microterricola_viridarii	0.0			-
k__Bacteria;p__Actinobacteria;c__Actinomycetia;o__Micrococcales;f__Microbacteriaceae;g__Mycetocola;s__Mycetocola_lacteus	0.0			-
k__Bacteria;p__Actinobacteria;c__Actinomycetia;o__Micrococcales;f__Microbacteriaceae;g__Planctomonas;s__Planctomonas_psychrotolerans	0.12778736639287297			-
k__Bacteria;p__Actinobacteria;c__Actinomycetia;o__Micrococcales;f__Microbacteriaceae;g__Planctomonas;s__Planctomonas_sp_JC2975	0.0			-
k__Bacteria;p__Actinobacteria;c__Actinomycetia;o__Micrococcales;f__Microbacteriaceae;g__Plantibacter;s__Plantibacter_cousiniae	0.0			-
k__Bacteria;p__Actinobacteria;c__Actinomycetia;o__Micrococcales;f__Microbacteriaceae;g__Plantibacter;s__Plantibacter_flavus	0.31166026292023863			0.020941056655553368
k__Bacteria;p__Actinobacteria;c__Actinomycetia;o__Micrococcales;f__Microbacteriaceae;g__Plantibacter;s__Plantibacter_sp_T3	0.0			-
k__Bacteria;p__Actinobacteria;c__Actinomycetia;o__Micrococcales;f__Microbacteriaceae;g__Protaetiibacter;s__Protaetiibacter_sp_SSC_01	0.0			-
k__Bacteria;p__Actinobacteria;c__Actinomycetia;o__Micrococcales;f__Microbacteriaceae;g__Pseudoclavibacter;s__Pseudoclavibacter_sp_CFCC_11306	0.0			-
k__Bacteria;p__Actinobacteria;c__Actinomycetia;o__Micrococcales;f__Microbacteriaceae;g__Rathayibacter;s__Rathayibacter_caricis	0.0			-
k__Bacteria;p__Actinobacteria;c__Actinomycetia;o__Micrococcales;f__Microbacteriaceae;g__Rathayibacter;s__Rathayibacter_sp_AY1A3	0.0			-
k__Bacteria;p__Actinobacteria;c__Actinomycetia;o__Micrococcales;f__Microbacteriaceae;g__Rathayibacter;s__Rathayibacter_sp_AY1B7	0.0			0.037343242562797495
k__Bacteria;p__Actinobacteria;c__Actinomycetia;o__Micrococcales;f__Microbacteriaceae;g__Rathayibacter;s__Rathayibacter_sp_VKM_Ac_2857	0.0			-
k__Bacteria;p__Actinobacteria;c__Actinomycetia;o__Micrococcales;f__Microbacteriaceae;g__Rathayibacter;s__Rathayibacter_tanaceti	1.0456621891992597			-
k__Bacteria;p__Actinobacteria;c__Actinomycetia;o__Micrococcales;f__Microbacteriaceae;g__Rhodoluna;s__Rhodoluna_lacicola	0.0			-
k__Bacteria;p__Actinobacteria;c__Actinomycetia;o__Micrococcales;f__Microbacteriaceae;g__Salinibacterium;s__Salinibacterium_hongtaonis	0.0			-
k__Bacteria;p__Actinobacteria;c__Actinomycetia;o__Micrococcales;f__Microbacteriaceae;g__unclassified_Microbacteriaceae_genus;s__Microbacteriaceae_bacterium	0.0			-
k__Bacteria;p__Actinobacteria;c__Actinomycetia;o__Micrococcales;f__Micrococcaceae;g__Arthrobacter;s__Arthrobacter_castelli	0.0			0.034501648749050436
k__Bacteria;p__Actinobacteria;c__Actinomycetia;o__Micrococcales;f__Micrococcaceae;g__Arthrobacter;s__Arthrobacter_citreus	0.0			-
k__Bacteria;p__Actinobacteria;c__Actinomycetia;o__Micrococcales;f__Micrococcaceae;g__Arthrobacter;s__Arthrobacter_crystallopoietes	0.1890726350429868			-
k__Bacteria;p__Actinobacteria;c__Actinomycetia;o__Micrococcales;f__Micrococcaceae;g__Arthrobacter;s__Arthrobacter_globiformis	0.6648692502267302			-
k__Bacteria;p__Actinobacteria;c__Actinomycetia;o__Micrococcales;f__Micrococcaceae;g__Arthrobacter;s__Arthrobacter_nitrophenolicus	0.14364232839531327			-
k__Bacteria;p__Actinobacteria;c__Actinomycetia;o__Micrococcales;f__Micrococcaceae;g__Arthrobacter;s__Arthrobacter_pityocampae	0.0			-
k__Bacteria;p__Actinobacteria;c__Actinomycetia;o__Micrococcales;f__Micrococcaceae;g__Arthrobacter;s__Arthrobacter_sp_8AJ	1.5727357121756562			0.01075737468189485
k__Bacteria;p__Actinobacteria;c__Actinomycetia;o__Micrococcales;f__Micrococcaceae;g__Arthrobacter;s__Arthrobacter_sp_9V	1.122483193552297			-
k__Bacteria;p__Actinobacteria;c__Actinomycetia;o__Micrococcales;f__Micrococcaceae;g__Arthrobacter;s__Arthrobacter_sp_Bi26	0.0			0.048800742022528404
k__Bacteria;p__Actinobacteria;c__Actinomycetia;o__Micrococcales;f__Micrococcaceae;g__Arthrobacter;s__Arthrobacter_sp_ES1	1.6254862504965881			0.0033006224266381237
k__Bacteria;p__Actinobacteria;c__Actinomycetia;o__Micrococcales;f__Micrococcaceae;g__Arthrobacter;s__Arthrobacter_sp_HMSC06H05	0.0			-
k__Bacteria;p__Actinobacteria;c__Actinomycetia;o__Micrococcales;f__Micrococcaceae;g__Arthrobacter;s__Arthrobacter_sp_Hiyo1	0.35137135106007883			-
k__Bacteria;p__Actinobacteria;c__Actinomycetia;o__Micrococcales;f__Micrococcaceae;g__Arthrobacter;s__Arthrobacter_sp_Hiyo8	1.3702055538856355			-
k__Bacteria;p__Actinobacteria;c__Actinomycetia;o__Micrococcales;f__Micrococcaceae;g__Arthrobacter;s__Arthrobacter_sp_MWB30	1.2335959846301014			0.0025972965619674776
k__Bacteria;p__Actinobacteria;c__Actinomycetia;o__Micrococcales;f__Micrococcaceae;g__Arthrobacter;s__Arthrobacter_sp_NamB2	0.0			-
k__Bacteria;p__Actinobacteria;c__Actinomycetia;o__Micrococcales;f__Micrococcaceae;g__Arthrobacter;s__Arthrobacter_sp_PM3	0.0			-
k__Bacteria;p__Actinobacteria;c__Actinomycetia;o__Micrococcales;f__Micrococcaceae;g__Arthrobacter;s__Arthrobacter_sp_Soil763	0.4273458746747943			0.011390326088315013
k__Bacteria;p__Actinobacteria;c__Actinomycetia;o__Micrococcales;f__Micrococcaceae;g__Arthrobacter;s__Arthrobacter_sp_U41	0.0			-
k__Bacteria;p__Actinobacteria;c__Actinomycetia;o__Micrococcales;f__Micrococcaceae;g__Arthrobacter;s__Arthrobacter_sp_ZXY_2	0.0			0.010493712463767858
k__Bacteria;p__Actinobacteria;c__Actinomycetia;o__Micrococcales;f__Micrococcaceae;g__Arthrobacter;s__Arthrobacter_sp_zg_Y1110	0.0			0.016945285797407592
k__Bacteria;p__Actinobacteria;c__Actinomycetia;o__Micrococcales;f__Micrococcaceae;g__Arthrobacter;s__Arthrobacter_terricola	0.0			0.017345133989585683
k__Bacteria;p__Actinobacteria;c__Actinomycetia;o__Micrococcales;f__Micrococcaceae;g__Arthrobacter;s__Arthrobacter_yangruifuii	0.0			-
k__Bacteria;p__Actinobacteria;c__Actinomycetia;o__Micrococcales;f__Micrococcaceae;g__Arthrobacter;s__uncultured_Arthrobacter_sp	0.0			-
k__Bacteria;p__Actinobacteria;c__Actinomycetia;o__Micrococcales;f__Micrococcaceae;g__Citricoccus;s__Citricoccus_sp_K5	0.2799427672388267			-
k__Bacteria;p__Actinobacteria;c__Actinomycetia;o__Micrococcales;f__Micrococcaceae;g__Enteractinococcus;s__Enteractinococcus_helveticum	0.3429346547890885			-
k__Bacteria;p__Actinobacteria;c__Actinomycetia;o__Micrococcales;f__Micrococcaceae;g__Glutamicibacter;s__Glutamicibacter_nicotianae	0.0			-
k__Bacteria;p__Actinobacteria;c__Actinomycetia;o__Micrococcales;f__Micrococcaceae;g__Kocuria;s__Kocuria_flava	0.5700944974687112			-
k__Bacteria;p__Actinobacteria;c__Actinomycetia;o__Micrococcales;f__Micrococcaceae;g__Kocuria;s__Kocuria_palustris	0.0			0.0017957831631803306
k__Bacteria;p__Actinobacteria;c__Actinomycetia;o__Micrococcales;f__Micrococcaceae;g__Kocuria;s__Kocuria_rosea	0.0			-
k__Bacteria;p__Actinobacteria;c__Actinomycetia;o__Micrococcales;f__Micrococcaceae;g__Kocuria;s__Kocuria_sp_HMSC066H03	0.0			-
k__Bacteria;p__Actinobacteria;c__Actinomycetia;o__Micrococcales;f__Micrococcaceae;g__Kocuria;s__Kocuria_sp_HSID16901	0.0			0.008846054612063609
k__Bacteria;p__Actinobacteria;c__Actinomycetia;o__Micrococcales;f__Micrococcaceae;g__Kocuria;s__Kocuria_tytonis	1.3927383993870965			-
k__Bacteria;p__Actinobacteria;c__Actinomycetia;o__Micrococcales;f__Micrococcaceae;g__Micrococcus;s__Micrococcus_luteus	1.6407835415186818			-
k__Bacteria;p__Actinobacteria;c__Actinomycetia;o__Micrococcales;f__Micrococcaceae;g__Micrococcus;s__Micrococcus_sp_116	1.6214088841567584			0.004422488945317832
k__Bacteria;p__Actinobacteria;c__Actinomycetia;o__Micrococcales;f__Micrococcaceae;g__Neomicrococcus;s__Neomicrococcus_lactis	0.08230716856876555			-
k__Bacteria;p__Actinobacteria;c__Actinomycetia;o__Micrococcales;f__Micrococcaceae;g__Paenarthrobacter;s__Paenarthrobacter_sp_YJN_5	0.18440423505382375			0.016688875719546713
k__Bacteria;p__Actinobacteria;c__Actinomycetia;o__Micrococcales;f__Micrococcaceae;g__Paeniglutamicibacter;s__Paeniglutamicibacter_cryotolerans	0.0			-
k__Bacteria;p__Actinobacteria;c__Actinomycetia;o__Micrococcales;f__Micrococcaceae;g__Paeniglutamicibacter;s__Paeniglutamicibacter_psychrophenolicus	0.0			-
k__Bacteria;p__Actinobacteria;c__Actinomycetia;o__Micrococcales;f__Micrococcaceae;g__Pseudoglutamicibacter;s__Pseudoglutamicibacter_albus	0.0			-
k__Bacteria;p__Actinobacteria;c__Actinomycetia;o__Micrococcales;f__Micrococcaceae;g__Pseudoglutamicibacter;s__Pseudoglutamicibacter_cumminsii	0.0			-
k__Bacteria;p__Actinobacteria;c__Actinomycetia;o__Micrococcales;f__Micrococcaceae;g__Rothia;s__Rothia_aerolata	0.6124549353413384			-
k__Bacteria;p__Actinobacteria;c__Actinomycetia;o__Micrococcales;f__Micrococcaceae;g__Rothia;s__Rothia_dentocariosa	0.0			-
k__Bacteria;p__Actinobacteria;c__Actinomycetia;o__Micrococcales;f__Micrococcaceae;g__Rothia;s__Rothia_endophytica	1.154759734504694			0.008249670341858265
k__Bacteria;p__Actinobacteria;c__Actinomycetia;o__Micrococcales;f__Micrococcaceae;g__Rothia;s__Rothia_koreensis	0.0			-
k__Bacteria;p__Actinobacteria;c__Actinomycetia;o__Micrococcales;f__Micrococcaceae;g__Rothia;s__Rothia_mucilaginosa	2.463758576824873			0.03192249183489576
k__Bacteria;p__Actinobacteria;c__Actinomycetia;o__Micrococcales;f__Micrococcaceae;g__Rothia;s__Rothia_nasimurium	2.806700533769148			0.02678580915261377
k__Bacteria;p__Actinobacteria;c__Actinomycetia;o__Micrococcales;f__Micrococcaceae;g__Rothia;s__Rothia_nasisuis	0.8155613645255211			0.008445738669783348
k__Bacteria;p__Actinobacteria;c__Actinomycetia;o__Micrococcales;f__Micrococcaceae;g__Rothia;s__Rothia_sp_HMSC069C03	0.0			0.0003145329653270274
k__Bacteria;p__Actinobacteria;c__Actinomycetia;o__Micrococcales;f__Micrococcaceae;g__Rothia;s__Rothia_sp_P100	0.474874337278705			0.011014796044212308
k__Bacteria;p__Actinobacteria;c__Actinomycetia;o__Micrococcales;f__Micrococcaceae;g__Rothia;s__Rothia_sp_ZJ932	0.005213529702255923			-
k__Bacteria;p__Actinobacteria;c__Actinomycetia;o__Micrococcales;f__Micrococcaceae;g__Rothia;s__Rothia_terrae	0.7398315340186188			0.009063403190921387
k__Bacteria;p__Actinobacteria;c__Actinomycetia;o__Micrococcales;f__Micrococcaceae;g__Sinomonas;s__Sinomonas_atrocyanea	0.0			-
k__Bacteria;p__Actinobacteria;c__Actinomycetia;o__Micrococcales;f__Ornithinimicrobiaceae;g__Ornithinimicrobium;s__Ornithinimicrobium_flavum	0.6309183427216065			-
k__Bacteria;p__Actinobacteria;c__Actinomycetia;o__Micrococcales;f__Promicromonosporaceae;g__Cellulosimicrobium;s__Cellulosimicrobium_cellulans	0.7850861157280992			-
k__Bacteria;p__Actinobacteria;c__Actinomycetia;o__Micrococcales;f__Promicromonosporaceae;g__Cellulosimicrobium;s__Cellulosimicrobium_sp_CUA_896	0.43765724980108356			0.028184908781849254
k__Bacteria;p__Actinobacteria;c__Actinomycetia;o__Micrococcales;f__Promicromonosporaceae;g__Cellulosimicrobium;s__Cellulosimicrobium_sp_Marseille_Q4280	0.46699576017977285			0.01227156097170748
k__Bacteria;p__Actinobacteria;c__Actinomycetia;o__Micrococcales;f__Promicromonosporaceae;g__Isoptericola;s__Isoptericola_variabilis	1.4540087639314858			0.005397803942731675
k__Bacteria;p__Actinobacteria;c__Actinomycetia;o__Micrococcales;f__Promicromonosporaceae;g__Promicromonospora;s__Promicromonospora_panici	0.0			-
k__Bacteria;p__Actinobacteria;c__Actinomycetia;o__Micrococcales;f__Promicromonosporaceae;g__Xylanimonas;s__Xylanimonas_allomyrinae	1.5243422867312573			0.0054934373848668375
k__Bacteria;p__Actinobacteria;c__Actinomycetia;o__Micrococcales;f__Promicromonosporaceae;g__Xylanimonas;s__Xylanimonas_cellulosilytica	0.6955172070041412			-
k__Bacteria;p__Actinobacteria;c__Actinomycetia;o__Micrococcales;f__Ruaniaceae;g__Ruania;s__Ruania_alba	0.0			-
k__Bacteria;p__Actinobacteria;c__Actinomycetia;o__Micrococcales;f__Ruaniaceae;g__Ruania;s__Ruania_zhangjianzhongii	0.0			0.03202522699130659
k__Bacteria;p__Actinobacteria;c__Actinomycetia;o__Micrococcales;f__Sanguibacteraceae;g__Sanguibacter;s__Sanguibacter_antarcticus	0.0			-
k__Bacteria;p__Actinobacteria;c__Actinomycetia;o__Micrococcales;f__Sanguibacteraceae;g__Sanguibacter;s__Sanguibacter_keddieii	0.0			-
k__Bacteria;p__Actinobacteria;c__Actinomycetia;o__Micrococcales;f__unclassified_Micrococcales_family;g__Luteimicrobium;s__Luteimicrobium_xylanilyticum	0.0			-
k__Bacteria;p__Actinobacteria;c__Actinomycetia;o__Micromonosporales;f__Micromonosporaceae;g__Actinocatenispora;s__Actinocatenispora_thailandica	0.44149812954810846			-
k__Bacteria;p__Actinobacteria;c__Actinomycetia;o__Micromonosporales;f__Micromonosporaceae;g__Actinoplanes;s__Actinoplanes_atraurantiacus	0.0			-
k__Bacteria;p__Actinobacteria;c__Actinomycetia;o__Micromonosporales;f__Micromonosporaceae;g__Actinoplanes;s__Actinoplanes_consettensis	0.0			-
k__Bacteria;p__Actinobacteria;c__Actinomycetia;o__Micromonosporales;f__Micromonosporaceae;g__Actinoplanes;s__Actinoplanes_digitatis	0.0			-
k__Bacteria;p__Actinobacteria;c__Actinomycetia;o__Micromonosporales;f__Micromonosporaceae;g__Actinoplanes;s__Actinoplanes_durhamensis	0.11060767548080991			-
k__Bacteria;p__Actinobacteria;c__Actinomycetia;o__Micromonosporales;f__Micromonosporaceae;g__Actinoplanes;s__Actinoplanes_rectilineatus	0.0			-
k__Bacteria;p__Actinobacteria;c__Actinomycetia;o__Micromonosporales;f__Micromonosporaceae;g__Actinoplanes;s__Actinoplanes_rishiriensis	0.0			-
k__Bacteria;p__Actinobacteria;c__Actinomycetia;o__Micromonosporales;f__Micromonosporaceae;g__Actinoplanes;s__Actinoplanes_sp_DH11	0.0			-
k__Bacteria;p__Actinobacteria;c__Actinomycetia;o__Micromonosporales;f__Micromonosporaceae;g__Actinoplanes;s__Actinoplanes_subtropicus	0.0			-
k__Bacteria;p__Actinobacteria;c__Actinomycetia;o__Micromonosporales;f__Micromonosporaceae;g__Catellatospora;s__Catellatospora_sichuanensis	0.22680858016224492			-
k__Bacteria;p__Actinobacteria;c__Actinomycetia;o__Micromonosporales;f__Micromonosporaceae;g__Catenuloplanes;s__Catenuloplanes_japonicus	0.0			-
k__Bacteria;p__Actinobacteria;c__Actinomycetia;o__Micromonosporales;f__Micromonosporaceae;g__Couchioplanes;s__Couchioplanes_caeruleus	0.0			-
k__Bacteria;p__Actinobacteria;c__Actinomycetia;o__Micromonosporales;f__Micromonosporaceae;g__Dactylosporangium;s__Dactylosporangium_siamense	0.0			-
k__Bacteria;p__Actinobacteria;c__Actinomycetia;o__Micromonosporales;f__Micromonosporaceae;g__Dactylosporangium;s__Dactylosporangium_sucinum	0.0			-
k__Bacteria;p__Actinobacteria;c__Actinomycetia;o__Micromonosporales;f__Micromonosporaceae;g__Hamadaea;s__Hamadaea_flava	0.0			-
k__Bacteria;p__Actinobacteria;c__Actinomycetia;o__Micromonosporales;f__Micromonosporaceae;g__Mangrovihabitans;s__Mangrovihabitans_endophyticus	0.0			-
k__Bacteria;p__Actinobacteria;c__Actinomycetia;o__Micromonosporales;f__Micromonosporaceae;g__Micromonospora;s__Micromonospora_aurantiaca	0.0			-
k__Bacteria;p__Actinobacteria;c__Actinomycetia;o__Micromonosporales;f__Micromonosporaceae;g__Micromonospora;s__Micromonospora_endophytica_Xie_et_al_2001_Li_et_al_2019	0.0			-
k__Bacteria;p__Actinobacteria;c__Actinomycetia;o__Micromonosporales;f__Micromonosporaceae;g__Micromonospora;s__Micromonospora_globbae	0.36322882456520106			-
k__Bacteria;p__Actinobacteria;c__Actinomycetia;o__Micromonosporales;f__Micromonosporaceae;g__Micromonospora;s__Micromonospora_lupini	0.0			-
k__Bacteria;p__Actinobacteria;c__Actinomycetia;o__Micromonosporales;f__Micromonosporaceae;g__Micromonospora;s__Micromonospora_noduli	0.8590295279400393			-
k__Bacteria;p__Actinobacteria;c__Actinomycetia;o__Micromonosporales;f__Micromonosporaceae;g__Micromonospora;s__Micromonospora_olivasterospora	0.0			-
k__Bacteria;p__Actinobacteria;c__Actinomycetia;o__Micromonosporales;f__Micromonosporaceae;g__Micromonospora;s__Micromonospora_pisi	0.0			-
k__Bacteria;p__Actinobacteria;c__Actinomycetia;o__Micromonosporales;f__Micromonosporaceae;g__Micromonospora;s__Micromonospora_radicis	0.1455602868097204			0.01019972436739941
k__Bacteria;p__Actinobacteria;c__Actinomycetia;o__Micromonosporales;f__Micromonosporaceae;g__Micromonospora;s__Micromonospora_saelicesensis	0.0			-
k__Bacteria;p__Actinobacteria;c__Actinomycetia;o__Micromonosporales;f__Micromonosporaceae;g__Micromonospora;s__Micromonospora_sp_AMSO12t	0.0			0.034501648749050436
k__Bacteria;p__Actinobacteria;c__Actinomycetia;o__Micromonosporales;f__Micromonosporaceae;g__Micromonospora;s__Micromonospora_sp_MH33	0.5821768037752044			-
k__Bacteria;p__Actinobacteria;c__Actinomycetia;o__Micromonosporales;f__Micromonosporaceae;g__Micromonospora;s__Micromonospora_sp_MP36	0.0			-
k__Bacteria;p__Actinobacteria;c__Actinomycetia;o__Micromonosporales;f__Micromonosporaceae;g__Micromonospora;s__Micromonospora_taraxaci	0.0			-
k__Bacteria;p__Actinobacteria;c__Actinomycetia;o__Micromonosporales;f__Micromonosporaceae;g__Micromonospora;s__Micromonospora_vinacea	0.0			-
k__Bacteria;p__Actinobacteria;c__Actinomycetia;o__Micromonosporales;f__Micromonosporaceae;g__Phytohabitans;s__Phytohabitans_houttuyneae	0.0			-
k__Bacteria;p__Actinobacteria;c__Actinomycetia;o__Micromonosporales;f__Micromonosporaceae;g__Phytohabitans;s__Phytohabitans_rumicis	0.0			-
k__Bacteria;p__Actinobacteria;c__Actinomycetia;o__Micromonosporales;f__Micromonosporaceae;g__Phytohabitans;s__Phytohabitans_suffuscus	0.0			-
k__Bacteria;p__Actinobacteria;c__Actinomycetia;o__Micromonosporales;f__Micromonosporaceae;g__Plantactinospora;s__Plantactinospora_soyae	0.16359167904549707			-
k__Bacteria;p__Actinobacteria;c__Actinomycetia;o__Micromonosporales;f__Micromonosporaceae;g__Rhizocola;s__Rhizocola_hellebori	0.0			-
k__Bacteria;p__Actinobacteria;c__Actinomycetia;o__Micromonosporales;f__Micromonosporaceae;g__Salinispora;s__Salinispora_arenicola	0.0			-
k__Bacteria;p__Actinobacteria;c__Actinomycetia;o__Micromonosporales;f__Micromonosporaceae;g__Salinispora;s__Salinispora_sp	0.024180867850036085			-
k__Bacteria;p__Actinobacteria;c__Actinomycetia;o__Micromonosporales;f__Micromonosporaceae;g__Verrucosispora;s__Verrucosispora_sp_MS100047	0.0			-
k__Bacteria;p__Actinobacteria;c__Actinomycetia;o__Motilibacterales;f__Motilibacteraceae;g__Motilibacter;s__Motilibacter_deserti	0.0			-
k__Bacteria;p__Actinobacteria;c__Actinomycetia;o__Nakamurellales;f__Nakamurellaceae;g__Nakamurella;s__Nakamurella_endophytica	0.0			-
k__Bacteria;p__Actinobacteria;c__Actinomycetia;o__Nakamurellales;f__Nakamurellaceae;g__Nakamurella;s__Nakamurella_flava	0.0			0.037343242562797495
k__Bacteria;p__Actinobacteria;c__Actinomycetia;o__Nakamurellales;f__Nakamurellaceae;g__Nakamurella;s__Nakamurella_multipartita	0.5296748613847188			0.00799125415432489
k__Bacteria;p__Actinobacteria;c__Actinomycetia;o__Propionibacteriales;f__Actinopolymorphaceae;g__Actinopolymorpha;s__Actinopolymorpha_alba	0.0			-
k__Bacteria;p__Actinobacteria;c__Actinomycetia;o__Propionibacteriales;f__Kribbellaceae;g__Kribbella;s__Kribbella_capetownensis	0.0			0.004075319025246142
k__Bacteria;p__Actinobacteria;c__Actinomycetia;o__Propionibacteriales;f__Kribbellaceae;g__Kribbella;s__Kribbella_qitaiheensis	0.0			-
k__Bacteria;p__Actinobacteria;c__Actinomycetia;o__Propionibacteriales;f__Kribbellaceae;g__Kribbella;s__Kribbella_shirazensis	0.39119376390583716			-
k__Bacteria;p__Actinobacteria;c__Actinomycetia;o__Propionibacteriales;f__Kribbellaceae;g__Kribbella;s__Kribbella_sp_VKM_Ac_2569	0.0			-
k__Bacteria;p__Actinobacteria;c__Actinomycetia;o__Propionibacteriales;f__Nocardioidaceae;g__Aeromicrobium;s__Aeromicrobium_camelliae	0.4793590930317421			0.00779257616372789
k__Bacteria;p__Actinobacteria;c__Actinomycetia;o__Propionibacteriales;f__Nocardioidaceae;g__Aeromicrobium;s__Aeromicrobium_phragmitis	0.6045521872135795			0.001777685116017933
k__Bacteria;p__Actinobacteria;c__Actinomycetia;o__Propionibacteriales;f__Nocardioidaceae;g__Aeromicrobium;s__Aeromicrobium_sp_9AM	0.0			-
k__Bacteria;p__Actinobacteria;c__Actinomycetia;o__Propionibacteriales;f__Nocardioidaceae;g__Aeromicrobium;s__Aeromicrobium_sp_CFBP_8757	0.0			-
k__Bacteria;p__Actinobacteria;c__Actinomycetia;o__Propionibacteriales;f__Nocardioidaceae;g__Friedmanniella;s__Friedmanniella_luteola	0.0			0.007784183984052521
k__Bacteria;p__Actinobacteria;c__Actinomycetia;o__Propionibacteriales;f__Nocardioidaceae;g__Micropruina;s__Micropruina_glycogenica	0.34026380400126865			-
k__Bacteria;p__Actinobacteria;c__Actinomycetia;o__Propionibacteriales;f__Nocardioidaceae;g__Nocardioides;s__Nocardioides_albidus	0.0			-
k__Bacteria;p__Actinobacteria;c__Actinomycetia;o__Propionibacteriales;f__Nocardioidaceae;g__Nocardioides;s__Nocardioides_aquaticus	0.0			-
k__Bacteria;p__Actinobacteria;c__Actinomycetia;o__Propionibacteriales;f__Nocardioidaceae;g__Nocardioides;s__Nocardioides_cavernae	0.0			-
k__Bacteria;p__Actinobacteria;c__Actinomycetia;o__Propionibacteriales;f__Nocardioidaceae;g__Nocardioides;s__Nocardioides_dokdonensis	0.0			-
k__Bacteria;p__Actinobacteria;c__Actinomycetia;o__Propionibacteriales;f__Nocardioidaceae;g__Nocardioides;s__Nocardioides_ferulae	0.0			-
k__Bacteria;p__Actinobacteria;c__Actinomycetia;o__Propionibacteriales;f__Nocardioidaceae;g__Nocardioides;s__Nocardioides_insulae	0.0			-
k__Bacteria;p__Actinobacteria;c__Actinomycetia;o__Propionibacteriales;f__Nocardioidaceae;g__Nocardioides;s__Nocardioides_malaquae	0.0			-
k__Bacteria;p__Actinobacteria;c__Actinomycetia;o__Propionibacteriales;f__Nocardioidaceae;g__Nocardioides;s__Nocardioides_massiliensis	0.41491580364128866			-
k__Bacteria;p__Actinobacteria;c__Actinomycetia;o__Propionibacteriales;f__Nocardioidaceae;g__Nocardioides;s__Nocardioides_nitrophenolicus	0.4233405397417916			0.010078597278836912
k__Bacteria;p__Actinobacteria;c__Actinomycetia;o__Propionibacteriales;f__Nocardioidaceae;g__Nocardioides;s__Nocardioides_silvaticus	0.0			-
k__Bacteria;p__Actinobacteria;c__Actinomycetia;o__Propionibacteriales;f__Nocardioidaceae;g__Nocardioides;s__Nocardioides_sp_AX2bis	0.0			-
k__Bacteria;p__Actinobacteria;c__Actinomycetia;o__Propionibacteriales;f__Nocardioidaceae;g__Nocardioides;s__Nocardioides_sp_CF8	0.0			-
k__Bacteria;p__Actinobacteria;c__Actinomycetia;o__Propionibacteriales;f__Nocardioidaceae;g__Nocardioides;s__Nocardioides_sp_J9	0.5673643101524555			-
k__Bacteria;p__Actinobacteria;c__Actinomycetia;o__Propionibacteriales;f__Nocardioidaceae;g__Nocardioides;s__Nocardioides_sp_Root224	0.0			0.008542975485177075
k__Bacteria;p__Actinobacteria;c__Actinomycetia;o__Propionibacteriales;f__Nocardioidaceae;g__Nocardioides;s__Nocardioides_sp_SYSU_D00065	0.20286526869499272			-
k__Bacteria;p__Actinobacteria;c__Actinomycetia;o__Propionibacteriales;f__Nocardioidaceae;g__Nocardioides;s__Nocardioides_szechwanensis	0.0			-
k__Bacteria;p__Actinobacteria;c__Actinomycetia;o__Propionibacteriales;f__Nocardioidaceae;g__Nocardioides;s__uncultured_Nocardioides_sp	0.0			-
k__Bacteria;p__Actinobacteria;c__Actinomycetia;o__Propionibacteriales;f__Nocardioidaceae;g__Pimelobacter;s__Pimelobacter_simplex	1.5291825905166787			0.028733039899728367
k__Bacteria;p__Actinobacteria;c__Actinomycetia;o__Propionibacteriales;f__Nocardioidaceae;g__Propionicimonas;s__Propionicimonas_paludicola	0.0			-
k__Bacteria;p__Actinobacteria;c__Actinomycetia;o__Propionibacteriales;f__Nocardioidaceae;g__Tenggerimyces;s__Tenggerimyces_flavus	0.21896101276400834			-
k__Bacteria;p__Actinobacteria;c__Actinomycetia;o__Propionibacteriales;f__Nocardioidaceae;g__Thermasporomyces;s__Thermasporomyces_composti	0.48443691450465326			0.015271832169978267
k__Bacteria;p__Actinobacteria;c__Actinomycetia;o__Propionibacteriales;f__Propionibacteriaceae;g__Aestuariimicrobium;s__Aestuariimicrobium_ganziense	0.0			-
k__Bacteria;p__Actinobacteria;c__Actinomycetia;o__Propionibacteriales;f__Propionibacteriaceae;g__Aestuariimicrobium;s__Aestuariimicrobium_kwangyangense	0.0			-
k__Bacteria;p__Actinobacteria;c__Actinomycetia;o__Propionibacteriales;f__Propionibacteriaceae;g__Arachnia;s__Arachnia_rubra	0.0			-
k__Bacteria;p__Actinobacteria;c__Actinomycetia;o__Propionibacteriales;f__Propionibacteriaceae;g__Cutibacterium;s__Cutibacterium_acnes	0.0			-
k__Bacteria;p__Actinobacteria;c__Actinomycetia;o__Propionibacteriales;f__Propionibacteriaceae;g__Cutibacterium;s__Cutibacterium_modestum	0.0			-
k__Bacteria;p__Actinobacteria;c__Actinomycetia;o__Propionibacteriales;f__Propionibacteriaceae;g__Desertihabitans;s__Desertihabitans_aurantiacus	0.0			-
k__Bacteria;p__Actinobacteria;c__Actinomycetia;o__Propionibacteriales;f__Propionibacteriaceae;g__Enemella;s__Enemella_evansiae	0.0			-
k__Bacteria;p__Actinobacteria;c__Actinomycetia;o__Propionibacteriales;f__Propionibacteriaceae;g__Luteococcus;s__Luteococcus_japonicus	0.0			-
k__Bacteria;p__Actinobacteria;c__Actinomycetia;o__Propionibacteriales;f__Propionibacteriaceae;g__Microlunatus;s__Microlunatus_flavus	0.0			-
k__Bacteria;p__Actinobacteria;c__Actinomycetia;o__Propionibacteriales;f__Propionibacteriaceae;g__Microlunatus;s__Microlunatus_parietis	0.0			-
k__Bacteria;p__Actinobacteria;c__Actinomycetia;o__Propionibacteriales;f__Propionibacteriaceae;g__Microlunatus;s__Microlunatus_speluncae	0.5145829375250381			-
k__Bacteria;p__Actinobacteria;c__Actinomycetia;o__Propionibacteriales;f__Propionibacteriaceae;g__Propionibacterium;s__Propionibacterium_australiense	0.5824025847832406			0.020869002432964894
k__Bacteria;p__Actinobacteria;c__Actinomycetia;o__Propionibacteriales;f__Propionibacteriaceae;g__Propionibacterium;s__Propionibacterium_cyclohexanicum	0.0			-
k__Bacteria;p__Actinobacteria;c__Actinomycetia;o__Propionibacteriales;f__Propionibacteriaceae;g__Propionibacterium;s__Propionibacterium_freudenreichii	1.130632194929686			0.026013938017115587
k__Bacteria;p__Actinobacteria;c__Actinomycetia;o__Propionibacteriales;f__Propionibacteriaceae;g__Propionibacterium;s__Propionibacterium_ruminifibrarum	0.5498962016862141			0.002194724425993499
k__Bacteria;p__Actinobacteria;c__Actinomycetia;o__Propionibacteriales;f__Propionibacteriaceae;g__Propionibacterium;s__Propionibacterium_sp	0.3413603989079941			0.047640257233294195
k__Bacteria;p__Actinobacteria;c__Actinomycetia;o__Propionibacteriales;f__Propionibacteriaceae;g__Propionibacterium;s__Propionibacterium_sp_KPL2003	0.0			-
k__Bacteria;p__Actinobacteria;c__Actinomycetia;o__Propionibacteriales;f__Propionibacteriaceae;g__Propionibacterium;s__Propionibacterium_sp_oral_taxon_192	0.729579691122599			-
k__Bacteria;p__Actinobacteria;c__Actinomycetia;o__Propionibacteriales;f__Propionibacteriaceae;g__Propioniciclava;s__Propioniciclava_coleopterorum	0.0			-
k__Bacteria;p__Actinobacteria;c__Actinomycetia;o__Propionibacteriales;f__Propionibacteriaceae;g__Propioniciclava;s__Propioniciclava_soli	0.01900028889024267			-
k__Bacteria;p__Actinobacteria;c__Actinomycetia;o__Propionibacteriales;f__Propionibacteriaceae;g__Propioniciclava;s__Propioniciclava_sp_MC1595	0.15129956335762576			0.045179323763124564
k__Bacteria;p__Actinobacteria;c__Actinomycetia;o__Propionibacteriales;f__Propionibacteriaceae;g__Propioniciclava;s__Propioniciclava_sp_MC1683	0.02546727476893757			0.026668722563641993
k__Bacteria;p__Actinobacteria;c__Actinomycetia;o__Propionibacteriales;f__Propionibacteriaceae;g__Tessaracoccus;s__Tessaracoccus_oleiagri	0.0			-
k__Bacteria;p__Actinobacteria;c__Actinomycetia;o__Propionibacteriales;f__Propionibacteriaceae;g__Tessaracoccus;s__Tessaracoccus_rhinocerotis	0.0			-
k__Bacteria;p__Actinobacteria;c__Actinomycetia;o__Propionibacteriales;f__Propionibacteriaceae;g__Tessaracoccus;s__Tessaracoccus_sp_MC1627	0.0			-
k__Bacteria;p__Actinobacteria;c__Actinomycetia;o__Propionibacteriales;f__Propionibacteriaceae;g__Tessaracoccus;s__Tessaracoccus_sp_ZS01	0.4001257431649074			0.004902354766985006
k__Bacteria;p__Actinobacteria;c__Actinomycetia;o__Propionibacteriales;f__Propionibacteriaceae;g__Vaginimicrobium;s__Vaginimicrobium_propionicum	0.0			-
k__Bacteria;p__Actinobacteria;c__Actinomycetia;o__Pseudonocardiales;f__Pseudonocardiaceae;g__Actinokineospora;s__Actinokineospora_iranica	0.0			-
k__Bacteria;p__Actinobacteria;c__Actinomycetia;o__Pseudonocardiales;f__Pseudonocardiaceae;g__Actinokineospora;s__Actinokineospora_spheciospongiae	1.7957440446840867			-
k__Bacteria;p__Actinobacteria;c__Actinomycetia;o__Pseudonocardiales;f__Pseudonocardiaceae;g__Actinomycetospora;s__Actinomycetospora_sp_TBRC_11914	0.0			-
k__Bacteria;p__Actinobacteria;c__Actinomycetia;o__Pseudonocardiales;f__Pseudonocardiaceae;g__Amycolatopsis;s__Amycolatopsis_anabasis	0.0			-
k__Bacteria;p__Actinobacteria;c__Actinomycetia;o__Pseudonocardiales;f__Pseudonocardiaceae;g__Amycolatopsis;s__Amycolatopsis_arida	0.016550815593168604			-
k__Bacteria;p__Actinobacteria;c__Actinomycetia;o__Pseudonocardiales;f__Pseudonocardiaceae;g__Amycolatopsis;s__Amycolatopsis_azurea	0.0			-
k__Bacteria;p__Actinobacteria;c__Actinomycetia;o__Pseudonocardiales;f__Pseudonocardiaceae;g__Amycolatopsis;s__Amycolatopsis_cihanbeyliensis	0.5145111449973021			-
k__Bacteria;p__Actinobacteria;c__Actinomycetia;o__Pseudonocardiales;f__Pseudonocardiaceae;g__Amycolatopsis;s__Amycolatopsis_decaplanina	0.0			-
k__Bacteria;p__Actinobacteria;c__Actinomycetia;o__Pseudonocardiales;f__Pseudonocardiaceae;g__Amycolatopsis;s__Amycolatopsis_niigatensis	0.0			-
k__Bacteria;p__Actinobacteria;c__Actinomycetia;o__Pseudonocardiales;f__Pseudonocardiaceae;g__Amycolatopsis;s__Amycolatopsis_orientalis	0.0			-
k__Bacteria;p__Actinobacteria;c__Actinomycetia;o__Pseudonocardiales;f__Pseudonocardiaceae;g__Amycolatopsis;s__Amycolatopsis_sp_CA_230715	0.0			-
k__Bacteria;p__Actinobacteria;c__Actinomycetia;o__Pseudonocardiales;f__Pseudonocardiaceae;g__Amycolatopsis;s__Amycolatopsis_sp_TNS106	0.0			0.034501648749050436
k__Bacteria;p__Actinobacteria;c__Actinomycetia;o__Pseudonocardiales;f__Pseudonocardiaceae;g__Amycolatopsis;s__Amycolatopsis_sp_WAC_01375	0.0			-
k__Bacteria;p__Actinobacteria;c__Actinomycetia;o__Pseudonocardiales;f__Pseudonocardiaceae;g__Amycolatopsis;s__Amycolatopsis_sp_WQ_127309	0.23258569917172556			-
k__Bacteria;p__Actinobacteria;c__Actinomycetia;o__Pseudonocardiales;f__Pseudonocardiaceae;g__Amycolatopsis;s__Amycolatopsis_vancoresmycina	1.517552143061674			0.003095586852365237
k__Bacteria;p__Actinobacteria;c__Actinomycetia;o__Pseudonocardiales;f__Pseudonocardiaceae;g__Crossiella;s__Crossiella_sp_SN42	0.0			-
k__Bacteria;p__Actinobacteria;c__Actinomycetia;o__Pseudonocardiales;f__Pseudonocardiaceae;g__Gandjariella;s__Gandjariella_thermophila	0.0			-
k__Bacteria;p__Actinobacteria;c__Actinomycetia;o__Pseudonocardiales;f__Pseudonocardiaceae;g__Kibdelosporangium;s__Kibdelosporangium_persicum	0.0			-
k__Bacteria;p__Actinobacteria;c__Actinomycetia;o__Pseudonocardiales;f__Pseudonocardiaceae;g__Kutzneria;s__Kutzneria_sp_744	0.14104042924531796			-
k__Bacteria;p__Actinobacteria;c__Actinomycetia;o__Pseudonocardiales;f__Pseudonocardiaceae;g__Kutzneria;s__Kutzneria_sp_CA_103260	0.0			0.020941056655553368
k__Bacteria;p__Actinobacteria;c__Actinomycetia;o__Pseudonocardiales;f__Pseudonocardiaceae;g__Lentzea;s__Lentzea_albida	0.0			-
k__Bacteria;p__Actinobacteria;c__Actinomycetia;o__Pseudonocardiales;f__Pseudonocardiaceae;g__Lentzea;s__Lentzea_albidocapillata	0.0			-
k__Bacteria;p__Actinobacteria;c__Actinomycetia;o__Pseudonocardiales;f__Pseudonocardiaceae;g__Lentzea;s__Lentzea_flaviverrucosa	0.0			-
k__Bacteria;p__Actinobacteria;c__Actinomycetia;o__Pseudonocardiales;f__Pseudonocardiaceae;g__Lentzea;s__Lentzea_jiangxiensis	0.08350539617721561			-
k__Bacteria;p__Actinobacteria;c__Actinomycetia;o__Pseudonocardiales;f__Pseudonocardiaceae;g__Pseudonocardia;s__Pseudonocardia_autotrophica	0.08583359058369766			-
k__Bacteria;p__Actinobacteria;c__Actinomycetia;o__Pseudonocardiales;f__Pseudonocardiaceae;g__Pseudonocardia;s__Pseudonocardia_nigra	0.0			-
k__Bacteria;p__Actinobacteria;c__Actinomycetia;o__Pseudonocardiales;f__Pseudonocardiaceae;g__Pseudonocardia;s__Pseudonocardia_sp_Ae356_Ps1	0.0			-
k__Bacteria;p__Actinobacteria;c__Actinomycetia;o__Pseudonocardiales;f__Pseudonocardiaceae;g__Pseudonocardia;s__Pseudonocardia_sp_Ae505_Ps2	0.22030786857272872			0.017967782991809792
k__Bacteria;p__Actinobacteria;c__Actinomycetia;o__Pseudonocardiales;f__Pseudonocardiaceae;g__Pseudonocardia;s__Pseudonocardia_sp_C8	0.0			-
k__Bacteria;p__Actinobacteria;c__Actinomycetia;o__Pseudonocardiales;f__Pseudonocardiaceae;g__Pseudonocardia;s__Pseudonocardia_sp_CNS_004	0.0			0.03276963986048061
k__Bacteria;p__Actinobacteria;c__Actinomycetia;o__Pseudonocardiales;f__Pseudonocardiaceae;g__Pseudonocardia;s__Pseudonocardia_sp_CNS_139	0.0			-
k__Bacteria;p__Actinobacteria;c__Actinomycetia;o__Pseudonocardiales;f__Pseudonocardiaceae;g__Pseudonocardia;s__Pseudonocardia_sp_S2_4	0.0			-
k__Bacteria;p__Actinobacteria;c__Actinomycetia;o__Pseudonocardiales;f__Pseudonocardiaceae;g__Saccharomonospora;s__Saccharomonospora_marina	0.0			-
k__Bacteria;p__Actinobacteria;c__Actinomycetia;o__Pseudonocardiales;f__Pseudonocardiaceae;g__Saccharothrix;s__Saccharothrix_syringae	0.0			-
k__Bacteria;p__Actinobacteria;c__Actinomycetia;o__Pseudonocardiales;f__Pseudonocardiaceae;g__Streptoalloteichus;s__Streptoalloteichus_tenebrarius	0.0			-
k__Bacteria;p__Actinobacteria;c__Actinomycetia;o__Pseudonocardiales;f__unclassified_Pseudonocardiales_family;g__unclassified_Pseudonocardiales_genus;s__Pseudonocardiales_bacterium	0.0			-
k__Bacteria;p__Actinobacteria;c__Actinomycetia;o__Sporichthyales;f__Sporichthyaceae;g__Sporichthya;s__Sporichthya_polymorpha	0.0			0.0017957831631803306
k__Bacteria;p__Actinobacteria;c__Actinomycetia;o__Streptomycetales;f__Streptomycetaceae;g__Kitasatospora;s__Kitasatospora_cineracea	0.0			-
k__Bacteria;p__Actinobacteria;c__Actinomycetia;o__Streptomycetales;f__Streptomycetaceae;g__Kitasatospora;s__Kitasatospora_griseola	0.0			-
k__Bacteria;p__Actinobacteria;c__Actinomycetia;o__Streptomycetales;f__Streptomycetaceae;g__Streptomyces;s__Streptomyces_acidiscabies	1.367714087959434			0.013123728736940931
k__Bacteria;p__Actinobacteria;c__Actinomycetia;o__Streptomycetales;f__Streptomycetaceae;g__Streptomyces;s__Streptomyces_afghaniensis	1.004714344022847			-
k__Bacteria;p__Actinobacteria;c__Actinomycetia;o__Streptomycetales;f__Streptomycetaceae;g__Streptomyces;s__Streptomyces_alanosinicus	0.0			-
k__Bacteria;p__Actinobacteria;c__Actinomycetia;o__Streptomycetales;f__Streptomycetaceae;g__Streptomyces;s__Streptomyces_albidoflavus	0.3196402201877346			-
k__Bacteria;p__Actinobacteria;c__Actinomycetia;o__Streptomycetales;f__Streptomycetaceae;g__Streptomyces;s__Streptomyces_albospinus	0.0			-
k__Bacteria;p__Actinobacteria;c__Actinomycetia;o__Streptomycetales;f__Streptomycetaceae;g__Streptomyces;s__Streptomyces_albulus	0.0			0.034501648749050436
k__Bacteria;p__Actinobacteria;c__Actinomycetia;o__Streptomycetales;f__Streptomycetaceae;g__Streptomyces;s__Streptomyces_albus	0.4191053064228504			-
k__Bacteria;p__Actinobacteria;c__Actinomycetia;o__Streptomycetales;f__Streptomycetaceae;g__Streptomyces;s__Streptomyces_ambofaciens	0.22559141589910764			-
k__Bacteria;p__Actinobacteria;c__Actinomycetia;o__Streptomycetales;f__Streptomycetaceae;g__Streptomyces;s__Streptomyces_anandii	1.0639123110445308			-
k__Bacteria;p__Actinobacteria;c__Actinomycetia;o__Streptomycetales;f__Streptomycetaceae;g__Streptomyces;s__Streptomyces_angustmyceticus	0.0			-
k__Bacteria;p__Actinobacteria;c__Actinomycetia;o__Streptomycetales;f__Streptomycetaceae;g__Streptomyces;s__Streptomyces_antimycoticus	0.0			-
k__Bacteria;p__Actinobacteria;c__Actinomycetia;o__Streptomycetales;f__Streptomycetaceae;g__Streptomyces;s__Streptomyces_armeniacus	0.0			-
k__Bacteria;p__Actinobacteria;c__Actinomycetia;o__Streptomycetales;f__Streptomycetaceae;g__Streptomyces;s__Streptomyces_aurantiacus	0.4024105367645409			-
k__Bacteria;p__Actinobacteria;c__Actinomycetia;o__Streptomycetales;f__Streptomycetaceae;g__Streptomyces;s__Streptomyces_avermitilis	1.094192085488585			-
k__Bacteria;p__Actinobacteria;c__Actinomycetia;o__Streptomycetales;f__Streptomycetaceae;g__Streptomyces;s__Streptomyces_azureus	0.0			-
k__Bacteria;p__Actinobacteria;c__Actinomycetia;o__Streptomycetales;f__Streptomycetaceae;g__Streptomyces;s__Streptomyces_bingchenggensis	1.1871473439372073			-
k__Bacteria;p__Actinobacteria;c__Actinomycetia;o__Streptomycetales;f__Streptomycetaceae;g__Streptomyces;s__Streptomyces_bottropensis	0.0			-
k__Bacteria;p__Actinobacteria;c__Actinomycetia;o__Streptomycetales;f__Streptomycetaceae;g__Streptomyces;s__Streptomyces_bryophytorum	0.3910746169837449			-
k__Bacteria;p__Actinobacteria;c__Actinomycetia;o__Streptomycetales;f__Streptomycetaceae;g__Streptomyces;s__Streptomyces_bungoensis	0.0			-
k__Bacteria;p__Actinobacteria;c__Actinomycetia;o__Streptomycetales;f__Streptomycetaceae;g__Streptomyces;s__Streptomyces_capitiformicae	0.0			-
k__Bacteria;p__Actinobacteria;c__Actinomycetia;o__Streptomycetales;f__Streptomycetaceae;g__Streptomyces;s__Streptomyces_capoamus	1.6930963849445282			0.017892174994385474
k__Bacteria;p__Actinobacteria;c__Actinomycetia;o__Streptomycetales;f__Streptomycetaceae;g__Streptomyces;s__Streptomyces_carminius	0.0			-
k__Bacteria;p__Actinobacteria;c__Actinomycetia;o__Streptomycetales;f__Streptomycetaceae;g__Streptomyces;s__Streptomyces_catenulae	0.6905441047842389			-
k__Bacteria;p__Actinobacteria;c__Actinomycetia;o__Streptomycetales;f__Streptomycetaceae;g__Streptomyces;s__Streptomyces_cattleya	0.4772473860547029			-
k__Bacteria;p__Actinobacteria;c__Actinomycetia;o__Streptomycetales;f__Streptomycetaceae;g__Streptomyces;s__Streptomyces_cellostaticus	0.0			-
k__Bacteria;p__Actinobacteria;c__Actinomycetia;o__Streptomycetales;f__Streptomycetaceae;g__Streptomyces;s__Streptomyces_chartreusis	0.0			-
k__Bacteria;p__Actinobacteria;c__Actinomycetia;o__Streptomycetales;f__Streptomycetaceae;g__Streptomyces;s__Streptomyces_chattanoogensis	0.0			-
k__Bacteria;p__Actinobacteria;c__Actinomycetia;o__Streptomycetales;f__Streptomycetaceae;g__Streptomyces;s__Streptomyces_chromofuscus	0.0			0.034501648749050436
k__Bacteria;p__Actinobacteria;c__Actinomycetia;o__Streptomycetales;f__Streptomycetaceae;g__Streptomyces;s__Streptomyces_chryseus	0.0			-
k__Bacteria;p__Actinobacteria;c__Actinomycetia;o__Streptomycetales;f__Streptomycetaceae;g__Streptomyces;s__Streptomyces_clavuligerus	0.39369995726891005			-
k__Bacteria;p__Actinobacteria;c__Actinomycetia;o__Streptomycetales;f__Streptomycetaceae;g__Streptomyces;s__Streptomyces_cocklensis	0.2866729848429834			-
k__Bacteria;p__Actinobacteria;c__Actinomycetia;o__Streptomycetales;f__Streptomycetaceae;g__Streptomyces;s__Streptomyces_dioscori	0.0			-
k__Bacteria;p__Actinobacteria;c__Actinomycetia;o__Streptomycetales;f__Streptomycetaceae;g__Streptomyces;s__Streptomyces_epipremni	0.19139597845188647			-
k__Bacteria;p__Actinobacteria;c__Actinomycetia;o__Streptomycetales;f__Streptomycetaceae;g__Streptomyces;s__Streptomyces_fradiae	0.42190504387967875			-
k__Bacteria;p__Actinobacteria;c__Actinomycetia;o__Streptomycetales;f__Streptomycetaceae;g__Streptomyces;s__Streptomyces_fulvoviolaceus	0.0			-
k__Bacteria;p__Actinobacteria;c__Actinomycetia;o__Streptomycetales;f__Streptomycetaceae;g__Streptomyces;s__Streptomyces_gancidicus	1.6439197162431582			0.008316833511004441
k__Bacteria;p__Actinobacteria;c__Actinomycetia;o__Streptomycetales;f__Streptomycetaceae;g__Streptomyces;s__Streptomyces_gardneri	0.0			-
k__Bacteria;p__Actinobacteria;c__Actinomycetia;o__Streptomycetales;f__Streptomycetaceae;g__Streptomyces;s__Streptomyces_geysiriensis	3.251134792372219			-
k__Bacteria;p__Actinobacteria;c__Actinomycetia;o__Streptomycetales;f__Streptomycetaceae;g__Streptomyces;s__Streptomyces_griseoaurantiacus	0.0			-
k__Bacteria;p__Actinobacteria;c__Actinomycetia;o__Streptomycetales;f__Streptomycetaceae;g__Streptomyces;s__Streptomyces_griseoflavus	0.0			-
k__Bacteria;p__Actinobacteria;c__Actinomycetia;o__Streptomycetales;f__Streptomycetaceae;g__Streptomyces;s__Streptomyces_griseus	0.0			-
k__Bacteria;p__Actinobacteria;c__Actinomycetia;o__Streptomycetales;f__Streptomycetaceae;g__Streptomyces;s__Streptomyces_huiliensis	0.0			-
k__Bacteria;p__Actinobacteria;c__Actinomycetia;o__Streptomycetales;f__Streptomycetaceae;g__Streptomyces;s__Streptomyces_humi	0.6073854958603712			-
k__Bacteria;p__Actinobacteria;c__Actinomycetia;o__Streptomycetales;f__Streptomycetaceae;g__Streptomyces;s__Streptomyces_inusitatus	0.0			-
k__Bacteria;p__Actinobacteria;c__Actinomycetia;o__Streptomycetales;f__Streptomycetaceae;g__Streptomyces;s__Streptomyces_ipomoeae	0.7884750089450718			-
k__Bacteria;p__Actinobacteria;c__Actinomycetia;o__Streptomycetales;f__Streptomycetaceae;g__Streptomyces;s__Streptomyces_jeddahensis	0.0			-
k__Bacteria;p__Actinobacteria;c__Actinomycetia;o__Streptomycetales;f__Streptomycetaceae;g__Streptomyces;s__Streptomyces_lavendulae	0.0			-
k__Bacteria;p__Actinobacteria;c__Actinomycetia;o__Streptomycetales;f__Streptomycetaceae;g__Streptomyces;s__Streptomyces_lividans	0.0			0.0017957831631803306
k__Bacteria;p__Actinobacteria;c__Actinomycetia;o__Streptomycetales;f__Streptomycetaceae;g__Streptomyces;s__Streptomyces_lushanensis	0.0			-
k__Bacteria;p__Actinobacteria;c__Actinomycetia;o__Streptomycetales;f__Streptomycetaceae;g__Streptomyces;s__Streptomyces_microflavus	0.4782963607548971			-
k__Bacteria;p__Actinobacteria;c__Actinomycetia;o__Streptomycetales;f__Streptomycetaceae;g__Streptomyces;s__Streptomyces_mobaraensis	0.6288555553527873			-
k__Bacteria;p__Actinobacteria;c__Actinomycetia;o__Streptomycetales;f__Streptomycetaceae;g__Streptomyces;s__Streptomyces_orinoci	0.0			-
k__Bacteria;p__Actinobacteria;c__Actinomycetia;o__Streptomycetales;f__Streptomycetaceae;g__Streptomyces;s__Streptomyces_qinglanensis	0.34802312003205543			-
k__Bacteria;p__Actinobacteria;c__Actinomycetia;o__Streptomycetales;f__Streptomycetaceae;g__Streptomyces;s__Streptomyces_rimosus	0.0			0.048800742022528404
k__Bacteria;p__Actinobacteria;c__Actinomycetia;o__Streptomycetales;f__Streptomycetaceae;g__Streptomyces;s__Streptomyces_roseolus	0.0			-
k__Bacteria;p__Actinobacteria;c__Actinomycetia;o__Streptomycetales;f__Streptomycetaceae;g__Streptomyces;s__Streptomyces_rubradiris	0.0			-
k__Bacteria;p__Actinobacteria;c__Actinomycetia;o__Streptomycetales;f__Streptomycetaceae;g__Streptomyces;s__Streptomyces_scabiei	0.2268846049032848			-
k__Bacteria;p__Actinobacteria;c__Actinomycetia;o__Streptomycetales;f__Streptomycetaceae;g__Streptomyces;s__Streptomyces_seoulensis	0.0			-
k__Bacteria;p__Actinobacteria;c__Actinomycetia;o__Streptomycetales;f__Streptomycetaceae;g__Streptomyces;s__Streptomyces_sp	0.7444062582803918			-
k__Bacteria;p__Actinobacteria;c__Actinomycetia;o__Streptomycetales;f__Streptomycetaceae;g__Streptomyces;s__Streptomyces_sp_111WW2	0.7098509037815194			-
k__Bacteria;p__Actinobacteria;c__Actinomycetia;o__Streptomycetales;f__Streptomycetaceae;g__Streptomyces;s__Streptomyces_sp_8K308	0.0			-
k__Bacteria;p__Actinobacteria;c__Actinomycetia;o__Streptomycetales;f__Streptomycetaceae;g__Streptomyces;s__Streptomyces_sp_A012304	0.0			-
k__Bacteria;p__Actinobacteria;c__Actinomycetia;o__Streptomycetales;f__Streptomycetaceae;g__Streptomyces;s__Streptomyces_sp_ADI92_24	1.653847156886655			0.004971202247350914
k__Bacteria;p__Actinobacteria;c__Actinomycetia;o__Streptomycetales;f__Streptomycetaceae;g__Streptomyces;s__Streptomyces_sp_ADI93_02	1.0170674696271704			-
k__Bacteria;p__Actinobacteria;c__Actinomycetia;o__Streptomycetales;f__Streptomycetaceae;g__Streptomyces;s__Streptomyces_sp_ADI95_16	0.7090314257036906			-
k__Bacteria;p__Actinobacteria;c__Actinomycetia;o__Streptomycetales;f__Streptomycetaceae;g__Streptomyces;s__Streptomyces_sp_ADI95_17	0.5535127767382603			-
k__Bacteria;p__Actinobacteria;c__Actinomycetia;o__Streptomycetales;f__Streptomycetaceae;g__Streptomyces;s__Streptomyces_sp_ADI96_15	0.0			-
k__Bacteria;p__Actinobacteria;c__Actinomycetia;o__Streptomycetales;f__Streptomycetaceae;g__Streptomyces;s__Streptomyces_sp_ADI97_07	0.6471434042777617			-
k__Bacteria;p__Actinobacteria;c__Actinomycetia;o__Streptomycetales;f__Streptomycetaceae;g__Streptomyces;s__Streptomyces_sp_ADI98_10	0.0			-
k__Bacteria;p__Actinobacteria;c__Actinomycetia;o__Streptomycetales;f__Streptomycetaceae;g__Streptomyces;s__Streptomyces_sp_ADI98_12	0.39728838663550936			0.0017957831631803306
k__Bacteria;p__Actinobacteria;c__Actinomycetia;o__Streptomycetales;f__Streptomycetaceae;g__Streptomyces;s__Streptomyces_sp_AcH_505	0.0			-
k__Bacteria;p__Actinobacteria;c__Actinomycetia;o__Streptomycetales;f__Streptomycetaceae;g__Streptomyces;s__Streptomyces_sp_BpilaLS_43	0.0			-
k__Bacteria;p__Actinobacteria;c__Actinomycetia;o__Streptomycetales;f__Streptomycetaceae;g__Streptomyces;s__Streptomyces_sp_CB00455	0.0			-
k__Bacteria;p__Actinobacteria;c__Actinomycetia;o__Streptomycetales;f__Streptomycetaceae;g__Streptomyces;s__Streptomyces_sp_CB01201	0.0			-
k__Bacteria;p__Actinobacteria;c__Actinomycetia;o__Streptomycetales;f__Streptomycetaceae;g__Streptomyces;s__Streptomyces_sp_CB03238	0.06860291608176138			-
k__Bacteria;p__Actinobacteria;c__Actinomycetia;o__Streptomycetales;f__Streptomycetaceae;g__Streptomyces;s__Streptomyces_sp_Cmuel_A718b	0.18861342345327442			-
k__Bacteria;p__Actinobacteria;c__Actinomycetia;o__Streptomycetales;f__Streptomycetaceae;g__Streptomyces;s__Streptomyces_sp_DH5	0.0			-
k__Bacteria;p__Actinobacteria;c__Actinomycetia;o__Streptomycetales;f__Streptomycetaceae;g__Streptomyces;s__Streptomyces_sp_DconLS	0.0			-
k__Bacteria;p__Actinobacteria;c__Actinomycetia;o__Streptomycetales;f__Streptomycetaceae;g__Streptomyces;s__Streptomyces_sp_DfronAA_171	0.0			-
k__Bacteria;p__Actinobacteria;c__Actinomycetia;o__Streptomycetales;f__Streptomycetaceae;g__Streptomyces;s__Streptomyces_sp_DpondAA_D4	0.3180848927817731			-
k__Bacteria;p__Actinobacteria;c__Actinomycetia;o__Streptomycetales;f__Streptomycetaceae;g__Streptomyces;s__Streptomyces_sp_DpondAA_F4a	0.0			-
k__Bacteria;p__Actinobacteria;c__Actinomycetia;o__Streptomycetales;f__Streptomycetaceae;g__Streptomyces;s__Streptomyces_sp_EAS_AB2608	0.04629137415890969			0.028728596488678308
k__Bacteria;p__Actinobacteria;c__Actinomycetia;o__Streptomycetales;f__Streptomycetaceae;g__Streptomyces;s__Streptomyces_sp_FR_008	0.48864881607700267			-
k__Bacteria;p__Actinobacteria;c__Actinomycetia;o__Streptomycetales;f__Streptomycetaceae;g__Streptomyces;s__Streptomyces_sp_F_1	0.0			-
k__Bacteria;p__Actinobacteria;c__Actinomycetia;o__Streptomycetales;f__Streptomycetaceae;g__Streptomyces;s__Streptomyces_sp_GC420	0.0			-
k__Bacteria;p__Actinobacteria;c__Actinomycetia;o__Streptomycetales;f__Streptomycetaceae;g__Streptomyces;s__Streptomyces_sp_HB202	0.44958833846359825			-
k__Bacteria;p__Actinobacteria;c__Actinomycetia;o__Streptomycetales;f__Streptomycetaceae;g__Streptomyces;s__Streptomyces_sp_HCCB10043	1.4081665784247426			-
k__Bacteria;p__Actinobacteria;c__Actinomycetia;o__Streptomycetales;f__Streptomycetaceae;g__Streptomyces;s__Streptomyces_sp_ICC4	0.6069946220985594			-
k__Bacteria;p__Actinobacteria;c__Actinomycetia;o__Streptomycetales;f__Streptomycetaceae;g__Streptomyces;s__Streptomyces_sp_ISID311	0.0			-
k__Bacteria;p__Actinobacteria;c__Actinomycetia;o__Streptomycetales;f__Streptomycetaceae;g__Streptomyces;s__Streptomyces_sp_ISL_98	0.339786275741127			0.0005980143180049425
k__Bacteria;p__Actinobacteria;c__Actinomycetia;o__Streptomycetales;f__Streptomycetaceae;g__Streptomyces;s__Streptomyces_sp_IgraMP_1	0.0			-
k__Bacteria;p__Actinobacteria;c__Actinomycetia;o__Streptomycetales;f__Streptomycetaceae;g__Streptomyces;s__Streptomyces_sp_KS_21	0.13280804443733302			-
k__Bacteria;p__Actinobacteria;c__Actinomycetia;o__Streptomycetales;f__Streptomycetaceae;g__Streptomyces;s__Streptomyces_sp_KY70	0.9300460113426147			0.022214333531886954
k__Bacteria;p__Actinobacteria;c__Actinomycetia;o__Streptomycetales;f__Streptomycetaceae;g__Streptomyces;s__Streptomyces_sp_KY75	0.0			-
k__Bacteria;p__Actinobacteria;c__Actinomycetia;o__Streptomycetales;f__Streptomycetaceae;g__Streptomyces;s__Streptomyces_sp_LUP47B	0.0			-
k__Bacteria;p__Actinobacteria;c__Actinomycetia;o__Streptomycetales;f__Streptomycetaceae;g__Streptomyces;s__Streptomyces_sp_MBRL_601	0.0			-
k__Bacteria;p__Actinobacteria;c__Actinomycetia;o__Streptomycetales;f__Streptomycetaceae;g__Streptomyces;s__Streptomyces_sp_NL15_2K	0.0			-
k__Bacteria;p__Actinobacteria;c__Actinomycetia;o__Streptomycetales;f__Streptomycetaceae;g__Streptomyces;s__Streptomyces_sp_NP160	0.0			-
k__Bacteria;p__Actinobacteria;c__Actinomycetia;o__Streptomycetales;f__Streptomycetaceae;g__Streptomyces;s__Streptomyces_sp_NRRL_F_4711	0.0			-
k__Bacteria;p__Actinobacteria;c__Actinomycetia;o__Streptomycetales;f__Streptomycetaceae;g__Streptomyces;s__Streptomyces_sp_NRRL_F_5122	0.0			-
k__Bacteria;p__Actinobacteria;c__Actinomycetia;o__Streptomycetales;f__Streptomycetaceae;g__Streptomyces;s__Streptomyces_sp_NRRL_S_87	0.6477186931966549			-
k__Bacteria;p__Actinobacteria;c__Actinomycetia;o__Streptomycetales;f__Streptomycetaceae;g__Streptomyces;s__Streptomyces_sp_Ncost_T6T_2b	0.3069398190184715			-
k__Bacteria;p__Actinobacteria;c__Actinomycetia;o__Streptomycetales;f__Streptomycetaceae;g__Streptomyces;s__Streptomyces_sp_OfavH_34_F	0.0			-
k__Bacteria;p__Actinobacteria;c__Actinomycetia;o__Streptomycetales;f__Streptomycetaceae;g__Streptomyces;s__Streptomyces_sp_PCS3_D2	0.6705278737456979			-
k__Bacteria;p__Actinobacteria;c__Actinomycetia;o__Streptomycetales;f__Streptomycetaceae;g__Streptomyces;s__Streptomyces_sp_PVA_94_07	0.6505580456427574			-
k__Bacteria;p__Actinobacteria;c__Actinomycetia;o__Streptomycetales;f__Streptomycetaceae;g__Streptomyces;s__Streptomyces_sp_RB6PN25	0.0			-
k__Bacteria;p__Actinobacteria;c__Actinomycetia;o__Streptomycetales;f__Streptomycetaceae;g__Streptomyces;s__Streptomyces_sp_RS10V_4	0.0			-
k__Bacteria;p__Actinobacteria;c__Actinomycetia;o__Streptomycetales;f__Streptomycetaceae;g__Streptomyces;s__Streptomyces_sp_RTd22	0.1448484845325599			-
k__Bacteria;p__Actinobacteria;c__Actinomycetia;o__Streptomycetales;f__Streptomycetaceae;g__Streptomyces;s__Streptomyces_sp_S3_2020	0.0			-
k__Bacteria;p__Actinobacteria;c__Actinomycetia;o__Streptomycetales;f__Streptomycetaceae;g__Streptomyces;s__Streptomyces_sp_S4_7	0.0			-
k__Bacteria;p__Actinobacteria;c__Actinomycetia;o__Streptomycetales;f__Streptomycetaceae;g__Streptomyces;s__Streptomyces_sp_SPB074	0.032728695943086264			-
k__Bacteria;p__Actinobacteria;c__Actinomycetia;o__Streptomycetales;f__Streptomycetaceae;g__Streptomyces;s__Streptomyces_sp_ST13_2_2	0.11270254127488834			0.034501648749050436
k__Bacteria;p__Actinobacteria;c__Actinomycetia;o__Streptomycetales;f__Streptomycetaceae;g__Streptomyces;s__Streptomyces_sp_SceaMP_e96	0.0			-
k__Bacteria;p__Actinobacteria;c__Actinomycetia;o__Streptomycetales;f__Streptomycetaceae;g__Streptomyces;s__Streptomyces_sp_SolWspMP_sol7th	0.0			-
k__Bacteria;p__Actinobacteria;c__Actinomycetia;o__Streptomycetales;f__Streptomycetaceae;g__Streptomyces;s__Streptomyces_sp_TLI_146	0.416038163300551			-
k__Bacteria;p__Actinobacteria;c__Actinomycetia;o__Streptomycetales;f__Streptomycetaceae;g__Streptomyces;s__Streptomyces_sp_Termitarium_T10T_6	0.0			-
k__Bacteria;p__Actinobacteria;c__Actinomycetia;o__Streptomycetales;f__Streptomycetaceae;g__Streptomyces;s__Streptomyces_sp_Tu6071	2.1969663417856693			0.01667962688240684
k__Bacteria;p__Actinobacteria;c__Actinomycetia;o__Streptomycetales;f__Streptomycetaceae;g__Streptomyces;s__Streptomyces_sp_Tu_6176	1.0622966440296964			0.009344651775774725
k__Bacteria;p__Actinobacteria;c__Actinomycetia;o__Streptomycetales;f__Streptomycetaceae;g__Streptomyces;s__Streptomyces_sp_VRA16_Mangrove_soil	0.0			-
k__Bacteria;p__Actinobacteria;c__Actinomycetia;o__Streptomycetales;f__Streptomycetaceae;g__Streptomyces;s__Streptomyces_sp_Vc17_3_30	0.0			-
k__Bacteria;p__Actinobacteria;c__Actinomycetia;o__Streptomycetales;f__Streptomycetaceae;g__Streptomyces;s__Streptomyces_sp_W007	0.835445331792583			0.013832951345322987
k__Bacteria;p__Actinobacteria;c__Actinomycetia;o__Streptomycetales;f__Streptomycetaceae;g__Streptomyces;s__Streptomyces_sp_WAC08241	0.31721418830281733			-
k__Bacteria;p__Actinobacteria;c__Actinomycetia;o__Streptomycetales;f__Streptomycetaceae;g__Streptomyces;s__Streptomyces_sp_YIM_130001	0.0			-
k__Bacteria;p__Actinobacteria;c__Actinomycetia;o__Streptomycetales;f__Streptomycetaceae;g__Streptomyces;s__Streptomyces_sp_di188	0.2996909930806567			0.03676924561585586
k__Bacteria;p__Actinobacteria;c__Actinomycetia;o__Streptomycetales;f__Streptomycetaceae;g__Streptomyces;s__Streptomyces_spiroverticillatus	0.0			-
k__Bacteria;p__Actinobacteria;c__Actinomycetia;o__Streptomycetales;f__Streptomycetaceae;g__Streptomyces;s__Streptomyces_spongiae	0.0			-
k__Bacteria;p__Actinobacteria;c__Actinomycetia;o__Streptomycetales;f__Streptomycetaceae;g__Streptomyces;s__Streptomyces_thermodiastaticus	0.0			-
k__Bacteria;p__Actinobacteria;c__Actinomycetia;o__Streptomycetales;f__Streptomycetaceae;g__Streptomyces;s__Streptomyces_turgidiscabies	1.6863213585417778			0.013771914153382971
k__Bacteria;p__Actinobacteria;c__Actinomycetia;o__Streptomycetales;f__Streptomycetaceae;g__Streptomyces;s__Streptomyces_violaceochromogenes	0.0			-
k__Bacteria;p__Actinobacteria;c__Actinomycetia;o__Streptomycetales;f__Streptomycetaceae;g__Streptomyces;s__Streptomyces_violaceusniger	0.30357140564943813			-
k__Bacteria;p__Actinobacteria;c__Actinomycetia;o__Streptomycetales;f__Streptomycetaceae;g__Streptomyces;s__Streptomyces_virginiae	1.2033284876397268			-
k__Bacteria;p__Actinobacteria;c__Actinomycetia;o__Streptomycetales;f__Streptomycetaceae;g__Streptomyces;s__Streptomyces_viridochromogenes	0.0			-
k__Bacteria;p__Actinobacteria;c__Actinomycetia;o__Streptomycetales;f__Streptomycetaceae;g__Streptomyces;s__Streptomyces_vitaminophilus	0.0			0.034501648749050436
k__Bacteria;p__Actinobacteria;c__Actinomycetia;o__Streptomycetales;f__Streptomycetaceae;g__Streptomyces;s__Streptomyces_xanthophaeus	0.10333190922790392			-
k__Bacteria;p__Actinobacteria;c__Actinomycetia;o__Streptosporangiales;f__Nocardiopsaceae;g__Lipingzhangella;s__Lipingzhangella_halophila	0.0			-
k__Bacteria;p__Actinobacteria;c__Actinomycetia;o__Streptosporangiales;f__Nocardiopsaceae;g__Nocardiopsis;s__Nocardiopsis_aegyptia	0.0			0.034501648749050436
k__Bacteria;p__Actinobacteria;c__Actinomycetia;o__Streptosporangiales;f__Nocardiopsaceae;g__Nocardiopsis;s__Nocardiopsis_algeriensis	0.4144968985740937			0.02169108365194267
k__Bacteria;p__Actinobacteria;c__Actinomycetia;o__Streptosporangiales;f__Nocardiopsaceae;g__Nocardiopsis;s__Nocardiopsis_alkaliphila	0.0			0.047640257233294195
k__Bacteria;p__Actinobacteria;c__Actinomycetia;o__Streptosporangiales;f__Nocardiopsaceae;g__Nocardiopsis;s__Nocardiopsis_dassonvillei	0.136055189936391			-
k__Bacteria;p__Actinobacteria;c__Actinomycetia;o__Streptosporangiales;f__Nocardiopsaceae;g__Nocardiopsis;s__Nocardiopsis_gilva	0.0			-
k__Bacteria;p__Actinobacteria;c__Actinomycetia;o__Streptosporangiales;f__Nocardiopsaceae;g__Nocardiopsis;s__Nocardiopsis_halotolerans	0.0			-
k__Bacteria;p__Actinobacteria;c__Actinomycetia;o__Streptosporangiales;f__Nocardiopsaceae;g__Nocardiopsis;s__Nocardiopsis_metallicus	0.0			-
k__Bacteria;p__Actinobacteria;c__Actinomycetia;o__Streptosporangiales;f__Nocardiopsaceae;g__Nocardiopsis;s__Nocardiopsis_sp_CNR_923	0.267337953828636			-
k__Bacteria;p__Actinobacteria;c__Actinomycetia;o__Streptosporangiales;f__Nocardiopsaceae;g__Nocardiopsis;s__Nocardiopsis_sp_CNS_639	0.0			-
k__Bacteria;p__Actinobacteria;c__Actinomycetia;o__Streptosporangiales;f__Nocardiopsaceae;g__Nocardiopsis;s__Nocardiopsis_sp_JB363	0.0			-
k__Bacteria;p__Actinobacteria;c__Actinomycetia;o__Streptosporangiales;f__Nocardiopsaceae;g__Nocardiopsis;s__Nocardiopsis_sp_NRRL_B_16309	0.6924054829031344			0.0005980143180049425
k__Bacteria;p__Actinobacteria;c__Actinomycetia;o__Streptosporangiales;f__Nocardiopsaceae;g__Nocardiopsis;s__Nocardiopsis_terrae	0.0			-
k__Bacteria;p__Actinobacteria;c__Actinomycetia;o__Streptosporangiales;f__Nocardiopsaceae;g__Thermobifida;s__Thermobifida_fusca	0.0			-
k__Bacteria;p__Actinobacteria;c__Actinomycetia;o__Streptosporangiales;f__Streptosporangiaceae;g__Acrocarpospora;s__Acrocarpospora_macrocephala	0.0			-
k__Bacteria;p__Actinobacteria;c__Actinomycetia;o__Streptosporangiales;f__Streptosporangiaceae;g__Acrocarpospora;s__Acrocarpospora_phusangensis	0.0			-
k__Bacteria;p__Actinobacteria;c__Actinomycetia;o__Streptosporangiales;f__Streptosporangiaceae;g__Microbispora;s__Microbispora_sp_H13382	0.0			-
k__Bacteria;p__Actinobacteria;c__Actinomycetia;o__Streptosporangiales;f__Streptosporangiaceae;g__Nonomuraea;s__Nonomuraea_basaltis	0.0			-
k__Bacteria;p__Actinobacteria;c__Actinomycetia;o__Streptosporangiales;f__Streptosporangiaceae;g__Nonomuraea;s__Nonomuraea_cavernae	0.0			-
k__Bacteria;p__Actinobacteria;c__Actinomycetia;o__Streptosporangiales;f__Streptosporangiaceae;g__Nonomuraea;s__Nonomuraea_cypriaca	0.0			-
k__Bacteria;p__Actinobacteria;c__Actinomycetia;o__Streptosporangiales;f__Streptosporangiaceae;g__Nonomuraea;s__Nonomuraea_gerenzanensis	0.7825981873233101			0.03268595536623779
k__Bacteria;p__Actinobacteria;c__Actinomycetia;o__Streptosporangiales;f__Streptosporangiaceae;g__Nonomuraea;s__Nonomuraea_harbinensis	0.04610080864624473			-
k__Bacteria;p__Actinobacteria;c__Actinomycetia;o__Streptosporangiales;f__Streptosporangiaceae;g__Nonomuraea;s__Nonomuraea_muscovyensis	0.0			-
k__Bacteria;p__Actinobacteria;c__Actinomycetia;o__Streptosporangiales;f__Streptosporangiaceae;g__Nonomuraea;s__Nonomuraea_sp_MG754425	0.07823031058366185			-
k__Bacteria;p__Actinobacteria;c__Actinomycetia;o__Streptosporangiales;f__Streptosporangiaceae;g__Sinosporangium;s__Sinosporangium_siamense	0.0			-
k__Bacteria;p__Actinobacteria;c__Actinomycetia;o__Streptosporangiales;f__Streptosporangiaceae;g__Spongiactinospora;s__Spongiactinospora_rosea	0.7328534836394996			0.037343242562797495
k__Bacteria;p__Actinobacteria;c__Actinomycetia;o__Streptosporangiales;f__Streptosporangiaceae;g__Streptosporangium;s__Streptosporangium_sp_KD35	0.0			-
k__Bacteria;p__Actinobacteria;c__Actinomycetia;o__Streptosporangiales;f__Streptosporangiaceae;g__Thermopolyspora;s__Thermopolyspora_flexuosa	1.0849718074176924			-
k__Bacteria;p__Actinobacteria;c__Actinomycetia;o__Streptosporangiales;f__Thermomonosporaceae;g__Actinocorallia;s__Actinocorallia_herbida	0.0			-
k__Bacteria;p__Actinobacteria;c__Actinomycetia;o__Streptosporangiales;f__Thermomonosporaceae;g__Actinomadura;s__Actinomadura_macrotermitis	0.0			0.034501648749050436
k__Bacteria;p__Actinobacteria;c__Actinomycetia;o__Streptosporangiales;f__Thermomonosporaceae;g__Actinomadura;s__Actinomadura_montaniterrae	0.13623875038743422			0.02169108365194267
k__Bacteria;p__Actinobacteria;c__Actinomycetia;o__Streptosporangiales;f__Thermomonosporaceae;g__Actinomadura;s__Actinomadura_rubrisoli	0.0			-
k__Bacteria;p__Actinobacteria;c__Actinomycetia;o__Streptosporangiales;f__Thermomonosporaceae;g__Actinomadura;s__Actinomadura_sp_6K520	0.0			-
k__Bacteria;p__Actinobacteria;c__Actinomycetia;o__Streptosporangiales;f__Thermomonosporaceae;g__Actinomadura;s__Actinomadura_sp_CNU_125	0.735906229806312			-
k__Bacteria;p__Actinobacteria;c__Actinomycetia;o__Streptosporangiales;f__Thermomonosporaceae;g__Actinomadura;s__Actinomadura_verrucosospora	0.0			-
k__Bacteria;p__Actinobacteria;c__Actinomycetia;o__unclassified_Actinomycetia_order;f__unclassified_Actinomycetia_family;g__unclassified_Actinomycetia_genus;s__Actinobacteria_bacterium_66_15	0.29814872725917857			-
k__Bacteria;p__Actinobacteria;c__Actinomycetia;o__unclassified_Actinomycetia_order;f__unclassified_Actinomycetia_family;g__unclassified_Actinomycetia_genus;s__Actinobacteria_bacterium_69_20	0.0			-
k__Bacteria;p__Actinobacteria;c__Actinomycetia;o__unclassified_Actinomycetia_order;f__unclassified_Actinomycetia_family;g__unclassified_Actinomycetia_genus;s__marine_actinobacterium_PHSC20C1	0.0			-
k__Bacteria;p__Actinobacteria;c__Candidatus_Geothermincolia;o__Candidatus_Geothermincolales;f__Candidatus_Anoxymicrobiaceae;g__Candidatus_Anoxymicrobium;s__Candidatus_Anoxymicrobium_japonicum	0.0			-
k__Bacteria;p__Actinobacteria;c__Coriobacteriia;o__Coriobacteriales;f__Atopobiaceae;g__Atopobium;s__Atopobium_deltae	0.10389873067654545			-
k__Bacteria;p__Actinobacteria;c__Coriobacteriia;o__Coriobacteriales;f__Atopobiaceae;g__Atopobium;s__Atopobium_fossor	0.0			-
k__Bacteria;p__Actinobacteria;c__Coriobacteriia;o__Coriobacteriales;f__Atopobiaceae;g__Atopobium;s__Atopobium_minutum	0.0			-
k__Bacteria;p__Actinobacteria;c__Coriobacteriia;o__Coriobacteriales;f__Atopobiaceae;g__Atopobium;s__Atopobium_sp_BS2	0.02175029468892841			-
k__Bacteria;p__Actinobacteria;c__Coriobacteriia;o__Coriobacteriales;f__Atopobiaceae;g__Atopobium;s__Atopobium_sp_BV3Ac4	0.005576389201091454			-
k__Bacteria;p__Actinobacteria;c__Coriobacteriia;o__Coriobacteriales;f__Atopobiaceae;g__Atopobium;s__Atopobium_sp_HMSC064B08	0.0			-
k__Bacteria;p__Actinobacteria;c__Coriobacteriia;o__Coriobacteriales;f__Atopobiaceae;g__Atopobium;s__Atopobium_sp_ICM42b	0.0			-
k__Bacteria;p__Actinobacteria;c__Coriobacteriia;o__Coriobacteriales;f__Atopobiaceae;g__Atopobium;s__Atopobium_sp_oral_taxon_199	0.43842714447257053			-
k__Bacteria;p__Actinobacteria;c__Coriobacteriia;o__Coriobacteriales;f__Atopobiaceae;g__Atopobium;s__Atopobium_sp_oral_taxon_416	0.0			-
k__Bacteria;p__Actinobacteria;c__Coriobacteriia;o__Coriobacteriales;f__Atopobiaceae;g__Atopobium;s__Atopobium_sp_oral_taxon_810	0.9609669690456126			0.0027212051123831666
k__Bacteria;p__Actinobacteria;c__Coriobacteriia;o__Coriobacteriales;f__Atopobiaceae;g__Caniella;s__Caniella_sp_DSM_105314	1.412342274733646			-
k__Bacteria;p__Actinobacteria;c__Coriobacteriia;o__Coriobacteriales;f__Atopobiaceae;g__Caniella;s__Caniella_sp_DSM_110323	1.0835724562063753			-
k__Bacteria;p__Actinobacteria;c__Coriobacteriia;o__Coriobacteriales;f__Atopobiaceae;g__Caniella;s__Caniella_sp_DSM_110983	1.6037284454191534			0.025153897103131692
k__Bacteria;p__Actinobacteria;c__Coriobacteriia;o__Coriobacteriales;f__Atopobiaceae;g__Lancefieldella;s__Lancefieldella_parvula	0.048568288835925746			0.013913576480202508
k__Bacteria;p__Actinobacteria;c__Coriobacteriia;o__Coriobacteriales;f__Atopobiaceae;g__Lancefieldella;s__Lancefieldella_rimae	0.0			-
k__Bacteria;p__Actinobacteria;c__Coriobacteriia;o__Coriobacteriales;f__Atopobiaceae;g__Olsenella;s__Olsenella_intestinalis	1.4394009081530605			-
k__Bacteria;p__Actinobacteria;c__Coriobacteriia;o__Coriobacteriales;f__Atopobiaceae;g__Olsenella;s__Olsenella_massiliensis	0.0			-
k__Bacteria;p__Actinobacteria;c__Coriobacteriia;o__Coriobacteriales;f__Atopobiaceae;g__Olsenella;s__Olsenella_phocaeensis	0.0			-
k__Bacteria;p__Actinobacteria;c__Coriobacteriia;o__Coriobacteriales;f__Atopobiaceae;g__Olsenella;s__Olsenella_porci	0.9453095010019277			0.003041751928074117
k__Bacteria;p__Actinobacteria;c__Coriobacteriia;o__Coriobacteriales;f__Atopobiaceae;g__Olsenella;s__Olsenella_profusa	0.9308219455167233			-
k__Bacteria;p__Actinobacteria;c__Coriobacteriia;o__Coriobacteriales;f__Atopobiaceae;g__Olsenella;s__Olsenella_sp_AF21_51	0.15675469369054174			-
k__Bacteria;p__Actinobacteria;c__Coriobacteriia;o__Coriobacteriales;f__Atopobiaceae;g__Olsenella;s__Olsenella_sp_AM30_3LB	0.0			0.034501648749050436
k__Bacteria;p__Actinobacteria;c__Coriobacteriia;o__Coriobacteriales;f__Atopobiaceae;g__Olsenella;s__Olsenella_sp_AM39_30AC	0.0			-
k__Bacteria;p__Actinobacteria;c__Coriobacteriia;o__Coriobacteriales;f__Atopobiaceae;g__Olsenella;s__Olsenella_sp_An188	1.014206130220135			-
k__Bacteria;p__Actinobacteria;c__Coriobacteriia;o__Coriobacteriales;f__Atopobiaceae;g__Olsenella;s__Olsenella_sp_An270	1.0983109393137918			0.0071856268814583435
k__Bacteria;p__Actinobacteria;c__Coriobacteriia;o__Coriobacteriales;f__Atopobiaceae;g__Olsenella;s__Olsenella_sp_An285	0.7561931485447209			0.03630537512210586
k__Bacteria;p__Actinobacteria;c__Coriobacteriia;o__Coriobacteriales;f__Atopobiaceae;g__Olsenella;s__Olsenella_sp_An290	0.9864021925628408			-
k__Bacteria;p__Actinobacteria;c__Coriobacteriia;o__Coriobacteriales;f__Atopobiaceae;g__Olsenella;s__Olsenella_sp_CU969	0.7507243474566918			0.028728596488678308
k__Bacteria;p__Actinobacteria;c__Coriobacteriia;o__Coriobacteriales;f__Atopobiaceae;g__Olsenella;s__Olsenella_sp_DNF00959	0.0			-
k__Bacteria;p__Actinobacteria;c__Coriobacteriia;o__Coriobacteriales;f__Atopobiaceae;g__Olsenella;s__Olsenella_sp_HMSC062G07	0.6581059775268907			0.04080805449355637
k__Bacteria;p__Actinobacteria;c__Coriobacteriia;o__Coriobacteriales;f__Atopobiaceae;g__Olsenella;s__Olsenella_sp_KGMB02461	2.5729417200707276			-
k__Bacteria;p__Actinobacteria;c__Coriobacteriia;o__Coriobacteriales;f__Atopobiaceae;g__Olsenella;s__Olsenella_sp_KH1P3	0.0			-
k__Bacteria;p__Actinobacteria;c__Coriobacteriia;o__Coriobacteriales;f__Atopobiaceae;g__Olsenella;s__Olsenella_sp_KH3B4	0.24394229906817025			-
k__Bacteria;p__Actinobacteria;c__Coriobacteriia;o__Coriobacteriales;f__Atopobiaceae;g__Olsenella;s__Olsenella_sp_Marseille_P4559	0.7504097575816313			0.003220170277248493
k__Bacteria;p__Actinobacteria;c__Coriobacteriia;o__Coriobacteriales;f__Atopobiaceae;g__Olsenella;s__Olsenella_sp_TM06_36	0.21084639131281868			-
k__Bacteria;p__Actinobacteria;c__Coriobacteriia;o__Coriobacteriales;f__Atopobiaceae;g__Olsenella;s__Olsenella_sp_kh2p3	0.5146773911258208			-
k__Bacteria;p__Actinobacteria;c__Coriobacteriia;o__Coriobacteriales;f__Atopobiaceae;g__Olsenella;s__Olsenella_sp_oral_taxon_807	1.269843665095232			-
k__Bacteria;p__Actinobacteria;c__Coriobacteriia;o__Coriobacteriales;f__Atopobiaceae;g__Olsenella;s__Olsenella_sp_oral_taxon_809	0.0			-
k__Bacteria;p__Actinobacteria;c__Coriobacteriia;o__Coriobacteriales;f__Atopobiaceae;g__Olsenella;s__Olsenella_timonensis	0.7542603567129664			-
k__Bacteria;p__Actinobacteria;c__Coriobacteriia;o__Coriobacteriales;f__Atopobiaceae;g__Olsenella;s__Olsenella_uli	1.5785090536034991			-
k__Bacteria;p__Actinobacteria;c__Coriobacteriia;o__Coriobacteriales;f__Atopobiaceae;g__Olsenella;s__Olsenella_urininfantis	0.4842296170522244			-
k__Bacteria;p__Actinobacteria;c__Coriobacteriia;o__Coriobacteriales;f__Atopobiaceae;g__Parafannyhessea;s__Parafannyhessea_umbonata	1.0413221027064117			0.013752292966091829
k__Bacteria;p__Actinobacteria;c__Coriobacteriia;o__Coriobacteriales;f__Atopobiaceae;g__Paratractidigestivibacter;s__Paratractidigestivibacter_faecalis	0.9781445674529279			0.01153939663312546
k__Bacteria;p__Actinobacteria;c__Coriobacteriia;o__Coriobacteriales;f__Atopobiaceae;g__Parolsenella;s__Parolsenella_catena	0.9226923878203763			-
k__Bacteria;p__Actinobacteria;c__Coriobacteriia;o__Coriobacteriales;f__Atopobiaceae;g__Parolsenella;s__Parolsenella_massiliensis	0.7617445383692191			0.015640450548327123
k__Bacteria;p__Actinobacteria;c__Coriobacteriia;o__Coriobacteriales;f__Atopobiaceae;g__Thermophilibacter;s__Thermophilibacter_gallinarum	0.18802456522335478			-
k__Bacteria;p__Actinobacteria;c__Coriobacteriia;o__Coriobacteriales;f__Atopobiaceae;g__Thermophilibacter;s__Thermophilibacter_immobilis	1.151815190579743			0.00471632612318577
k__Bacteria;p__Actinobacteria;c__Coriobacteriia;o__Coriobacteriales;f__Atopobiaceae;g__Thermophilibacter;s__Thermophilibacter_mediterraneus	0.559613979075152			0.01148632827912859
k__Bacteria;p__Actinobacteria;c__Coriobacteriia;o__Coriobacteriales;f__Atopobiaceae;g__Thermophilibacter;s__Thermophilibacter_provencensis	0.7239700844408967			-
k__Bacteria;p__Actinobacteria;c__Coriobacteriia;o__Coriobacteriales;f__Atopobiaceae;g__Thermophilibacter;s__Thermophilibacter_sp_ET337	0.37652903692825535			-
k__Bacteria;p__Actinobacteria;c__Coriobacteriia;o__Coriobacteriales;f__Atopobiaceae;g__Tractidigestivibacter;s__Tractidigestivibacter_scatoligenes	0.7845017666536283			0.03709268867853939
k__Bacteria;p__Actinobacteria;c__Coriobacteriia;o__Coriobacteriales;f__Atopobiaceae;g__Tractidigestivibacter;s__Tractidigestivibacter_sp_KD21	0.49009133431581325			-
k__Bacteria;p__Actinobacteria;c__Coriobacteriia;o__Coriobacteriales;f__Atopobiaceae;g__unclassified_Atopobiaceae_genus;s__Atopobiaceae_bacterium_OPF53	1.9548901828053848			-
k__Bacteria;p__Actinobacteria;c__Coriobacteriia;o__Coriobacteriales;f__Atopobiaceae;g__unclassified_Atopobiaceae_genus;s__Atopobiaceae_bacterium_P1	3.0011696417512796			-
k__Bacteria;p__Actinobacteria;c__Coriobacteriia;o__Coriobacteriales;f__Atopobiaceae;g__unclassified_Atopobiaceae_genus;s__Atopobiaceae_bacterium_TOC12	1.8716596721303902			-
k__Bacteria;p__Actinobacteria;c__Coriobacteriia;o__Coriobacteriales;f__Coriobacteriaceae;g__Collinsella;s__Collinsella_aerofaciens	2.8569359908302694			-
k__Bacteria;p__Actinobacteria;c__Coriobacteriia;o__Coriobacteriales;f__Coriobacteriaceae;g__Collinsella;s__Collinsella_bouchesdurhonensis	0.8994597002224208			0.024109575377422268
k__Bacteria;p__Actinobacteria;c__Coriobacteriia;o__Coriobacteriales;f__Coriobacteriaceae;g__Collinsella;s__Collinsella_ihumii	1.1036632403214703			0.038044230030271096
k__Bacteria;p__Actinobacteria;c__Coriobacteriia;o__Coriobacteriales;f__Coriobacteriaceae;g__Collinsella;s__Collinsella_intestinalis	2.51584573095681			-
k__Bacteria;p__Actinobacteria;c__Coriobacteriia;o__Coriobacteriales;f__Coriobacteriaceae;g__Collinsella;s__Collinsella_phocaeensis	0.7018162677055138			-
k__Bacteria;p__Actinobacteria;c__Coriobacteriia;o__Coriobacteriales;f__Coriobacteriaceae;g__Collinsella;s__Collinsella_provencensis	1.451655485019894			-
k__Bacteria;p__Actinobacteria;c__Coriobacteriia;o__Coriobacteriales;f__Coriobacteriaceae;g__Collinsella;s__Collinsella_sp_60_9	0.07009084119546376			-
k__Bacteria;p__Actinobacteria;c__Coriobacteriia;o__Coriobacteriales;f__Coriobacteriaceae;g__Collinsella;s__Collinsella_sp_AF02_46_1	0.20233423128526826			0.0014334040912052845
k__Bacteria;p__Actinobacteria;c__Coriobacteriia;o__Coriobacteriales;f__Coriobacteriaceae;g__Collinsella;s__Collinsella_sp_AF08_23	0.9264421298143884			0.0016752165047395808
k__Bacteria;p__Actinobacteria;c__Coriobacteriia;o__Coriobacteriales;f__Coriobacteriaceae;g__Collinsella;s__Collinsella_sp_AF18_8LB	0.0			-
k__Bacteria;p__Actinobacteria;c__Coriobacteriia;o__Coriobacteriales;f__Coriobacteriaceae;g__Collinsella;s__Collinsella_sp_AF20_14LB	0.6000034670689632			0.03546598231531417
k__Bacteria;p__Actinobacteria;c__Coriobacteriia;o__Coriobacteriales;f__Coriobacteriaceae;g__Collinsella;s__Collinsella_sp_AF31_11	0.7474179097853938			0.04999516448505079
k__Bacteria;p__Actinobacteria;c__Coriobacteriia;o__Coriobacteriales;f__Coriobacteriaceae;g__Collinsella;s__Collinsella_sp_AF38_3AC	0.3375569073044551			-
k__Bacteria;p__Actinobacteria;c__Coriobacteriia;o__Coriobacteriales;f__Coriobacteriaceae;g__Collinsella;s__Collinsella_sp_AK_207A	0.6563526827059548			-
k__Bacteria;p__Actinobacteria;c__Coriobacteriia;o__Coriobacteriales;f__Coriobacteriaceae;g__Collinsella;s__Collinsella_sp_AM10_48	0.0			-
k__Bacteria;p__Actinobacteria;c__Coriobacteriia;o__Coriobacteriales;f__Coriobacteriaceae;g__Collinsella;s__Collinsella_sp_AM13_34	0.01779833186552696			0.0020577114278771554
k__Bacteria;p__Actinobacteria;c__Coriobacteriia;o__Coriobacteriales;f__Coriobacteriaceae;g__Collinsella;s__Collinsella_sp_AM17_1	0.2807700080013676			-
k__Bacteria;p__Actinobacteria;c__Coriobacteriia;o__Coriobacteriales;f__Coriobacteriaceae;g__Collinsella;s__Collinsella_sp_AM18_10	0.013780710095824796			-
k__Bacteria;p__Actinobacteria;c__Coriobacteriia;o__Coriobacteriales;f__Coriobacteriaceae;g__Collinsella;s__Collinsella_sp_AM23_17	0.0			0.034501648749050436
k__Bacteria;p__Actinobacteria;c__Coriobacteriia;o__Coriobacteriales;f__Coriobacteriaceae;g__Collinsella;s__Collinsella_sp_AM28_11LB	0.0			-
k__Bacteria;p__Actinobacteria;c__Coriobacteriia;o__Coriobacteriales;f__Coriobacteriaceae;g__Collinsella;s__Collinsella_sp_AM33_4BH	0.0			-
k__Bacteria;p__Actinobacteria;c__Coriobacteriia;o__Coriobacteriales;f__Coriobacteriaceae;g__Collinsella;s__Collinsella_sp_AM42_18AC	0.0			-
k__Bacteria;p__Actinobacteria;c__Coriobacteriia;o__Coriobacteriales;f__Coriobacteriaceae;g__Collinsella;s__Collinsella_sp_AM43_1	0.0			-
k__Bacteria;p__Actinobacteria;c__Coriobacteriia;o__Coriobacteriales;f__Coriobacteriaceae;g__Collinsella;s__Collinsella_sp_An2	0.869149064995198			-
k__Bacteria;p__Actinobacteria;c__Coriobacteriia;o__Coriobacteriales;f__Coriobacteriaceae;g__Collinsella;s__Collinsella_sp_An268	0.12891594091402842			-
k__Bacteria;p__Actinobacteria;c__Coriobacteriia;o__Coriobacteriales;f__Coriobacteriaceae;g__Collinsella;s__Collinsella_sp_An271	0.22095371679483242			0.0018211958089824343
k__Bacteria;p__Actinobacteria;c__Coriobacteriia;o__Coriobacteriales;f__Coriobacteriaceae;g__Collinsella;s__Collinsella_sp_An307	0.4933565390220928			-
k__Bacteria;p__Actinobacteria;c__Coriobacteriia;o__Coriobacteriales;f__Coriobacteriaceae;g__Collinsella;s__Collinsella_sp_An7	0.0823414772267038			-
k__Bacteria;p__Actinobacteria;c__Coriobacteriia;o__Coriobacteriales;f__Coriobacteriaceae;g__Collinsella;s__Collinsella_sp_BA40	0.0077617375938116			-
k__Bacteria;p__Actinobacteria;c__Coriobacteriia;o__Coriobacteriales;f__Coriobacteriaceae;g__Collinsella;s__Collinsella_sp_BG_O_102	0.0			-
k__Bacteria;p__Actinobacteria;c__Coriobacteriia;o__Coriobacteriales;f__Coriobacteriaceae;g__Collinsella;s__Collinsella_sp_CAG_166	1.9323476873036671			-
k__Bacteria;p__Actinobacteria;c__Coriobacteriia;o__Coriobacteriales;f__Coriobacteriaceae;g__Collinsella;s__Collinsella_sp_CAG_289	2.0215802726291217			-
k__Bacteria;p__Actinobacteria;c__Coriobacteriia;o__Coriobacteriales;f__Coriobacteriaceae;g__Collinsella;s__Collinsella_sp_CAG_398	2.047745647366661			0.017581014645099768
k__Bacteria;p__Actinobacteria;c__Coriobacteriia;o__Coriobacteriales;f__Coriobacteriaceae;g__Collinsella;s__Collinsella_sp_D33t1_170424_A12	0.0			0.04318428083981445
k__Bacteria;p__Actinobacteria;c__Coriobacteriia;o__Coriobacteriales;f__Coriobacteriaceae;g__Collinsella;s__Collinsella_sp_KGMB02528	0.0			-
k__Bacteria;p__Actinobacteria;c__Coriobacteriia;o__Coriobacteriales;f__Coriobacteriaceae;g__Collinsella;s__Collinsella_sp_OF03_4AA	0.0			-
k__Bacteria;p__Actinobacteria;c__Coriobacteriia;o__Coriobacteriales;f__Coriobacteriaceae;g__Collinsella;s__Collinsella_sp_OM07_12	0.0			-
k__Bacteria;p__Actinobacteria;c__Coriobacteriia;o__Coriobacteriales;f__Coriobacteriaceae;g__Collinsella;s__Collinsella_sp_TF07_1	0.0			-
k__Bacteria;p__Actinobacteria;c__Coriobacteriia;o__Coriobacteriales;f__Coriobacteriaceae;g__Collinsella;s__Collinsella_sp_TF08_11AT	0.0			-
k__Bacteria;p__Actinobacteria;c__Coriobacteriia;o__Coriobacteriales;f__Coriobacteriaceae;g__Collinsella;s__Collinsella_sp_TF09_1AT	0.4639442720160664			-
k__Bacteria;p__Actinobacteria;c__Coriobacteriia;o__Coriobacteriales;f__Coriobacteriaceae;g__Collinsella;s__Collinsella_sp_TF10_11AT	0.0			-
k__Bacteria;p__Actinobacteria;c__Coriobacteriia;o__Coriobacteriales;f__Coriobacteriaceae;g__Collinsella;s__Collinsella_sp_TM04_9	0.0			-
k__Bacteria;p__Actinobacteria;c__Coriobacteriia;o__Coriobacteriales;f__Coriobacteriaceae;g__Collinsella;s__Collinsella_sp_TM05_38	0.5730820964180634			0.014243308687190225
k__Bacteria;p__Actinobacteria;c__Coriobacteriia;o__Coriobacteriales;f__Coriobacteriaceae;g__Collinsella;s__Collinsella_sp_TM10_22	0.0			-
k__Bacteria;p__Actinobacteria;c__Coriobacteriia;o__Coriobacteriales;f__Coriobacteriaceae;g__Collinsella;s__Collinsella_sp_WCA1_178_WT_3_M1	0.0			-
k__Bacteria;p__Actinobacteria;c__Coriobacteriia;o__Coriobacteriales;f__Coriobacteriaceae;g__Collinsella;s__Collinsella_sp_zg1085	0.0			-
k__Bacteria;p__Actinobacteria;c__Coriobacteriia;o__Coriobacteriales;f__Coriobacteriaceae;g__Collinsella;s__Collinsella_stercoris	0.4990915142483713			-
k__Bacteria;p__Actinobacteria;c__Coriobacteriia;o__Coriobacteriales;f__Coriobacteriaceae;g__Collinsella;s__Collinsella_tanakaei	1.7823684609205024			-
k__Bacteria;p__Actinobacteria;c__Coriobacteriia;o__Coriobacteriales;f__Coriobacteriaceae;g__Collinsella;s__Collinsella_vaginalis	0.7092492417726507			-
k__Bacteria;p__Actinobacteria;c__Coriobacteriia;o__Coriobacteriales;f__Coriobacteriaceae;g__Collinsella;s__uncultured_Collinsella_sp	1.5814394861138572			0.01075737468189485
k__Bacteria;p__Actinobacteria;c__Coriobacteriia;o__Coriobacteriales;f__Coriobacteriaceae;g__Coriobacterium;s__Coriobacterium_glomerans	0.3020272760162315			-
k__Bacteria;p__Actinobacteria;c__Coriobacteriia;o__Coriobacteriales;f__Coriobacteriaceae;g__Enorma;s__Collinsella_massiliensis	0.742936175469429			-
k__Bacteria;p__Actinobacteria;c__Coriobacteriia;o__Coriobacteriales;f__Coriobacteriaceae;g__Enorma;s__Enorma_burkinafasonensis	0.3165537032117892			-
k__Bacteria;p__Actinobacteria;c__Coriobacteriia;o__Coriobacteriales;f__Coriobacteriaceae;g__Enorma;s__Enorma_massiliensis	0.891884313454083			-
k__Bacteria;p__Actinobacteria;c__Coriobacteriia;o__Coriobacteriales;f__Coriobacteriaceae;g__Enorma;s__Enorma_phocaeensis	1.0498567533541894			0.04177577735682729
k__Bacteria;p__Actinobacteria;c__Coriobacteriia;o__Coriobacteriales;f__Coriobacteriaceae;g__Enorma;s__Enorma_shizhengliae	0.14461142790287904			-
k__Bacteria;p__Actinobacteria;c__Coriobacteriia;o__Coriobacteriales;f__Coriobacteriaceae;g__Olegusella;s__Olegusella_massiliensis	0.0			-
k__Bacteria;p__Actinobacteria;c__Coriobacteriia;o__Coriobacteriales;f__Coriobacteriaceae;g__Parvibacter;s__Parvibacter_caecicola	2.8692573824511256			0.049787068367863944
k__Bacteria;p__Actinobacteria;c__Coriobacteriia;o__Coriobacteriales;f__Coriobacteriaceae;g__Senegalimassilia;s__Senegalimassilia_anaerobia	1.3658814340891787			0.0018941106815198495
k__Bacteria;p__Actinobacteria;c__Coriobacteriia;o__Coriobacteriales;f__Coriobacteriaceae;g__Senegalimassilia;s__Senegalimassilia_faecalis	1.6129282102151885			0.0011589580408982478
k__Bacteria;p__Actinobacteria;c__Coriobacteriia;o__Coriobacteriales;f__Coriobacteriaceae;g__unclassified_Coriobacteriaceae_genus;s__Coriobacteriaceae_bacterium	2.202271553775629			-
k__Bacteria;p__Actinobacteria;c__Coriobacteriia;o__Coriobacteriales;f__Coriobacteriaceae;g__unclassified_Coriobacteriaceae_genus;s__Coriobacteriaceae_bacterium_BV3Ac1	0.07471938385441985			0.005582930667342849
k__Bacteria;p__Actinobacteria;c__Coriobacteriia;o__Coriobacteriales;f__Coriobacteriaceae;g__unclassified_Coriobacteriaceae_genus;s__Coriobacteriaceae_bacterium_CHKCI002	1.2714820909882765			0.027742345306923145
k__Bacteria;p__Actinobacteria;c__Coriobacteriia;o__Coriobacteriales;f__Coriobacteriaceae;g__unclassified_Coriobacteriaceae_genus;s__Coriobacteriaceae_bacterium_EMTCatB1	0.7364720558309779			0.006998458755688094
k__Bacteria;p__Actinobacteria;c__Coriobacteriia;o__Coriobacteriales;f__unclassified_Coriobacteriales_family;g__unclassified_Coriobacteriales_genus;s__Coriobacteriales_bacterium_DNF00809	0.5685746571189118			0.0231022380347911
k__Bacteria;p__Actinobacteria;c__Coriobacteriia;o__Coriobacteriales;f__unclassified_Coriobacteriales_family;g__unclassified_Coriobacteriales_genus;s__Coriobacteriales_bacterium_OH1046	1.8856620227523562			-
k__Bacteria;p__Actinobacteria;c__Coriobacteriia;o__Eggerthellales;f__Eggerthellaceae;g__Adlercreutzia;s__Adlercreutzia_caecimuris	3.138551032257872			-
k__Bacteria;p__Actinobacteria;c__Coriobacteriia;o__Eggerthellales;f__Eggerthellaceae;g__Adlercreutzia;s__Adlercreutzia_equolifaciens	3.8085763799603467			0.013123728736940931
k__Bacteria;p__Actinobacteria;c__Coriobacteriia;o__Eggerthellales;f__Eggerthellaceae;g__Adlercreutzia;s__Adlercreutzia_hattorii	1.9481718231147898			0.013123728736940931
k__Bacteria;p__Actinobacteria;c__Coriobacteriia;o__Eggerthellales;f__Eggerthellaceae;g__Adlercreutzia;s__Adlercreutzia_mucosicola	2.6809662058638555			-
k__Bacteria;p__Actinobacteria;c__Coriobacteriia;o__Eggerthellales;f__Eggerthellaceae;g__Adlercreutzia;s__Adlercreutzia_muris	2.538205294678418			-
k__Bacteria;p__Actinobacteria;c__Coriobacteriia;o__Eggerthellales;f__Eggerthellaceae;g__Adlercreutzia;s__Adlercreutzia_sp_DFI_6_23	1.672060984536087			0.01153939663312546
k__Bacteria;p__Actinobacteria;c__Coriobacteriia;o__Eggerthellales;f__Eggerthellaceae;g__Adlercreutzia;s__Adlercreutzia_sp_DSM_108611	2.5422112697093215			0.013123728736940931
k__Bacteria;p__Actinobacteria;c__Coriobacteriia;o__Eggerthellales;f__Eggerthellaceae;g__Adlercreutzia;s__Adlercreutzia_sp_DSM_109821	2.45137104305187			0.0074858789328552605
k__Bacteria;p__Actinobacteria;c__Coriobacteriia;o__Eggerthellales;f__Eggerthellaceae;g__Adlercreutzia;s__Adlercreutzia_sp_DSM_112345	3.0628853047863918			0.002337952968723838
k__Bacteria;p__Actinobacteria;c__Coriobacteriia;o__Eggerthellales;f__Eggerthellaceae;g__Adlercreutzia;s__Adlercreutzia_sp_JBNU_10	3.3035598266793462			0.029241576119720173
k__Bacteria;p__Actinobacteria;c__Coriobacteriia;o__Eggerthellales;f__Eggerthellaceae;g__Adlercreutzia;s__Adlercreutzia_sp_ZJ138	1.7091381372131962			0.0018941106815198495
k__Bacteria;p__Actinobacteria;c__Coriobacteriia;o__Eggerthellales;f__Eggerthellaceae;g__Adlercreutzia;s__Adlercreutzia_sp_ZJ141	1.6317868940707791			0.016389553790213545
k__Bacteria;p__Actinobacteria;c__Coriobacteriia;o__Eggerthellales;f__Eggerthellaceae;g__Adlercreutzia;s__Adlercreutzia_sp_ZJ154	2.063337663236961			0.003095586852365237
k__Bacteria;p__Actinobacteria;c__Coriobacteriia;o__Eggerthellales;f__Eggerthellaceae;g__Adlercreutzia;s__Adlercreutzia_sp_ZJ176	0.7686863616773454			-
k__Bacteria;p__Actinobacteria;c__Coriobacteriia;o__Eggerthellales;f__Eggerthellaceae;g__Adlercreutzia;s__Adlercreutzia_sp_ZJ242	2.0437715372559735			0.00624469240130601
k__Bacteria;p__Actinobacteria;c__Coriobacteriia;o__Eggerthellales;f__Eggerthellaceae;g__Adlercreutzia;s__Adlercreutzia_sp_ZJ304	2.082796329576543			0.003888594093078632
k__Bacteria;p__Actinobacteria;c__Coriobacteriia;o__Eggerthellales;f__Eggerthellaceae;g__Adlercreutzia;s__Adlercreutzia_sp_ZJ305	0.1792387593275477			0.0012551968835984681
k__Bacteria;p__Actinobacteria;c__Coriobacteriia;o__Eggerthellales;f__Eggerthellaceae;g__Adlercreutzia;s__Adlercreutzia_sp_ZJ473	2.0822937569971782			0.011141526519536113
k__Bacteria;p__Actinobacteria;c__Coriobacteriia;o__Eggerthellales;f__Eggerthellaceae;g__Anaerotardibacter;s__Anaerotardibacter_sp_CLA_AA_M13	2.3039050217826116			0.0033206247395892296
k__Bacteria;p__Actinobacteria;c__Coriobacteriia;o__Eggerthellales;f__Eggerthellaceae;g__Arabiibacter;s__Arabiibacter_massiliensis	1.820368742851426			0.04177577735682729
k__Bacteria;p__Actinobacteria;c__Coriobacteriia;o__Eggerthellales;f__Eggerthellaceae;g__Berryella;s__Berryella_intestinalis	1.8882852668911823			0.0059592716154640065
k__Bacteria;p__Actinobacteria;c__Coriobacteriia;o__Eggerthellales;f__Eggerthellaceae;g__Berryella;s__Berryella_wangjianweii	1.615994949101082			0.008414677489201158
k__Bacteria;p__Actinobacteria;c__Coriobacteriia;o__Eggerthellales;f__Eggerthellaceae;g__Cryptobacterium;s__Cryptobacterium_curtum	1.1640995823140257			0.005426970232416925
k__Bacteria;p__Actinobacteria;c__Coriobacteriia;o__Eggerthellales;f__Eggerthellaceae;g__Cryptobacterium;s__Cryptobacterium_sp_CAG_338	1.3397266480604741			-
k__Bacteria;p__Actinobacteria;c__Coriobacteriia;o__Eggerthellales;f__Eggerthellaceae;g__Denitrobacterium;s__Denitrobacterium_detoxificans	1.8414826644327915			0.0021416069288341505
k__Bacteria;p__Actinobacteria;c__Coriobacteriia;o__Eggerthellales;f__Eggerthellaceae;g__Eggerthella;s__Eggerthella_guodeyinii	1.638812819578443			0.004320239474094073
k__Bacteria;p__Actinobacteria;c__Coriobacteriia;o__Eggerthellales;f__Eggerthellaceae;g__Eggerthella;s__Eggerthella_lenta	2.07100306961786			0.0338449691584486
k__Bacteria;p__Actinobacteria;c__Coriobacteriia;o__Eggerthellales;f__Eggerthellaceae;g__Eggerthella;s__Eggerthella_sinensis	1.8705697705269304			0.03444397966139714
k__Bacteria;p__Actinobacteria;c__Coriobacteriia;o__Eggerthellales;f__Eggerthellaceae;g__Eggerthella;s__Eggerthella_sp_1_3_56FAA	1.0452016544983584			-
k__Bacteria;p__Actinobacteria;c__Coriobacteriia;o__Eggerthellales;f__Eggerthellaceae;g__Eggerthella;s__Eggerthella_sp_51_9	0.8654732627953178			-
k__Bacteria;p__Actinobacteria;c__Coriobacteriia;o__Eggerthellales;f__Eggerthellaceae;g__Eggerthella;s__Eggerthella_sp_AM16_19	1.2414956609845103			0.015640450548327123
k__Bacteria;p__Actinobacteria;c__Coriobacteriia;o__Eggerthellales;f__Eggerthellaceae;g__Eggerthella;s__Eggerthella_sp_BIOML_A4	1.0052452202148827			0.008316833511004441
k__Bacteria;p__Actinobacteria;c__Coriobacteriia;o__Eggerthellales;f__Eggerthellaceae;g__Eggerthella;s__Eggerthella_sp_CAG_1427	2.3294543936494723			-
k__Bacteria;p__Actinobacteria;c__Coriobacteriia;o__Eggerthellales;f__Eggerthellaceae;g__Eggerthella;s__Eggerthella_sp_CAG_209	2.0177321595666484			0.01799711413722701
k__Bacteria;p__Actinobacteria;c__Coriobacteriia;o__Eggerthellales;f__Eggerthellaceae;g__Eggerthella;s__Eggerthella_sp_CAG_298	2.3683426358715844			0.003379395338139714
k__Bacteria;p__Actinobacteria;c__Coriobacteriia;o__Eggerthellales;f__Eggerthellaceae;g__Eggerthella;s__Eggerthella_sp_CAG_368	1.3992286004495695			0.003888594093078632
k__Bacteria;p__Actinobacteria;c__Coriobacteriia;o__Eggerthellales;f__Eggerthellaceae;g__Eggerthella;s__Eggerthella_sp_HGA1	0.0			0.015948240575609007
k__Bacteria;p__Actinobacteria;c__Coriobacteriia;o__Eggerthellales;f__Eggerthellaceae;g__Eggerthella;s__Eggerthella_sp_NSJ_70	1.0851813204123715			0.012378268731375286
k__Bacteria;p__Actinobacteria;c__Coriobacteriia;o__Eggerthellales;f__Eggerthellaceae;g__Eggerthella;s__Eggerthella_sp_YY7918	1.8254878413471431			0.007060662634743063
k__Bacteria;p__Actinobacteria;c__Coriobacteriia;o__Eggerthellales;f__Eggerthellaceae;g__Eggerthella;s__Eggerthella_timonensis	1.550894454226487			-
k__Bacteria;p__Actinobacteria;c__Coriobacteriia;o__Eggerthellales;f__Eggerthellaceae;g__Eggerthella;s__uncultured_Eggerthella_sp_SMG5	0.0			-
k__Bacteria;p__Actinobacteria;c__Coriobacteriia;o__Eggerthellales;f__Eggerthellaceae;g__Ellagibacter;s__Ellagibacter_isourolithinifaciens	1.8958161014138881			0.003379395338139714
k__Bacteria;p__Actinobacteria;c__Coriobacteriia;o__Eggerthellales;f__Eggerthellaceae;g__Enterorhabdus;s__Enterorhabdus_sp_NM05_H27	1.5415415115232944			-
k__Bacteria;p__Actinobacteria;c__Coriobacteriia;o__Eggerthellales;f__Eggerthellaceae;g__Enterorhabdus;s__Enterorhabdus_sp_P55	2.887491668530563			-
k__Bacteria;p__Actinobacteria;c__Coriobacteriia;o__Eggerthellales;f__Eggerthellaceae;g__Enteroscipio;s__Enteroscipio_rubneri	1.6374617769069046			0.007060662634743063
k__Bacteria;p__Actinobacteria;c__Coriobacteriia;o__Eggerthellales;f__Eggerthellaceae;g__Gordonibacter;s__Gordonibacter_massiliensis	2.0368254107060713			0.012378268731375286
k__Bacteria;p__Actinobacteria;c__Coriobacteriia;o__Eggerthellales;f__Eggerthellaceae;g__Gordonibacter;s__Gordonibacter_pamelaeae	1.8088786251610123			0.009079334464060595
k__Bacteria;p__Actinobacteria;c__Coriobacteriia;o__Eggerthellales;f__Eggerthellaceae;g__Gordonibacter;s__Gordonibacter_sp_28C	1.9263873688922735			0.00624469240130601
k__Bacteria;p__Actinobacteria;c__Coriobacteriia;o__Eggerthellales;f__Eggerthellaceae;g__Gordonibacter;s__Gordonibacter_sp_An230	1.5663753415876025			0.014077776007559566
k__Bacteria;p__Actinobacteria;c__Coriobacteriia;o__Eggerthellales;f__Eggerthellaceae;g__Gordonibacter;s__Gordonibacter_sp_An232A	1.0747518914537302			-
k__Bacteria;p__Actinobacteria;c__Coriobacteriia;o__Eggerthellales;f__Eggerthellaceae;g__Gordonibacter;s__Gordonibacter_sp_Marseille_P4307	1.4831861967315951			0.002753900958495866
k__Bacteria;p__Actinobacteria;c__Coriobacteriia;o__Eggerthellales;f__Eggerthellaceae;g__Gordonibacter;s__Gordonibacter_urolithinfaciens	1.9548103101937706			0.01475203456636709
k__Bacteria;p__Actinobacteria;c__Coriobacteriia;o__Eggerthellales;f__Eggerthellaceae;g__Paraeggerthella;s__Paraeggerthella_hongkongensis	1.21671654118832			0.019192870936901835
k__Bacteria;p__Actinobacteria;c__Coriobacteriia;o__Eggerthellales;f__Eggerthellaceae;g__Paraeggerthella;s__Paraeggerthella_sp_Marseille_Q4926	0.4857178449310753			-
k__Bacteria;p__Actinobacteria;c__Coriobacteriia;o__Eggerthellales;f__Eggerthellaceae;g__Phoenicibacter;s__Phoenicibacter_congonensis	1.5610118230738586			0.0018941106815198495
k__Bacteria;p__Actinobacteria;c__Coriobacteriia;o__Eggerthellales;f__Eggerthellaceae;g__Raoultibacter;s__Raoultibacter_massiliensis	1.935441405136408			0.003006383120450504
k__Bacteria;p__Actinobacteria;c__Coriobacteriia;o__Eggerthellales;f__Eggerthellaceae;g__Raoultibacter;s__Raoultibacter_sp_Marseille_P8396	1.8346273804294189			0.01799711413722701
k__Bacteria;p__Actinobacteria;c__Coriobacteriia;o__Eggerthellales;f__Eggerthellaceae;g__Raoultibacter;s__Raoultibacter_timonensis	2.0244527283703553			0.010632290347387675
k__Bacteria;p__Actinobacteria;c__Coriobacteriia;o__Eggerthellales;f__Eggerthellaceae;g__Rubneribacter;s__Rubneribacter_badeniensis	1.2506989309274241			0.00592452377475368
k__Bacteria;p__Actinobacteria;c__Coriobacteriia;o__Eggerthellales;f__Eggerthellaceae;g__Slackia;s__Slackia_equolifaciens	1.6692700992522946			0.005088858410669171
k__Bacteria;p__Actinobacteria;c__Coriobacteriia;o__Eggerthellales;f__Eggerthellaceae;g__Slackia;s__Slackia_exigua	1.4538429303906903			0.006978562836886906
k__Bacteria;p__Actinobacteria;c__Coriobacteriia;o__Eggerthellales;f__Eggerthellaceae;g__Slackia;s__Slackia_faecicanis	1.377813933177486			-
k__Bacteria;p__Actinobacteria;c__Coriobacteriia;o__Eggerthellales;f__Eggerthellaceae;g__Slackia;s__Slackia_heliotrinireducens	1.947154303418211			-
k__Bacteria;p__Actinobacteria;c__Coriobacteriia;o__Eggerthellales;f__Eggerthellaceae;g__Slackia;s__Slackia_isoflavoniconvertens	0.9963123230919717			0.010028350157795827
k__Bacteria;p__Actinobacteria;c__Coriobacteriia;o__Eggerthellales;f__Eggerthellaceae;g__Slackia;s__Slackia_piriformis	1.4380861987743445			0.0059592716154640065
k__Bacteria;p__Actinobacteria;c__Coriobacteriia;o__Eggerthellales;f__Eggerthellaceae;g__Slackia;s__Slackia_sp_CM382	0.3536203079414469			0.019184881870920278
k__Bacteria;p__Actinobacteria;c__Coriobacteriia;o__Eggerthellales;f__Eggerthellaceae;g__Slackia;s__Slackia_sp_ZJ119	1.3016584781011122			0.002435644539203264
k__Bacteria;p__Actinobacteria;c__Coriobacteriia;o__Eggerthellales;f__Eggerthellaceae;g__Slackia;s__Slackia_sp_ZJ350	1.4130582052059284			0.002435644539203264
k__Bacteria;p__Actinobacteria;c__Coriobacteriia;o__Eggerthellales;f__Eggerthellaceae;g__Xiamenia;s__Xiamenia_xianingshaonis	2.0531556951353966			0.0074858789328552605
k__Bacteria;p__Actinobacteria;c__Coriobacteriia;o__Eggerthellales;f__unclassified_Eggerthellales_family;g__unclassified_Eggerthellales_genus;s__Eggerthellales_bacterium	1.7074693276185742			0.0021167048049060854
k__Bacteria;p__Actinobacteria;c__Coriobacteriia;o__unclassified_Coriobacteriia_order;f__unclassified_Coriobacteriia_family;g__unclassified_Coriobacteriia_genus;s__Coriobacteriia_bacterium	3.96533999420845			0.0065821633382761825
k__Bacteria;p__Actinobacteria;c__Rubrobacteria;o__Rubrobacterales;f__Baekduiaceae;g__Baekduia;s__Baekduia_soli	0.6175460287092365			0.02941308047479729
k__Bacteria;p__Actinobacteria;c__Rubrobacteria;o__Rubrobacterales;f__Rubrobacteraceae;g__Rubrobacter;s__Rubrobacter_indicoceani	0.0			-
k__Bacteria;p__Actinobacteria;c__Rubrobacteria;o__Rubrobacterales;f__Rubrobacteraceae;g__Rubrobacter;s__Rubrobacter_marinus	0.2887215403528913			-
k__Bacteria;p__Actinobacteria;c__Rubrobacteria;o__Rubrobacterales;f__Rubrobacteraceae;g__Rubrobacter;s__Rubrobacter_xylanophilus	0.0			-
k__Bacteria;p__Actinobacteria;c__Rubrobacteria;o__Rubrobacterales;f__Rubrobacteraceae;g__unclassified_Rubrobacteraceae_genus;s__uncultured_Rubrobacteraceae_bacterium	0.0			-
k__Bacteria;p__Actinobacteria;c__Thermoleophilia;o__Solirubrobacterales;f__Capillimicrobiaceae;g__Capillimicrobium;s__Capillimicrobium_parvum	0.0			-
k__Bacteria;p__Actinobacteria;c__Thermoleophilia;o__Solirubrobacterales;f__Conexibacteraceae;g__Conexibacter;s__Conexibacter_sp_W3_3_2	0.0			-
k__Bacteria;p__Actinobacteria;c__Thermoleophilia;o__Solirubrobacterales;f__Parviterribacteraceae;g__unclassified_Parviterribacteraceae_genus;s__Parviterribacteraceae_bacterium_J379	0.5033277183638727			-
k__Bacteria;p__Actinobacteria;c__Thermoleophilia;o__Solirubrobacterales;f__Patulibacteraceae;g__Patulibacter;s__Patulibacter_medicamentivorans	1.1951358873607478			-
k__Bacteria;p__Actinobacteria;c__Thermoleophilia;o__Solirubrobacterales;f__Solirubrobacteraceae;g__Solirubrobacter;s__Solirubrobacter_pauli	0.0			-
k__Bacteria;p__Actinobacteria;c__Thermoleophilia;o__Thermoleophilales;f__Thermoleophilaceae;g__Thermoleophilum;s__Thermoleophilum_album	0.0			-
k__Bacteria;p__Actinobacteria;c__unclassified_Actinobacteria_class;o__unclassified_Actinobacteria_order;f__unclassified_Actinobacteria_family;g__Candidatus_Hakubanella;s__Candidatus_Hakubanella_thermoalkaliphilus	0.21637120948891944			-
k__Bacteria;p__Actinobacteria;c__unclassified_Actinobacteria_class;o__unclassified_Actinobacteria_order;f__unclassified_Actinobacteria_family;g__unclassified_Actinobacteria_genus;s__Actinobacteria_bacterium	1.1285355704814952			0.0031491529670364072
k__Bacteria;p__Actinobacteria;c__unclassified_Actinobacteria_class;o__unclassified_Actinobacteria_order;f__unclassified_Actinobacteria_family;g__unclassified_Actinobacteria_genus;s__Actinobacteria_bacterium_13_1_20CM_2_65_11	0.0			-
k__Bacteria;p__Actinobacteria;c__unclassified_Actinobacteria_class;o__unclassified_Actinobacteria_order;f__unclassified_Actinobacteria_family;g__unclassified_Actinobacteria_genus;s__Actinobacteria_bacterium_13_1_20CM_3_71_11	0.5547780668148548			-
k__Bacteria;p__Actinobacteria;c__unclassified_Actinobacteria_class;o__unclassified_Actinobacteria_order;f__unclassified_Actinobacteria_family;g__unclassified_Actinobacteria_genus;s__Actinobacteria_bacterium_13_2_20CM_2_66_6	0.5811463999089387			0.005349408789750404
k__Bacteria;p__Actinobacteria;c__unclassified_Actinobacteria_class;o__unclassified_Actinobacteria_order;f__unclassified_Actinobacteria_family;g__unclassified_Actinobacteria_genus;s__Actinobacteria_bacterium_13_2_20CM_2_71_6	0.04279952016180638			-
k__Bacteria;p__Actinobacteria;c__unclassified_Actinobacteria_class;o__unclassified_Actinobacteria_order;f__unclassified_Actinobacteria_family;g__unclassified_Actinobacteria_genus;s__Actinobacteria_bacterium_13_2_20CM_2_72_6	0.6657290733617471			-
k__Bacteria;p__Actinobacteria;c__unclassified_Actinobacteria_class;o__unclassified_Actinobacteria_order;f__unclassified_Actinobacteria_family;g__unclassified_Actinobacteria_genus;s__Actinobacteria_bacterium_ADurb_Bin346	0.0			-
k__Bacteria;p__Actinobacteria;c__unclassified_Actinobacteria_class;o__unclassified_Actinobacteria_order;f__unclassified_Actinobacteria_family;g__unclassified_Actinobacteria_genus;s__Actinobacteria_bacterium_ADurb_Bin444	1.435989108023855			-
k__Bacteria;p__Actinobacteria;c__unclassified_Actinobacteria_class;o__unclassified_Actinobacteria_order;f__unclassified_Actinobacteria_family;g__unclassified_Actinobacteria_genus;s__Actinobacteria_bacterium_ADurb_BinA094	1.2722554111096296			-
k__Bacteria;p__Actinobacteria;c__unclassified_Actinobacteria_class;o__unclassified_Actinobacteria_order;f__unclassified_Actinobacteria_family;g__unclassified_Actinobacteria_genus;s__Actinobacteria_bacterium_HGW_Actinobacteria_1	0.0			-
k__Bacteria;p__Actinobacteria;c__unclassified_Actinobacteria_class;o__unclassified_Actinobacteria_order;f__unclassified_Actinobacteria_family;g__unclassified_Actinobacteria_genus;s__Actinobacteria_bacterium_HGW_Actinobacteria_10	0.0			-
k__Bacteria;p__Actinobacteria;c__unclassified_Actinobacteria_class;o__unclassified_Actinobacteria_order;f__unclassified_Actinobacteria_family;g__unclassified_Actinobacteria_genus;s__Actinobacteria_bacterium_HGW_Actinobacteria_2	0.0			0.008542975485177075
k__Bacteria;p__Actinobacteria;c__unclassified_Actinobacteria_class;o__unclassified_Actinobacteria_order;f__unclassified_Actinobacteria_family;g__unclassified_Actinobacteria_genus;s__Actinobacteria_bacterium_HGW_Actinobacteria_7	0.39399342159208167			-
k__Bacteria;p__Actinobacteria;c__unclassified_Actinobacteria_class;o__unclassified_Actinobacteria_order;f__unclassified_Actinobacteria_family;g__unclassified_Actinobacteria_genus;s__Actinobacteria_bacterium_HGW_Actinobacteria_8	0.2063506532050308			-
k__Bacteria;p__Actinobacteria;c__unclassified_Actinobacteria_class;o__unclassified_Actinobacteria_order;f__unclassified_Actinobacteria_family;g__unclassified_Actinobacteria_genus;s__Actinobacteria_bacterium_HGW_Actinobacteria_9	0.0			-
k__Bacteria;p__Actinobacteria;c__unclassified_Actinobacteria_class;o__unclassified_Actinobacteria_order;f__unclassified_Actinobacteria_family;g__unclassified_Actinobacteria_genus;s__Actinobacteria_bacterium_RBG_16_64_13	0.0			-
k__Bacteria;p__Actinobacteria;c__unclassified_Actinobacteria_class;o__unclassified_Actinobacteria_order;f__unclassified_Actinobacteria_family;g__unclassified_Actinobacteria_genus;s__Actinobacteria_bacterium_RBG_19FT_COMBO_36_27	0.7360459685616489			-
k__Bacteria;p__Aquificae;c__Aquificae;o__Aquificales;f__Hydrogenothermaceae;g__Hydrogenothermus;s__Hydrogenothermus_sp	0.0			0.034501648749050436
k__Bacteria;p__Aquificae;c__Aquificae;o__Aquificales;f__Hydrogenothermaceae;g__Persephonella;s__Persephonella_sp	0.0			-
k__Bacteria;p__Aquificae;c__Aquificae;o__Aquificales;f__Hydrogenothermaceae;g__Persephonella;s__Persephonella_sp_KM09_Lau_8	0.0			-
k__Bacteria;p__Aquificae;c__Aquificae;o__Aquificales;f__Hydrogenothermaceae;g__Sulfurihydrogenibium;s__Sulfurihydrogenibium_subterraneum	0.38782264989785614			0.0033586662566139915
k__Bacteria;p__Aquificae;c__Aquificae;o__Desulfurobacteriales;f__Desulfurobacteriaceae;g__Desulfurobacterium;s__Desulfurobacterium_atlanticum	0.6376535163894902			-
k__Bacteria;p__Aquificae;c__Aquificae;o__Desulfurobacteriales;f__Desulfurobacteriaceae;g__Desulfurobacterium;s__Desulfurobacterium_sp_TC5_1	0.2368832041125103			0.012883776234209813
k__Bacteria;p__Aquificae;c__Aquificae;o__Desulfurobacteriales;f__Desulfurobacteriaceae;g__Desulfurobacterium;s__Desulfurobacterium_thermolithotrophum	0.4380469545408608			0.007706243907642893
k__Bacteria;p__Aquificae;c__unclassified_Aquificae_class;o__unclassified_Aquificae_order;f__unclassified_Aquificae_family;g__unclassified_Aquificae_genus;s__Aquificae_bacterium	0.0			-
k__Bacteria;p__Armatimonadetes;c__Armatimonadia;o__Armatimonadales;f__Armatimonadaceae;g__Armatimonas;s__Armatimonas_rosea	0.0			-
k__Bacteria;p__Armatimonadetes;c__Armatimonadia;o__Capsulimonadales;f__Capsulimonadaceae;g__Capsulimonas;s__Capsulimonas_corticalis	0.29225830414741283			0.040594654896910096
k__Bacteria;p__Armatimonadetes;c__Chthonomonadetes;o__Chthonomonadales;f__Chthonomonadaceae;g__Chthonomonas;s__Chthonomonas_calidirosea	0.0			0.035563032337793114
k__Bacteria;p__Armatimonadetes;c__Fimbriimonadia;o__Fimbriimonadales;f__Fimbriimonadaceae;g__unclassified_Fimbriimonadaceae_genus;s__Fimbriimonadaceae_bacterium	0.44976669299781585			0.007561925489828118
k__Bacteria;p__Armatimonadetes;c__unclassified_Armatimonadetes_class;o__unclassified_Armatimonadetes_order;f__unclassified_Armatimonadetes_family;g__unclassified_Armatimonadetes_genus;s__Armatimonadetes_bacterium	0.41240575583590316			-
k__Bacteria;p__Armatimonadetes;c__unclassified_Armatimonadetes_class;o__unclassified_Armatimonadetes_order;f__unclassified_Armatimonadetes_family;g__unclassified_Armatimonadetes_genus;s__Armatimonadetes_bacterium_13_1_40CM_3_65_7	1.023384135951237			-
k__Bacteria;p__Armatimonadetes;c__unclassified_Armatimonadetes_class;o__unclassified_Armatimonadetes_order;f__unclassified_Armatimonadetes_family;g__unclassified_Armatimonadetes_genus;s__Armatimonadetes_bacterium_CG07_land_8_20_14_0_80_40_9	0.0			-
k__Bacteria;p__Armatimonadetes;c__unclassified_Armatimonadetes_class;o__unclassified_Armatimonadetes_order;f__unclassified_Armatimonadetes_family;g__unclassified_Armatimonadetes_genus;s__Armatimonadetes_bacterium_CG2_30_59_28	0.0			-
k__Bacteria;p__Armatimonadetes;c__unclassified_Armatimonadetes_class;o__unclassified_Armatimonadetes_order;f__unclassified_Armatimonadetes_family;g__unclassified_Armatimonadetes_genus;s__Armatimonadetes_bacterium_CG2_30_66_41	0.0			-
k__Bacteria;p__Armatimonadetes;c__unclassified_Armatimonadetes_class;o__unclassified_Armatimonadetes_order;f__unclassified_Armatimonadetes_family;g__unclassified_Armatimonadetes_genus;s__Armatimonadetes_bacterium_CG_4_9_14_3_um_filter_66_14	0.0			0.034501648749050436
k__Bacteria;p__Armatimonadetes;c__unclassified_Armatimonadetes_class;o__unclassified_Armatimonadetes_order;f__unclassified_Armatimonadetes_family;g__unclassified_Armatimonadetes_genus;s__Armatimonadetes_bacterium_OLB18	0.2718030972834867			-
k__Bacteria;p__Atribacterota;c__Atribacteria;o__Atribacterales;f__Atribacteraceae;g__Atribacter;s__Atribacter_laminatus	0.5270529111564168			-
k__Bacteria;p__Atribacterota;c__unclassified_Atribacterota_class;o__unclassified_Atribacterota_order;f__unclassified_Atribacterota_family;g__unclassified_Atribacterota_genus;s__Candidatus_Atribacteria_bacterium	0.1226387912118048			-
k__Bacteria;p__Atribacterota;c__unclassified_Atribacterota_class;o__unclassified_Atribacterota_order;f__unclassified_Atribacterota_family;g__unclassified_Atribacterota_genus;s__Candidatus_Atribacteria_bacterium_ADurb_Bin276	0.0			-
k__Bacteria;p__Atribacterota;c__unclassified_Atribacterota_class;o__unclassified_Atribacterota_order;f__unclassified_Atribacterota_family;g__unclassified_Atribacterota_genus;s__Candidatus_Atribacteria_bacterium_HGW_Atribacteria_1	0.4416274446829923			0.02784497433289727
k__Bacteria;p__Atribacterota;c__unclassified_Atribacterota_class;o__unclassified_Atribacterota_order;f__unclassified_Atribacterota_family;g__unclassified_Atribacterota_genus;s__Candidatus_Atribacteria_bacterium_MT_SAG_1	0.0			-
k__Bacteria;p__Atribacterota;c__unclassified_Atribacterota_class;o__unclassified_Atribacterota_order;f__unclassified_Atribacterota_family;g__unclassified_Atribacterota_genus;s__Candidatus_Atribacteria_bacterium_RBG_16_35_8	0.0			-
k__Bacteria;p__Atribacterota;c__unclassified_Atribacterota_class;o__unclassified_Atribacterota_order;f__unclassified_Atribacterota_family;g__unclassified_Atribacterota_genus;s__uncultured_Atribacterota_bacterium	0.2674446199663086			0.02169108365194267
k__Bacteria;p__Bacteroidota;c__Bacteroidia;o__Bacteroidales;f__Bacteroidaceae;g__Bacteroides;s__Bacteroides_acidifaciens	4.098131750301031			0.02497054173397906
k__Bacteria;p__Bacteroidota;c__Bacteroidia;o__Bacteroidales;f__Bacteroidaceae;g__Bacteroides;s__Bacteroides_bouchesdurhonensis	2.1341545167397906			-
k__Bacteria;p__Bacteroidota;c__Bacteroidia;o__Bacteroidales;f__Bacteroidaceae;g__Bacteroides;s__Bacteroides_caccae	2.2961570942776612			-
k__Bacteria;p__Bacteroidota;c__Bacteroidia;o__Bacteroidales;f__Bacteroidaceae;g__Bacteroides;s__Bacteroides_caccae_CAG_21	1.4473075621744174			-
k__Bacteria;p__Bacteroidota;c__Bacteroidia;o__Bacteroidales;f__Bacteroidaceae;g__Bacteroides;s__Bacteroides_caecicola	1.660776627009776			-
k__Bacteria;p__Bacteroidota;c__Bacteroidia;o__Bacteroidales;f__Bacteroidaceae;g__Bacteroides;s__Bacteroides_caecigallinarum	2.9001417011937782			-
k__Bacteria;p__Bacteroidota;c__Bacteroidia;o__Bacteroidales;f__Bacteroidaceae;g__Bacteroides;s__Bacteroides_caecimuris	2.6305361279726176			-
k__Bacteria;p__Bacteroidota;c__Bacteroidia;o__Bacteroidales;f__Bacteroidaceae;g__Bacteroides;s__Bacteroides_cellulosilyticus	2.4731508680939918			-
k__Bacteria;p__Bacteroidota;c__Bacteroidia;o__Bacteroidales;f__Bacteroidaceae;g__Bacteroides;s__Bacteroides_cellulosilyticus_CAG_158	1.0545011313945527			-
k__Bacteria;p__Bacteroidota;c__Bacteroidia;o__Bacteroidales;f__Bacteroidaceae;g__Bacteroides;s__Bacteroides_clarus	2.254696774649571			-
k__Bacteria;p__Bacteroidota;c__Bacteroidia;o__Bacteroidales;f__Bacteroidaceae;g__Bacteroides;s__Bacteroides_clarus_CAG_160	2.0103838754088685			-
k__Bacteria;p__Bacteroidota;c__Bacteroidia;o__Bacteroidales;f__Bacteroidaceae;g__Bacteroides;s__Bacteroides_congonensis	1.9168467063099213			-
k__Bacteria;p__Bacteroidota;c__Bacteroidia;o__Bacteroidales;f__Bacteroidaceae;g__Bacteroides;s__Bacteroides_coprocola_CAG_162	0.6545647204287274			-
k__Bacteria;p__Bacteroidota;c__Bacteroidia;o__Bacteroidales;f__Bacteroidaceae;g__Bacteroides;s__Bacteroides_coprophilus_CAG_333	1.682200159511295			-
k__Bacteria;p__Bacteroidota;c__Bacteroidia;o__Bacteroidales;f__Bacteroidaceae;g__Bacteroides;s__Bacteroides_coprosuis	0.593567729517664			0.0005980143180049425
k__Bacteria;p__Bacteroidota;c__Bacteroidia;o__Bacteroidales;f__Bacteroidaceae;g__Bacteroides;s__Bacteroides_cutis	0.6196818458155048			-
k__Bacteria;p__Bacteroidota;c__Bacteroidia;o__Bacteroidales;f__Bacteroidaceae;g__Bacteroides;s__Bacteroides_dorei_CAG_222	1.024289728744326			0.026931146335009086
k__Bacteria;p__Bacteroidota;c__Bacteroidia;o__Bacteroidales;f__Bacteroidaceae;g__Bacteroides;s__Bacteroides_eggerthii	2.252635069711796			-
k__Bacteria;p__Bacteroidota;c__Bacteroidia;o__Bacteroidales;f__Bacteroidaceae;g__Bacteroides;s__Bacteroides_eggerthii_CAG_109	1.5164549097179416			-
k__Bacteria;p__Bacteroidota;c__Bacteroidia;o__Bacteroidales;f__Bacteroidaceae;g__Bacteroides;s__Bacteroides_faecalis	1.6891566029518428			-
k__Bacteria;p__Bacteroidota;c__Bacteroidia;o__Bacteroidales;f__Bacteroidaceae;g__Bacteroides;s__Bacteroides_faecichinchillae	2.1851104727960466			-
k__Bacteria;p__Bacteroidota;c__Bacteroidia;o__Bacteroidales;f__Bacteroidaceae;g__Bacteroides;s__Bacteroides_faecis	1.5888306144567834			-
k__Bacteria;p__Bacteroidota;c__Bacteroidia;o__Bacteroidales;f__Bacteroidaceae;g__Bacteroides;s__Bacteroides_faecis_CAG_32	1.4603654176211835			-
k__Bacteria;p__Bacteroidota;c__Bacteroidia;o__Bacteroidales;f__Bacteroidaceae;g__Bacteroides;s__Bacteroides_finegoldii	2.1339455701545185			-
k__Bacteria;p__Bacteroidota;c__Bacteroidia;o__Bacteroidales;f__Bacteroidaceae;g__Bacteroides;s__Bacteroides_finegoldii_CAG_203	1.700434860265382			-
k__Bacteria;p__Bacteroidota;c__Bacteroidia;o__Bacteroidales;f__Bacteroidaceae;g__Bacteroides;s__Bacteroides_fluxus	2.5608565159305745			-
k__Bacteria;p__Bacteroidota;c__Bacteroidia;o__Bacteroidales;f__Bacteroidaceae;g__Bacteroides;s__Bacteroides_fragilis	3.0832475589583708			-
k__Bacteria;p__Bacteroidota;c__Bacteroidia;o__Bacteroidales;f__Bacteroidaceae;g__Bacteroides;s__Bacteroides_fragilis_CAG_47	1.1903860999332319			-
k__Bacteria;p__Bacteroidota;c__Bacteroidia;o__Bacteroidales;f__Bacteroidaceae;g__Bacteroides;s__Bacteroides_fragilis_CAG_558	1.3962633240180145			-
k__Bacteria;p__Bacteroidota;c__Bacteroidia;o__Bacteroidales;f__Bacteroidaceae;g__Bacteroides;s__Bacteroides_galacturonicus	0.5016750216271811			-
k__Bacteria;p__Bacteroidota;c__Bacteroidia;o__Bacteroidales;f__Bacteroidaceae;g__Bacteroides;s__Bacteroides_gallinaceum	1.56322000565248			-
k__Bacteria;p__Bacteroidota;c__Bacteroidia;o__Bacteroidales;f__Bacteroidaceae;g__Bacteroides;s__Bacteroides_gallinarum	2.086855288561965			-
k__Bacteria;p__Bacteroidota;c__Bacteroidia;o__Bacteroidales;f__Bacteroidaceae;g__Bacteroides;s__Bacteroides_graminisolvens	1.9951968821575092			-
k__Bacteria;p__Bacteroidota;c__Bacteroidia;o__Bacteroidales;f__Bacteroidaceae;g__Bacteroides;s__Bacteroides_helcogenes	2.2712622266407587			-
k__Bacteria;p__Bacteroidota;c__Bacteroidia;o__Bacteroidales;f__Bacteroidaceae;g__Bacteroides;s__Bacteroides_heparinolyticus	2.447621554271223			-
k__Bacteria;p__Bacteroidota;c__Bacteroidia;o__Bacteroidales;f__Bacteroidaceae;g__Bacteroides;s__Bacteroides_humanifaecis	0.31694712265119784			0.037343242562797495
k__Bacteria;p__Bacteroidota;c__Bacteroidia;o__Bacteroidales;f__Bacteroidaceae;g__Bacteroides;s__Bacteroides_ihuae	1.2786076912624746			-
k__Bacteria;p__Bacteroidota;c__Bacteroidia;o__Bacteroidales;f__Bacteroidaceae;g__Bacteroides;s__Bacteroides_ilei	2.2569276565050873			-
k__Bacteria;p__Bacteroidota;c__Bacteroidia;o__Bacteroidales;f__Bacteroidaceae;g__Bacteroides;s__Bacteroides_intestinalis	2.5287999046741514			-
k__Bacteria;p__Bacteroidota;c__Bacteroidia;o__Bacteroidales;f__Bacteroidaceae;g__Bacteroides;s__Bacteroides_intestinalis_CAG_315	1.6989932124275735			-
k__Bacteria;p__Bacteroidota;c__Bacteroidia;o__Bacteroidales;f__Bacteroidaceae;g__Bacteroides;s__Bacteroides_intestinalis_CAG_564	1.1167677338358688			-
k__Bacteria;p__Bacteroidota;c__Bacteroidia;o__Bacteroidales;f__Bacteroidaceae;g__Bacteroides;s__Bacteroides_luhongzhouii	0.607157203542977			-
k__Bacteria;p__Bacteroidota;c__Bacteroidia;o__Bacteroidales;f__Bacteroidaceae;g__Bacteroides;s__Bacteroides_luti	1.8532275778256913			-
k__Bacteria;p__Bacteroidota;c__Bacteroidia;o__Bacteroidales;f__Bacteroidaceae;g__Bacteroides;s__Bacteroides_mediterraneensis	1.7039824091449687			-
k__Bacteria;p__Bacteroidota;c__Bacteroidia;o__Bacteroidales;f__Bacteroidaceae;g__Bacteroides;s__Bacteroides_muris	2.0304362670061713			-
k__Bacteria;p__Bacteroidota;c__Bacteroidia;o__Bacteroidales;f__Bacteroidaceae;g__Bacteroides;s__Bacteroides_ndongoniae	2.1043043641568633			-
k__Bacteria;p__Bacteroidota;c__Bacteroidia;o__Bacteroidales;f__Bacteroidaceae;g__Bacteroides;s__Bacteroides_neonati	1.4666870147026518			-
k__Bacteria;p__Bacteroidota;c__Bacteroidia;o__Bacteroidales;f__Bacteroidaceae;g__Bacteroides;s__Bacteroides_nordii	2.5438989288167635			-
k__Bacteria;p__Bacteroidota;c__Bacteroidia;o__Bacteroidales;f__Bacteroidaceae;g__Bacteroides;s__Bacteroides_oleiciplenus	2.302852705455792			-
k__Bacteria;p__Bacteroidota;c__Bacteroidia;o__Bacteroidales;f__Bacteroidaceae;g__Bacteroides;s__Bacteroides_ovatus	2.5911619972901883			-
k__Bacteria;p__Bacteroidota;c__Bacteroidia;o__Bacteroidales;f__Bacteroidaceae;g__Bacteroides;s__Bacteroides_ovatus_CAG_22	1.2835087659448785			-
k__Bacteria;p__Bacteroidota;c__Bacteroidia;o__Bacteroidales;f__Bacteroidaceae;g__Bacteroides;s__Bacteroides_pectinophilus_CAG_437	1.0546281846944756			-
k__Bacteria;p__Bacteroidota;c__Bacteroidia;o__Bacteroidales;f__Bacteroidaceae;g__Bacteroides;s__Bacteroides_plebeius_CAG_211	1.0999780928078557			-
k__Bacteria;p__Bacteroidota;c__Bacteroidia;o__Bacteroidales;f__Bacteroidaceae;g__Bacteroides;s__Bacteroides_propionicifaciens	0.3178638808832734			-
k__Bacteria;p__Bacteroidota;c__Bacteroidia;o__Bacteroidales;f__Bacteroidaceae;g__Bacteroides;s__Bacteroides_pyogenes	2.0820485937880604			-
k__Bacteria;p__Bacteroidota;c__Bacteroidia;o__Bacteroidales;f__Bacteroidaceae;g__Bacteroides;s__Bacteroides_reticulotermitis	1.726906015989779			-
k__Bacteria;p__Bacteroidota;c__Bacteroidia;o__Bacteroidales;f__Bacteroidaceae;g__Bacteroides;s__Bacteroides_rodentium	2.400960721018213			-
k__Bacteria;p__Bacteroidota;c__Bacteroidia;o__Bacteroidales;f__Bacteroidaceae;g__Bacteroides;s__Bacteroides_salyersiae	2.422069929702996			-
k__Bacteria;p__Bacteroidota;c__Bacteroidia;o__Bacteroidales;f__Bacteroidaceae;g__Bacteroides;s__Bacteroides_sp_1001136B_160425_E2	0.09879414064715855			-
k__Bacteria;p__Bacteroidota;c__Bacteroidia;o__Bacteroidales;f__Bacteroidaceae;g__Bacteroides;s__Bacteroides_sp_1001302B_160321_D4	1.7387654756637496			-
k__Bacteria;p__Bacteroidota;c__Bacteroidia;o__Bacteroidales;f__Bacteroidaceae;g__Bacteroides;s__Bacteroides_sp_14_A	1.054835403860078			-
k__Bacteria;p__Bacteroidota;c__Bacteroidia;o__Bacteroidales;f__Bacteroidaceae;g__Bacteroides;s__Bacteroides_sp_1_1_14	0.29293541942942064			-
k__Bacteria;p__Bacteroidota;c__Bacteroidia;o__Bacteroidales;f__Bacteroidaceae;g__Bacteroides;s__Bacteroides_sp_1_1_30	0.39521548370557175			-
k__Bacteria;p__Bacteroidota;c__Bacteroidia;o__Bacteroidales;f__Bacteroidaceae;g__Bacteroides;s__Bacteroides_sp_214	1.6094373890418643			-
k__Bacteria;p__Bacteroidota;c__Bacteroidia;o__Bacteroidales;f__Bacteroidaceae;g__Bacteroides;s__Bacteroides_sp_224	1.5186479486331628			-
k__Bacteria;p__Bacteroidota;c__Bacteroidia;o__Bacteroidales;f__Bacteroidaceae;g__Bacteroides;s__Bacteroides_sp_2_1_22	0.5399941439681208			-
k__Bacteria;p__Bacteroidota;c__Bacteroidia;o__Bacteroidales;f__Bacteroidaceae;g__Bacteroides;s__Bacteroides_sp_2_1_33B	1.4773745696413083			-
k__Bacteria;p__Bacteroidota;c__Bacteroidia;o__Bacteroidales;f__Bacteroidaceae;g__Bacteroides;s__Bacteroides_sp_2_2_4	1.1446144183177052			0.006277215618796296
k__Bacteria;p__Bacteroidota;c__Bacteroidia;o__Bacteroidales;f__Bacteroidaceae;g__Bacteroides;s__Bacteroides_sp_3_1_13	1.0907386237718257			-
k__Bacteria;p__Bacteroidota;c__Bacteroidia;o__Bacteroidales;f__Bacteroidaceae;g__Bacteroides;s__Bacteroides_sp_3_1_19	0.6717548658488317			-
k__Bacteria;p__Bacteroidota;c__Bacteroidia;o__Bacteroidales;f__Bacteroidaceae;g__Bacteroides;s__Bacteroides_sp_3_1_23	1.5027424776749438			-
k__Bacteria;p__Bacteroidota;c__Bacteroidia;o__Bacteroidales;f__Bacteroidaceae;g__Bacteroides;s__Bacteroides_sp_3_1_33FAA	0.9944599980309161			0.019532558977955052
k__Bacteria;p__Bacteroidota;c__Bacteroidia;o__Bacteroidales;f__Bacteroidaceae;g__Bacteroides;s__Bacteroides_sp_3_1_40A	0.67192320961907			0.021254269476748033
k__Bacteria;p__Bacteroidota;c__Bacteroidia;o__Bacteroidales;f__Bacteroidaceae;g__Bacteroides;s__Bacteroides_sp_41_26	0.08868246837991636			-
k__Bacteria;p__Bacteroidota;c__Bacteroidia;o__Bacteroidales;f__Bacteroidaceae;g__Bacteroides;s__Bacteroides_sp_43_108	2.6659615830642465			-
k__Bacteria;p__Bacteroidota;c__Bacteroidia;o__Bacteroidales;f__Bacteroidaceae;g__Bacteroides;s__Bacteroides_sp_43_46	0.38457808317847636			-
k__Bacteria;p__Bacteroidota;c__Bacteroidia;o__Bacteroidales;f__Bacteroidaceae;g__Bacteroides;s__Bacteroides_sp_44_46	0.0			-
k__Bacteria;p__Bacteroidota;c__Bacteroidia;o__Bacteroidales;f__Bacteroidaceae;g__Bacteroides;s__Bacteroides_sp_4_1_36	1.2791642563847556			0.02792957163431809
k__Bacteria;p__Bacteroidota;c__Bacteroidia;o__Bacteroidales;f__Bacteroidaceae;g__Bacteroides;s__Bacteroides_sp_4_3_47FAA	1.2028541854711419			-
k__Bacteria;p__Bacteroidota;c__Bacteroidia;o__Bacteroidales;f__Bacteroidaceae;g__Bacteroides;s__Bacteroides_sp_51	1.7840141498032625			0.003888594093078632
k__Bacteria;p__Bacteroidota;c__Bacteroidia;o__Bacteroidales;f__Bacteroidaceae;g__Bacteroides;s__Bacteroides_sp_519	2.154636116257426			-
k__Bacteria;p__Bacteroidota;c__Bacteroidia;o__Bacteroidales;f__Bacteroidaceae;g__Bacteroides;s__Bacteroides_sp_9_1_42FAA	2.223942353392924			-
k__Bacteria;p__Bacteroidota;c__Bacteroidia;o__Bacteroidales;f__Bacteroidaceae;g__Bacteroides;s__Bacteroides_sp_AF17_1	1.1698855812527176			-
k__Bacteria;p__Bacteroidota;c__Bacteroidia;o__Bacteroidales;f__Bacteroidaceae;g__Bacteroides;s__Bacteroides_sp_AF20_13LB	1.998226480292898			-
k__Bacteria;p__Bacteroidota;c__Bacteroidia;o__Bacteroidales;f__Bacteroidaceae;g__Bacteroides;s__Bacteroides_sp_AF25_18	0.0			-
k__Bacteria;p__Bacteroidota;c__Bacteroidia;o__Bacteroidales;f__Bacteroidaceae;g__Bacteroides;s__Bacteroides_sp_AF25_38AC	0.46256059017122064			-
k__Bacteria;p__Bacteroidota;c__Bacteroidia;o__Bacteroidales;f__Bacteroidaceae;g__Bacteroides;s__Bacteroides_sp_AF33_23	0.9956342357304279			-
k__Bacteria;p__Bacteroidota;c__Bacteroidia;o__Bacteroidales;f__Bacteroidaceae;g__Bacteroides;s__Bacteroides_sp_AF34_31BH	1.2781482194685965			-
k__Bacteria;p__Bacteroidota;c__Bacteroidia;o__Bacteroidales;f__Bacteroidaceae;g__Bacteroides;s__Bacteroides_sp_AF35_22	0.8850032889701465			0.04760696907118636
k__Bacteria;p__Bacteroidota;c__Bacteroidia;o__Bacteroidales;f__Bacteroidaceae;g__Bacteroides;s__Bacteroides_sp_AF36_11BH	0.0			-
k__Bacteria;p__Bacteroidota;c__Bacteroidia;o__Bacteroidales;f__Bacteroidaceae;g__Bacteroides;s__Bacteroides_sp_AF37_16AC	0.5939648969892222			-
k__Bacteria;p__Bacteroidota;c__Bacteroidia;o__Bacteroidales;f__Bacteroidaceae;g__Bacteroides;s__Bacteroides_sp_AF39_10AT	0.12989797921941948			0.00619977635630327
k__Bacteria;p__Bacteroidota;c__Bacteroidia;o__Bacteroidales;f__Bacteroidaceae;g__Bacteroides;s__Bacteroides_sp_AF39_11AC	0.0			-
k__Bacteria;p__Bacteroidota;c__Bacteroidia;o__Bacteroidales;f__Bacteroidaceae;g__Bacteroides;s__Bacteroides_sp_AF39_16AC	0.7125053828053919			0.015826957369218957
k__Bacteria;p__Bacteroidota;c__Bacteroidia;o__Bacteroidales;f__Bacteroidaceae;g__Bacteroides;s__Bacteroides_sp_AM16_13	0.5723915844787189			-
k__Bacteria;p__Bacteroidota;c__Bacteroidia;o__Bacteroidales;f__Bacteroidaceae;g__Bacteroides;s__Bacteroides_sp_AM16_15	1.2977809497155308			-
k__Bacteria;p__Bacteroidota;c__Bacteroidia;o__Bacteroidales;f__Bacteroidaceae;g__Bacteroides;s__Bacteroides_sp_AM16_24	1.4604937287601594			-
k__Bacteria;p__Bacteroidota;c__Bacteroidia;o__Bacteroidales;f__Bacteroidaceae;g__Bacteroides;s__Bacteroides_sp_AM22_3LB	0.0			-
k__Bacteria;p__Bacteroidota;c__Bacteroidia;o__Bacteroidales;f__Bacteroidaceae;g__Bacteroides;s__Bacteroides_sp_AM27_13	0.7551010630681005			-
k__Bacteria;p__Bacteroidota;c__Bacteroidia;o__Bacteroidales;f__Bacteroidaceae;g__Bacteroides;s__Bacteroides_sp_AM32_11AC	0.0			-
k__Bacteria;p__Bacteroidota;c__Bacteroidia;o__Bacteroidales;f__Bacteroidaceae;g__Bacteroides;s__Bacteroides_sp_AM37_9	0.26144718744771084			0.006277215618796296
k__Bacteria;p__Bacteroidota;c__Bacteroidia;o__Bacteroidales;f__Bacteroidaceae;g__Bacteroides;s__Bacteroides_sp_AM44_19	0.00017375559390608826			0.034501648749050436
k__Bacteria;p__Bacteroidota;c__Bacteroidia;o__Bacteroidales;f__Bacteroidaceae;g__Bacteroides;s__Bacteroides_sp_AM54_2NS	0.0			-
k__Bacteria;p__Bacteroidota;c__Bacteroidia;o__Bacteroidales;f__Bacteroidaceae;g__Bacteroides;s__Bacteroides_sp_AR20	0.4702915100289968			-
k__Bacteria;p__Bacteroidota;c__Bacteroidia;o__Bacteroidales;f__Bacteroidaceae;g__Bacteroides;s__Bacteroides_sp_AR29	1.1836273210444852			0.02392172182524278
k__Bacteria;p__Bacteroidota;c__Bacteroidia;o__Bacteroidales;f__Bacteroidaceae;g__Bacteroides;s__Bacteroides_sp_An19	0.9012726998509772			-
k__Bacteria;p__Bacteroidota;c__Bacteroidia;o__Bacteroidales;f__Bacteroidaceae;g__Bacteroides;s__Bacteroides_sp_An269	1.2483673857162358			-
k__Bacteria;p__Bacteroidota;c__Bacteroidia;o__Bacteroidales;f__Bacteroidaceae;g__Bacteroides;s__Bacteroides_sp_An279	0.4560293625005341			-
k__Bacteria;p__Bacteroidota;c__Bacteroidia;o__Bacteroidales;f__Bacteroidaceae;g__Bacteroides;s__Bacteroides_sp_An322	2.3129788860814036			-
k__Bacteria;p__Bacteroidota;c__Bacteroidia;o__Bacteroidales;f__Bacteroidaceae;g__Bacteroides;s__Bacteroides_sp_An51A	1.176489704136978			-
k__Bacteria;p__Bacteroidota;c__Bacteroidia;o__Bacteroidales;f__Bacteroidaceae;g__Bacteroides;s__Bacteroides_sp_B1_V_101	0.0			-
k__Bacteria;p__Bacteroidota;c__Bacteroidia;o__Bacteroidales;f__Bacteroidaceae;g__Bacteroides;s__Bacteroides_sp_BFG_606	1.5166482413227522			-
k__Bacteria;p__Bacteroidota;c__Bacteroidia;o__Bacteroidales;f__Bacteroidaceae;g__Bacteroides;s__Bacteroides_sp_BFG_638	1.0961220539002148			0.001144008166961277
k__Bacteria;p__Bacteroidota;c__Bacteroidia;o__Bacteroidales;f__Bacteroidaceae;g__Bacteroides;s__Bacteroides_sp_CACC_737	0.6062397974745649			-
k__Bacteria;p__Bacteroidota;c__Bacteroidia;o__Bacteroidales;f__Bacteroidaceae;g__Bacteroides;s__Bacteroides_sp_CAG_1060	2.296006233718786			-
k__Bacteria;p__Bacteroidota;c__Bacteroidia;o__Bacteroidales;f__Bacteroidaceae;g__Bacteroides;s__Bacteroides_sp_CAG_1060_57_27	1.378149763303118			-
k__Bacteria;p__Bacteroidota;c__Bacteroidia;o__Bacteroidales;f__Bacteroidaceae;g__Bacteroides;s__Bacteroides_sp_CAG_1076	1.8374202061084715			-
k__Bacteria;p__Bacteroidota;c__Bacteroidia;o__Bacteroidales;f__Bacteroidaceae;g__Bacteroides;s__Bacteroides_sp_CAG_144	2.4335655270533825			-
k__Bacteria;p__Bacteroidota;c__Bacteroidia;o__Bacteroidales;f__Bacteroidaceae;g__Bacteroides;s__Bacteroides_sp_CAG_189	0.7711992130272995			-
k__Bacteria;p__Bacteroidota;c__Bacteroidia;o__Bacteroidales;f__Bacteroidaceae;g__Bacteroides;s__Bacteroides_sp_CAG_20	1.0940615026037748			0.004580418487193078
k__Bacteria;p__Bacteroidota;c__Bacteroidia;o__Bacteroidales;f__Bacteroidaceae;g__Bacteroides;s__Bacteroides_sp_CAG_443	1.894132180581816			-
k__Bacteria;p__Bacteroidota;c__Bacteroidia;o__Bacteroidales;f__Bacteroidaceae;g__Bacteroides;s__Bacteroides_sp_CAG_462	1.8359091973039787			-
k__Bacteria;p__Bacteroidota;c__Bacteroidia;o__Bacteroidales;f__Bacteroidaceae;g__Bacteroides;s__Bacteroides_sp_CAG_530	1.739761069172896			-
k__Bacteria;p__Bacteroidota;c__Bacteroidia;o__Bacteroidales;f__Bacteroidaceae;g__Bacteroides;s__Bacteroides_sp_CAG_545	1.9479896441991071			-
k__Bacteria;p__Bacteroidota;c__Bacteroidia;o__Bacteroidales;f__Bacteroidaceae;g__Bacteroides;s__Bacteroides_sp_CAG_598	1.4212610551384428			-
k__Bacteria;p__Bacteroidota;c__Bacteroidia;o__Bacteroidales;f__Bacteroidaceae;g__Bacteroides;s__Bacteroides_sp_CAG_633	2.3029366356662275			-
k__Bacteria;p__Bacteroidota;c__Bacteroidia;o__Bacteroidales;f__Bacteroidaceae;g__Bacteroides;s__Bacteroides_sp_CAG_661	2.0871105694264305			-
k__Bacteria;p__Bacteroidota;c__Bacteroidia;o__Bacteroidales;f__Bacteroidaceae;g__Bacteroides;s__Bacteroides_sp_CAG_702	1.8797913769205932			-
k__Bacteria;p__Bacteroidota;c__Bacteroidia;o__Bacteroidales;f__Bacteroidaceae;g__Bacteroides;s__Bacteroides_sp_CAG_709	1.9573945025542114			-
k__Bacteria;p__Bacteroidota;c__Bacteroidia;o__Bacteroidales;f__Bacteroidaceae;g__Bacteroides;s__Bacteroides_sp_CAG_714	1.365674907818892			-
k__Bacteria;p__Bacteroidota;c__Bacteroidia;o__Bacteroidales;f__Bacteroidaceae;g__Bacteroides;s__Bacteroides_sp_CAG_754	1.9790603405111593			-
k__Bacteria;p__Bacteroidota;c__Bacteroidia;o__Bacteroidales;f__Bacteroidaceae;g__Bacteroides;s__Bacteroides_sp_CAG_770	1.8835764041867744			-
k__Bacteria;p__Bacteroidota;c__Bacteroidia;o__Bacteroidales;f__Bacteroidaceae;g__Bacteroides;s__Bacteroides_sp_CAG_875	1.960248363721539			-
k__Bacteria;p__Bacteroidota;c__Bacteroidia;o__Bacteroidales;f__Bacteroidaceae;g__Bacteroides;s__Bacteroides_sp_CAG_927	4.010407180448581			0.009682579842132928
k__Bacteria;p__Bacteroidota;c__Bacteroidia;o__Bacteroidales;f__Bacteroidaceae;g__Bacteroides;s__Bacteroides_sp_CAG_98	0.6389392015688615			-
k__Bacteria;p__Bacteroidota;c__Bacteroidia;o__Bacteroidales;f__Bacteroidaceae;g__Bacteroides;s__Bacteroides_sp_CBA7301	2.0584473146533773			-
k__Bacteria;p__Bacteroidota;c__Bacteroidia;o__Bacteroidales;f__Bacteroidaceae;g__Bacteroides;s__Bacteroides_sp_D1	0.8100098437974431			0.021254269476748033
k__Bacteria;p__Bacteroidota;c__Bacteroidia;o__Bacteroidales;f__Bacteroidaceae;g__Bacteroides;s__Bacteroides_sp_D2	1.0735616618227717			-
k__Bacteria;p__Bacteroidota;c__Bacteroidia;o__Bacteroidales;f__Bacteroidaceae;g__Bacteroides;s__Bacteroides_sp_D20	0.5598833873567169			0.007447284288784455
k__Bacteria;p__Bacteroidota;c__Bacteroidia;o__Bacteroidales;f__Bacteroidaceae;g__Bacteroides;s__Bacteroides_sp_D22	0.0			0.034501648749050436
k__Bacteria;p__Bacteroidota;c__Bacteroidia;o__Bacteroidales;f__Bacteroidaceae;g__Bacteroides;s__Bacteroides_sp_D55t1_190419_B8	0.0			-
k__Bacteria;p__Bacteroidota;c__Bacteroidia;o__Bacteroidales;f__Bacteroidaceae;g__Bacteroides;s__Bacteroides_sp_ET225	1.8755482826841448			-
k__Bacteria;p__Bacteroidota;c__Bacteroidia;o__Bacteroidales;f__Bacteroidaceae;g__Bacteroides;s__Bacteroides_sp_ET336	1.1539991443268167			-
k__Bacteria;p__Bacteroidota;c__Bacteroidia;o__Bacteroidales;f__Bacteroidaceae;g__Bacteroides;s__Bacteroides_sp_ET71	2.0916695709323916			-
k__Bacteria;p__Bacteroidota;c__Bacteroidia;o__Bacteroidales;f__Bacteroidaceae;g__Bacteroides;s__Bacteroides_sp_GM023	1.5500490921411711			-
k__Bacteria;p__Bacteroidota;c__Bacteroidia;o__Bacteroidales;f__Bacteroidaceae;g__Bacteroides;s__Bacteroides_sp_HF_5092	1.4633356719986632			-
k__Bacteria;p__Bacteroidota;c__Bacteroidia;o__Bacteroidales;f__Bacteroidaceae;g__Bacteroides;s__Bacteroides_sp_HMSC067B03	0.09444136160963883			-
k__Bacteria;p__Bacteroidota;c__Bacteroidia;o__Bacteroidales;f__Bacteroidaceae;g__Bacteroides;s__Bacteroides_sp_HPS0048	1.3399410898994824			-
k__Bacteria;p__Bacteroidota;c__Bacteroidia;o__Bacteroidales;f__Bacteroidaceae;g__Bacteroides;s__Bacteroides_sp_K03	1.2767034155909118			-
k__Bacteria;p__Bacteroidota;c__Bacteroidia;o__Bacteroidales;f__Bacteroidaceae;g__Bacteroides;s__Bacteroides_sp_KFT8	1.1070919740673508			-
k__Bacteria;p__Bacteroidota;c__Bacteroidia;o__Bacteroidales;f__Bacteroidaceae;g__Bacteroides;s__Bacteroides_sp_L10_4	1.524304523327259			-
k__Bacteria;p__Bacteroidota;c__Bacteroidia;o__Bacteroidales;f__Bacteroidaceae;g__Bacteroides;s__Bacteroides_sp_M10	0.0			-
k__Bacteria;p__Bacteroidota;c__Bacteroidia;o__Bacteroidales;f__Bacteroidaceae;g__Bacteroides;s__Bacteroides_sp_M27	1.6274624724036877			-
k__Bacteria;p__Bacteroidota;c__Bacteroidia;o__Bacteroidales;f__Bacteroidaceae;g__Bacteroides;s__Bacteroides_sp_Marseille_P3684	1.630450406146112			-
k__Bacteria;p__Bacteroidota;c__Bacteroidia;o__Bacteroidales;f__Bacteroidaceae;g__Bacteroides;s__Bacteroides_sp_Marseille_P8574	1.285977481119375			-
k__Bacteria;p__Bacteroidota;c__Bacteroidia;o__Bacteroidales;f__Bacteroidaceae;g__Bacteroides;s__Bacteroides_sp_NM69_E16B	2.1211820150607683			0.04455142624448971
k__Bacteria;p__Bacteroidota;c__Bacteroidia;o__Bacteroidales;f__Bacteroidaceae;g__Bacteroides;s__Bacteroides_sp_NSJ_2	0.5017722809112188			-
k__Bacteria;p__Bacteroidota;c__Bacteroidia;o__Bacteroidales;f__Bacteroidaceae;g__Bacteroides;s__Bacteroides_sp_NSJ_21	0.41383459786615695			-
k__Bacteria;p__Bacteroidota;c__Bacteroidia;o__Bacteroidales;f__Bacteroidaceae;g__Bacteroides;s__Bacteroides_sp_NSJ_39	1.2047584165084226			-
k__Bacteria;p__Bacteroidota;c__Bacteroidia;o__Bacteroidales;f__Bacteroidaceae;g__Bacteroides;s__Bacteroides_sp_NSJ_48	0.5355023352327737			0.03676924561585586
k__Bacteria;p__Bacteroidota;c__Bacteroidia;o__Bacteroidales;f__Bacteroidaceae;g__Bacteroides;s__Bacteroides_sp_OF04_15BH	3.1278207785030196			-
k__Bacteria;p__Bacteroidota;c__Bacteroidia;o__Bacteroidales;f__Bacteroidaceae;g__Bacteroides;s__Bacteroides_sp_OM05_12	0.10627287565850434			-
k__Bacteria;p__Bacteroidota;c__Bacteroidia;o__Bacteroidales;f__Bacteroidaceae;g__Bacteroides;s__Bacteroides_sp_OM08_11	0.0			-
k__Bacteria;p__Bacteroidota;c__Bacteroidia;o__Bacteroidales;f__Bacteroidaceae;g__Bacteroides;s__Bacteroides_sp_OM08_17BH	0.20787722641209586			0.010060647346738503
k__Bacteria;p__Bacteroidota;c__Bacteroidia;o__Bacteroidales;f__Bacteroidaceae;g__Bacteroides;s__Bacteroides_sp_SM23_62	0.5708359730801977			-
k__Bacteria;p__Bacteroidota;c__Bacteroidia;o__Bacteroidales;f__Bacteroidaceae;g__Bacteroides;s__Bacteroides_sp_ZJ_18	0.0			-
k__Bacteria;p__Bacteroidota;c__Bacteroidia;o__Bacteroidales;f__Bacteroidaceae;g__Bacteroides;s__Bacteroides_stercorirosoris	2.8623477391211525			-
k__Bacteria;p__Bacteroidota;c__Bacteroidia;o__Bacteroidales;f__Bacteroidaceae;g__Bacteroides;s__Bacteroides_stercoris	2.379198420613531			-
k__Bacteria;p__Bacteroidota;c__Bacteroidia;o__Bacteroidales;f__Bacteroidaceae;g__Bacteroides;s__Bacteroides_stercoris_CAG_120	2.0276375659695605			-
k__Bacteria;p__Bacteroidota;c__Bacteroidia;o__Bacteroidales;f__Bacteroidaceae;g__Bacteroides;s__Bacteroides_thetaiotaomicron	2.9474675009703595			-
k__Bacteria;p__Bacteroidota;c__Bacteroidia;o__Bacteroidales;f__Bacteroidaceae;g__Bacteroides;s__Bacteroides_thetaiotaomicron_CAG_40	1.3130720105453086			-
k__Bacteria;p__Bacteroidota;c__Bacteroidia;o__Bacteroidales;f__Bacteroidaceae;g__Bacteroides;s__Bacteroides_timonensis	1.8220708586329597			-
k__Bacteria;p__Bacteroidota;c__Bacteroidia;o__Bacteroidales;f__Bacteroidaceae;g__Bacteroides;s__Bacteroides_togonis	1.1903097917730654			-
k__Bacteria;p__Bacteroidota;c__Bacteroidia;o__Bacteroidales;f__Bacteroidaceae;g__Bacteroides;s__Bacteroides_uniformis	3.342365644918426			-
k__Bacteria;p__Bacteroidota;c__Bacteroidia;o__Bacteroidales;f__Bacteroidaceae;g__Bacteroides;s__Bacteroides_uniformis_CAG_3	2.0118619731795206			-
k__Bacteria;p__Bacteroidota;c__Bacteroidia;o__Bacteroidales;f__Bacteroidaceae;g__Bacteroides;s__Bacteroides_vulgatus_CAG_6	0.49878280072298437			0.02272130389980352
k__Bacteria;p__Bacteroidota;c__Bacteroidia;o__Bacteroidales;f__Bacteroidaceae;g__Bacteroides;s__Bacteroides_xylanisolvens	2.6473476608967026			-
k__Bacteria;p__Bacteroidota;c__Bacteroidia;o__Bacteroidales;f__Bacteroidaceae;g__Bacteroides;s__Bacteroides_zhangwenhongii	0.9307446490981204			-
k__Bacteria;p__Bacteroidota;c__Bacteroidia;o__Bacteroidales;f__Bacteroidaceae;g__Bacteroides;s__Bacteroides_zoogleoformans	1.6394700671932334			-
k__Bacteria;p__Bacteroidota;c__Bacteroidia;o__Bacteroidales;f__Bacteroidaceae;g__Bacteroides;s__Candidatus_Bacteroides_intestinigallinarum	0.0			-
k__Bacteria;p__Bacteroidota;c__Bacteroidia;o__Bacteroidales;f__Bacteroidaceae;g__Bacteroides;s__uncultured_Bacteroides_sp	2.3137798395147122			-
k__Bacteria;p__Bacteroidota;c__Bacteroidia;o__Bacteroidales;f__Bacteroidaceae;g__Caecibacteroides;s__Caecibacteroides_pullorum	1.2195298237141			-
k__Bacteria;p__Bacteroidota;c__Bacteroidia;o__Bacteroidales;f__Bacteroidaceae;g__Mediterranea;s__Mediterranea_massiliensis	1.5518326367940762			-
k__Bacteria;p__Bacteroidota;c__Bacteroidia;o__Bacteroidales;f__Bacteroidaceae;g__Mediterranea;s__Mediterranea_sp_An20	1.929962944113124			-
k__Bacteria;p__Bacteroidota;c__Bacteroidia;o__Bacteroidales;f__Bacteroidaceae;g__Mediterranea;s__Mediterranea_sp_ET5	0.667122405830498			0.04014302915033076
k__Bacteria;p__Bacteroidota;c__Bacteroidia;o__Bacteroidales;f__Bacteroidaceae;g__Phocaeicola;s__Phocaeicola_abscessus	1.569675316627918			-
k__Bacteria;p__Bacteroidota;c__Bacteroidia;o__Bacteroidales;f__Bacteroidaceae;g__Phocaeicola;s__Phocaeicola_barnesiae	2.149754821415549			0.04892122832392757
k__Bacteria;p__Bacteroidota;c__Bacteroidia;o__Bacteroidales;f__Bacteroidaceae;g__Phocaeicola;s__Phocaeicola_coprocola	2.497939773178543			-
k__Bacteria;p__Bacteroidota;c__Bacteroidia;o__Bacteroidales;f__Bacteroidaceae;g__Phocaeicola;s__Phocaeicola_coprophilus	1.7808618212504401			-
k__Bacteria;p__Bacteroidota;c__Bacteroidia;o__Bacteroidales;f__Bacteroidaceae;g__Phocaeicola;s__Phocaeicola_dorei	2.617117035064225			-
k__Bacteria;p__Bacteroidota;c__Bacteroidia;o__Bacteroidales;f__Bacteroidaceae;g__Phocaeicola;s__Phocaeicola_faecalis	1.9712717203498948			-
k__Bacteria;p__Bacteroidota;c__Bacteroidia;o__Bacteroidales;f__Bacteroidaceae;g__Phocaeicola;s__Phocaeicola_faecicola	1.6634491266255498			0.03940281066076386
k__Bacteria;p__Bacteroidota;c__Bacteroidia;o__Bacteroidales;f__Bacteroidaceae;g__Phocaeicola;s__Phocaeicola_faecium	1.14760987075696			0.0011318942484958322
k__Bacteria;p__Bacteroidota;c__Bacteroidia;o__Bacteroidales;f__Bacteroidaceae;g__Phocaeicola;s__Phocaeicola_intestinalis	0.56301050279526			-
k__Bacteria;p__Bacteroidota;c__Bacteroidia;o__Bacteroidales;f__Bacteroidaceae;g__Phocaeicola;s__Phocaeicola_massiliensis	2.3339213270450596			-
k__Bacteria;p__Bacteroidota;c__Bacteroidia;o__Bacteroidales;f__Bacteroidaceae;g__Phocaeicola;s__Phocaeicola_paurosaccharolyticus	1.8551981169858136			-
k__Bacteria;p__Bacteroidota;c__Bacteroidia;o__Bacteroidales;f__Bacteroidaceae;g__Phocaeicola;s__Phocaeicola_plebeius	2.626560431977194			-
k__Bacteria;p__Bacteroidota;c__Bacteroidia;o__Bacteroidales;f__Bacteroidaceae;g__Phocaeicola;s__Phocaeicola_salanitronis	2.4061305040968795			-
k__Bacteria;p__Bacteroidota;c__Bacteroidia;o__Bacteroidales;f__Bacteroidaceae;g__Phocaeicola;s__Phocaeicola_sartorii	4.070268074733922			-
k__Bacteria;p__Bacteroidota;c__Bacteroidia;o__Bacteroidales;f__Bacteroidaceae;g__Phocaeicola;s__Phocaeicola_vulgatus	3.417169299159169			-
k__Bacteria;p__Bacteroidota;c__Bacteroidia;o__Bacteroidales;f__Bacteroidaceae;g__unclassified_Bacteroidaceae_genus;s__Bacteroidaceae_bacterium	3.151571920096215			-
k__Bacteria;p__Bacteroidota;c__Bacteroidia;o__Bacteroidales;f__Bacteroidaceae;g__unclassified_Bacteroidaceae_genus;s__Bacteroidaceae_bacterium_HV4_6_C5C	1.7965212514955637			0.022084804258368028
k__Bacteria;p__Bacteroidota;c__Bacteroidia;o__Bacteroidales;f__Barnesiellaceae;g__Barnesiella;s__Barnesiella_intestinihominis	1.9717485050834627			-
k__Bacteria;p__Bacteroidota;c__Bacteroidia;o__Bacteroidales;f__Barnesiellaceae;g__Barnesiella;s__Barnesiella_sp_An22	2.292646792335822			-
k__Bacteria;p__Bacteroidota;c__Bacteroidia;o__Bacteroidales;f__Barnesiellaceae;g__Barnesiella;s__Barnesiella_sp_An55	1.9514891574452773			-
k__Bacteria;p__Bacteroidota;c__Bacteroidia;o__Bacteroidales;f__Barnesiellaceae;g__Barnesiella;s__Barnesiella_sp_B2_R_119	0.7510953556118312			-
k__Bacteria;p__Bacteroidota;c__Bacteroidia;o__Bacteroidales;f__Barnesiellaceae;g__Barnesiella;s__Barnesiella_sp_CU968	4.0003558907586125			-
k__Bacteria;p__Bacteroidota;c__Bacteroidia;o__Bacteroidales;f__Barnesiellaceae;g__Barnesiella;s__Barnesiella_sp_ET7	1.9608552421856627			-
k__Bacteria;p__Bacteroidota;c__Bacteroidia;o__Bacteroidales;f__Barnesiellaceae;g__Barnesiella;s__Barnesiella_sp_GGCC_0306	1.7966562604476595			-
k__Bacteria;p__Bacteroidota;c__Bacteroidia;o__Bacteroidales;f__Barnesiellaceae;g__Barnesiella;s__Barnesiella_sp_WM24	3.753355795462189			-
k__Bacteria;p__Bacteroidota;c__Bacteroidia;o__Bacteroidales;f__Barnesiellaceae;g__Barnesiella;s__Barnesiella_viscericola	2.2135670401451617			-
k__Bacteria;p__Bacteroidota;c__Bacteroidia;o__Bacteroidales;f__Barnesiellaceae;g__Coprobacter;s__Coprobacter_fastidiosus	1.310854963379473			-
k__Bacteria;p__Bacteroidota;c__Bacteroidia;o__Bacteroidales;f__Barnesiellaceae;g__Coprobacter;s__Coprobacter_secundus	2.060364071453595			-
k__Bacteria;p__Bacteroidota;c__Bacteroidia;o__Bacteroidales;f__Barnesiellaceae;g__Coprobacter;s__Coprobacter_sp_LH1063	1.6811741452893914			-
k__Bacteria;p__Bacteroidota;c__Bacteroidia;o__Bacteroidales;f__Dysgonomonadaceae;g__Dysgonomonas;s__Dysgonomonas_alginatilytica	0.6612666169624634			0.021866534247761776
k__Bacteria;p__Bacteroidota;c__Bacteroidia;o__Bacteroidales;f__Dysgonomonadaceae;g__Dysgonomonas;s__Dysgonomonas_capnocytophagoides	1.0683556941120607			0.0038001620376377394
k__Bacteria;p__Bacteroidota;c__Bacteroidia;o__Bacteroidales;f__Dysgonomonadaceae;g__Dysgonomonas;s__Dysgonomonas_gadei	0.6473566860443133			-
k__Bacteria;p__Bacteroidota;c__Bacteroidia;o__Bacteroidales;f__Dysgonomonadaceae;g__Dysgonomonas;s__Dysgonomonas_hofstadii	0.878561774249275			-
k__Bacteria;p__Bacteroidota;c__Bacteroidia;o__Bacteroidales;f__Dysgonomonadaceae;g__Dysgonomonas;s__Dysgonomonas_macrotermitis	0.6428597535965008			-
k__Bacteria;p__Bacteroidota;c__Bacteroidia;o__Bacteroidales;f__Dysgonomonadaceae;g__Dysgonomonas;s__Dysgonomonas_massiliensis	0.9257977737477362			-
k__Bacteria;p__Bacteroidota;c__Bacteroidia;o__Bacteroidales;f__Dysgonomonadaceae;g__Dysgonomonas;s__Dysgonomonas_mossii	1.0170393066646837			-
k__Bacteria;p__Bacteroidota;c__Bacteroidia;o__Bacteroidales;f__Dysgonomonadaceae;g__Dysgonomonas;s__Dysgonomonas_sp_216	0.21683631063428174			-
k__Bacteria;p__Bacteroidota;c__Bacteroidia;o__Bacteroidales;f__Dysgonomonadaceae;g__Dysgonomonas;s__Dysgonomonas_sp_25	0.7530324567813662			-
k__Bacteria;p__Bacteroidota;c__Bacteroidia;o__Bacteroidales;f__Dysgonomonadaceae;g__Dysgonomonas;s__Dysgonomonas_sp_37_18	0.0			-
k__Bacteria;p__Bacteroidota;c__Bacteroidia;o__Bacteroidales;f__Dysgonomonadaceae;g__Dysgonomonas;s__Dysgonomonas_sp_511	1.2202013315871374			-
k__Bacteria;p__Bacteroidota;c__Bacteroidia;o__Bacteroidales;f__Dysgonomonadaceae;g__Dysgonomonas;s__Dysgonomonas_sp_520	1.0621967367721559			-
k__Bacteria;p__Bacteroidota;c__Bacteroidia;o__Bacteroidales;f__Dysgonomonadaceae;g__Dysgonomonas;s__Dysgonomonas_sp_521	1.4262225500079917			-
k__Bacteria;p__Bacteroidota;c__Bacteroidia;o__Bacteroidales;f__Dysgonomonadaceae;g__Dysgonomonas;s__Dysgonomonas_sp_BGC7	0.7817776939043519			0.02541248678917893
k__Bacteria;p__Bacteroidota;c__Bacteroidia;o__Bacteroidales;f__Dysgonomonadaceae;g__Dysgonomonas;s__Dysgonomonas_sp_GY617	0.0			-
k__Bacteria;p__Bacteroidota;c__Bacteroidia;o__Bacteroidales;f__Dysgonomonadaceae;g__Dysgonomonas;s__Dysgonomonas_sp_GY75	0.6327520364214753			-
k__Bacteria;p__Bacteroidota;c__Bacteroidia;o__Bacteroidales;f__Dysgonomonadaceae;g__Dysgonomonas;s__Dysgonomonas_sp_HDW5A	0.21482223363505104			-
k__Bacteria;p__Bacteroidota;c__Bacteroidia;o__Bacteroidales;f__Dysgonomonadaceae;g__Dysgonomonas;s__Dysgonomonas_sp_HDW5B	0.34453618011328285			-
k__Bacteria;p__Bacteroidota;c__Bacteroidia;o__Bacteroidales;f__Dysgonomonadaceae;g__Dysgonomonas;s__Dysgonomonas_sp_Marseille_P4361	2.000804378496622			-
k__Bacteria;p__Bacteroidota;c__Bacteroidia;o__Bacteroidales;f__Dysgonomonadaceae;g__Dysgonomonas;s__Dysgonomonas_sp_Marseille_P4677	0.3683418264351184			-
k__Bacteria;p__Bacteroidota;c__Bacteroidia;o__Bacteroidales;f__Dysgonomonadaceae;g__Dysgonomonas;s__Dysgonomonas_sp_ZJ279	0.26359593236897805			0.047016878600068486
k__Bacteria;p__Bacteroidota;c__Bacteroidia;o__Bacteroidales;f__Dysgonomonadaceae;g__Dysgonomonas;s__Dysgonomonas_sp_ZJ709	0.5722890332596624			0.011771895569089611
k__Bacteria;p__Bacteroidota;c__Bacteroidia;o__Bacteroidales;f__Dysgonomonadaceae;g__Dysgonomonas;s__uncultured_Dysgonomonas_sp	2.2004833503645265			-
k__Bacteria;p__Bacteroidota;c__Bacteroidia;o__Bacteroidales;f__Dysgonomonadaceae;g__Fermentimonas;s__Fermentimonas_caenicola	1.8446711161259435			-
k__Bacteria;p__Bacteroidota;c__Bacteroidia;o__Bacteroidales;f__Dysgonomonadaceae;g__Petrimonas;s__Petrimonas_mucosa	0.24603860489100918			-
k__Bacteria;p__Bacteroidota;c__Bacteroidia;o__Bacteroidales;f__Dysgonomonadaceae;g__Petrimonas;s__Petrimonas_sp_IBARAKI	0.2906973509642489			-
k__Bacteria;p__Bacteroidota;c__Bacteroidia;o__Bacteroidales;f__Dysgonomonadaceae;g__Proteiniphilum;s__Proteiniphilum_acetatigenes	1.0302754622578076			-
k__Bacteria;p__Bacteroidota;c__Bacteroidia;o__Bacteroidales;f__Dysgonomonadaceae;g__Proteiniphilum;s__Proteiniphilum_saccharofermentans	0.19289484453060302			-
k__Bacteria;p__Bacteroidota;c__Bacteroidia;o__Bacteroidales;f__Dysgonomonadaceae;g__Proteiniphilum;s__Proteiniphilum_sp_JNU_WLY501	0.7385920334635161			-
k__Bacteria;p__Bacteroidota;c__Bacteroidia;o__Bacteroidales;f__Dysgonomonadaceae;g__Proteiniphilum;s__Proteiniphilum_sp_X52	2.0171005234475383			-
k__Bacteria;p__Bacteroidota;c__Bacteroidia;o__Bacteroidales;f__Dysgonomonadaceae;g__Seramator;s__Seramator_thermalis	0.9964450098645571			-
k__Bacteria;p__Bacteroidota;c__Bacteroidia;o__Bacteroidales;f__Dysgonomonadaceae;g__unclassified_Dysgonomonadaceae_genus;s__Dysgonamonadaceae_bacterium	1.2208813540622052			0.004029997040844007
k__Bacteria;p__Bacteroidota;c__Bacteroidia;o__Bacteroidales;f__Dysgonomonadaceae;g__unclassified_Dysgonomonadaceae_genus;s__Dysgonomonadaceae_bacterium_zrk40	0.22726781809813465			-
k__Bacteria;p__Bacteroidota;c__Bacteroidia;o__Bacteroidales;f__Lentimicrobiaceae;g__Lentimicrobium;s__Lentimicrobium_saccharophilum	1.6191865217219148			-
k__Bacteria;p__Bacteroidota;c__Bacteroidia;o__Bacteroidales;f__Muribaculaceae;g__Candidatus_Amulumruptor;s__Candidatus_Amulumruptor_caecigallinarius	3.1788692671942105			-
k__Bacteria;p__Bacteroidota;c__Bacteroidia;o__Bacteroidales;f__Muribaculaceae;g__Duncaniella;s__Duncaniella_dubosii	3.9302047316312945			0.0032249362213254236
k__Bacteria;p__Bacteroidota;c__Bacteroidia;o__Bacteroidales;f__Muribaculaceae;g__Duncaniella;s__Duncaniella_freteri	3.808604860903665			-
k__Bacteria;p__Bacteroidota;c__Bacteroidia;o__Bacteroidales;f__Muribaculaceae;g__Duncaniella;s__Duncaniella_muris	3.4890650972084734			-
k__Bacteria;p__Bacteroidota;c__Bacteroidia;o__Bacteroidales;f__Muribaculaceae;g__Duncaniella;s__Duncaniella_sp_B8	1.1104031320554577			-
k__Bacteria;p__Bacteroidota;c__Bacteroidia;o__Bacteroidales;f__Muribaculaceae;g__Duncaniella;s__Duncaniella_sp_C9	1.4533502204613993			-
k__Bacteria;p__Bacteroidota;c__Bacteroidia;o__Bacteroidales;f__Muribaculaceae;g__Heminiphilus;s__Heminiphilus_faecis	3.778767421821822			-
k__Bacteria;p__Bacteroidota;c__Bacteroidia;o__Bacteroidales;f__Muribaculaceae;g__Muribaculum;s__Muribaculum_gordoncarteri	3.4068419964804275			-
k__Bacteria;p__Bacteroidota;c__Bacteroidia;o__Bacteroidales;f__Muribaculaceae;g__Muribaculum;s__Muribaculum_intestinale	3.8072940479431416			-
k__Bacteria;p__Bacteroidota;c__Bacteroidia;o__Bacteroidales;f__Muribaculaceae;g__Muribaculum;s__Muribaculum_sp_An287	0.0			-
k__Bacteria;p__Bacteroidota;c__Bacteroidia;o__Bacteroidales;f__Muribaculaceae;g__Muribaculum;s__Muribaculum_sp_An289	0.0			-
k__Bacteria;p__Bacteroidota;c__Bacteroidia;o__Bacteroidales;f__Muribaculaceae;g__Muribaculum;s__Muribaculum_sp_NM65_B17	3.4674343410500548			-
k__Bacteria;p__Bacteroidota;c__Bacteroidia;o__Bacteroidales;f__Muribaculaceae;g__Paramuribaculum;s__Paramuribaculum_intestinale	3.230621378105268			-
k__Bacteria;p__Bacteroidota;c__Bacteroidia;o__Bacteroidales;f__Muribaculaceae;g__Sodaliphilus;s__Sodaliphilus_pleomorphus	2.861358657698843			-
k__Bacteria;p__Bacteroidota;c__Bacteroidia;o__Bacteroidales;f__Muribaculaceae;g__unclassified_Muribaculaceae_genus;s__Muribaculaceae_bacterium	4.306004631721073			-
k__Bacteria;p__Bacteroidota;c__Bacteroidia;o__Bacteroidales;f__Muribaculaceae;g__unclassified_Muribaculaceae_genus;s__Muribaculaceae_bacterium_Isolate_001_NCI	2.9844701373001064			-
k__Bacteria;p__Bacteroidota;c__Bacteroidia;o__Bacteroidales;f__Muribaculaceae;g__unclassified_Muribaculaceae_genus;s__Muribaculaceae_bacterium_Isolate_002_NCI	3.2943539120998477			-
k__Bacteria;p__Bacteroidota;c__Bacteroidia;o__Bacteroidales;f__Muribaculaceae;g__unclassified_Muribaculaceae_genus;s__Muribaculaceae_bacterium_Isolate_004_NCI	2.7437694958147048			-
k__Bacteria;p__Bacteroidota;c__Bacteroidia;o__Bacteroidales;f__Muribaculaceae;g__unclassified_Muribaculaceae_genus;s__Muribaculaceae_bacterium_Isolate_007_NCI	1.8298801032534069			0.007707995779151398
k__Bacteria;p__Bacteroidota;c__Bacteroidia;o__Bacteroidales;f__Muribaculaceae;g__unclassified_Muribaculaceae_genus;s__Muribaculaceae_bacterium_Isolate_013_NCI	3.9208506547187754			-
k__Bacteria;p__Bacteroidota;c__Bacteroidia;o__Bacteroidales;f__Muribaculaceae;g__unclassified_Muribaculaceae_genus;s__Muribaculaceae_bacterium_Isolate_036_Harlan	3.4942990864967163			-
k__Bacteria;p__Bacteroidota;c__Bacteroidia;o__Bacteroidales;f__Muribaculaceae;g__unclassified_Muribaculaceae_genus;s__Muribaculaceae_bacterium_Isolate_037_Harlan	4.644343234713893			-
k__Bacteria;p__Bacteroidota;c__Bacteroidia;o__Bacteroidales;f__Muribaculaceae;g__unclassified_Muribaculaceae_genus;s__Muribaculaceae_bacterium_Isolate_039_Harlan	2.568736897935589			-
k__Bacteria;p__Bacteroidota;c__Bacteroidia;o__Bacteroidales;f__Muribaculaceae;g__unclassified_Muribaculaceae_genus;s__Muribaculaceae_bacterium_Isolate_042_Harlan	2.7348120412094996			-
k__Bacteria;p__Bacteroidota;c__Bacteroidia;o__Bacteroidales;f__Muribaculaceae;g__unclassified_Muribaculaceae_genus;s__Muribaculaceae_bacterium_Isolate_043_Harlan	2.149717039200026			-
k__Bacteria;p__Bacteroidota;c__Bacteroidia;o__Bacteroidales;f__Muribaculaceae;g__unclassified_Muribaculaceae_genus;s__Muribaculaceae_bacterium_Isolate_077_Janvier	2.0761502548109134			-
k__Bacteria;p__Bacteroidota;c__Bacteroidia;o__Bacteroidales;f__Muribaculaceae;g__unclassified_Muribaculaceae_genus;s__Muribaculaceae_bacterium_Isolate_080_Janvier	3.7128054677100772			0.002753900958495866
k__Bacteria;p__Bacteroidota;c__Bacteroidia;o__Bacteroidales;f__Muribaculaceae;g__unclassified_Muribaculaceae_genus;s__Muribaculaceae_bacterium_Isolate_083_Janvier	1.700438581357845			-
k__Bacteria;p__Bacteroidota;c__Bacteroidia;o__Bacteroidales;f__Muribaculaceae;g__unclassified_Muribaculaceae_genus;s__Muribaculaceae_bacterium_Isolate_100_HZI	2.229363221653123			-
k__Bacteria;p__Bacteroidota;c__Bacteroidia;o__Bacteroidales;f__Muribaculaceae;g__unclassified_Muribaculaceae_genus;s__Muribaculaceae_bacterium_Isolate_102_HZI	3.077584151594335			-
k__Bacteria;p__Bacteroidota;c__Bacteroidia;o__Bacteroidales;f__Muribaculaceae;g__unclassified_Muribaculaceae_genus;s__Muribaculaceae_bacterium_Isolate_104_HZI	3.5777637716228368			0.03630537512210586
k__Bacteria;p__Bacteroidota;c__Bacteroidia;o__Bacteroidales;f__Muribaculaceae;g__unclassified_Muribaculaceae_genus;s__Muribaculaceae_bacterium_Isolate_105_HZI	3.128351310697329			-
k__Bacteria;p__Bacteroidota;c__Bacteroidia;o__Bacteroidales;f__Muribaculaceae;g__unclassified_Muribaculaceae_genus;s__Muribaculaceae_bacterium_Isolate_110_HZI	4.378623957939943			-
k__Bacteria;p__Bacteroidota;c__Bacteroidia;o__Bacteroidales;f__Muribaculaceae;g__unclassified_Muribaculaceae_genus;s__Muribaculaceae_bacterium_Isolate_113_HZI	2.3743572766839156			-
k__Bacteria;p__Bacteroidota;c__Bacteroidia;o__Bacteroidales;f__Muribaculaceae;g__unclassified_Muribaculaceae_genus;s__Muribaculaceae_bacterium_Isolate_114_HZI	3.4070912505879187			-
k__Bacteria;p__Bacteroidota;c__Bacteroidia;o__Bacteroidales;f__Muribaculaceae;g__unclassified_Muribaculaceae_genus;s__uncultured_Muribaculaceae_bacterium	3.420150045399073			-
k__Bacteria;p__Bacteroidota;c__Bacteroidia;o__Bacteroidales;f__Odoribacteraceae;g__Butyricimonas;s__Butyricimonas_faecalis	0.3074801992138154			-
k__Bacteria;p__Bacteroidota;c__Bacteroidia;o__Bacteroidales;f__Odoribacteraceae;g__Butyricimonas;s__Butyricimonas_faecihominis	0.4771503561799199			-
k__Bacteria;p__Bacteroidota;c__Bacteroidia;o__Bacteroidales;f__Odoribacteraceae;g__Butyricimonas;s__Butyricimonas_paravirosa	1.8183684899663406			-
k__Bacteria;p__Bacteroidota;c__Bacteroidia;o__Bacteroidales;f__Odoribacteraceae;g__Butyricimonas;s__Butyricimonas_sp_An62	0.0			-
k__Bacteria;p__Bacteroidota;c__Bacteroidia;o__Bacteroidales;f__Odoribacteraceae;g__Butyricimonas;s__Butyricimonas_sp_BSD2780061689_150309_C8	1.3744510587163634			-
k__Bacteria;p__Bacteroidota;c__Bacteroidia;o__Bacteroidales;f__Odoribacteraceae;g__Butyricimonas;s__Butyricimonas_sp_Marseille_P3923	0.9827645068308213			-
k__Bacteria;p__Bacteroidota;c__Bacteroidia;o__Bacteroidales;f__Odoribacteraceae;g__Butyricimonas;s__Butyricimonas_sp_NSJ_56	1.9134324573724195			-
k__Bacteria;p__Bacteroidota;c__Bacteroidia;o__Bacteroidales;f__Odoribacteraceae;g__Butyricimonas;s__Butyricimonas_synergistica	2.459890865972168			-
k__Bacteria;p__Bacteroidota;c__Bacteroidia;o__Bacteroidales;f__Odoribacteraceae;g__Butyricimonas;s__Butyricimonas_vaginalis	0.49605540950400956			-
k__Bacteria;p__Bacteroidota;c__Bacteroidia;o__Bacteroidales;f__Odoribacteraceae;g__Butyricimonas;s__Butyricimonas_virosa	2.0956949312602657			-
k__Bacteria;p__Bacteroidota;c__Bacteroidia;o__Bacteroidales;f__Odoribacteraceae;g__Culturomica;s__Culturomica_massiliensis	0.9251811091817881			-
k__Bacteria;p__Bacteroidota;c__Bacteroidia;o__Bacteroidales;f__Odoribacteraceae;g__Odoribacter;s__Odoribacter_laneus	1.5185502932840185			-
k__Bacteria;p__Bacteroidota;c__Bacteroidia;o__Bacteroidales;f__Odoribacteraceae;g__Odoribacter;s__Odoribacter_laneus_CAG_561	0.5930548101831741			-
k__Bacteria;p__Bacteroidota;c__Bacteroidia;o__Bacteroidales;f__Odoribacteraceae;g__Odoribacter;s__Odoribacter_sp_43_10	1.1525104048523904			-
k__Bacteria;p__Bacteroidota;c__Bacteroidia;o__Bacteroidales;f__Odoribacteraceae;g__Odoribacter;s__Odoribacter_sp_AF15_53	1.2716262503460762			-
k__Bacteria;p__Bacteroidota;c__Bacteroidia;o__Bacteroidales;f__Odoribacteraceae;g__Odoribacter;s__Odoribacter_sp_AF21_41	0.5435237849381308			0.013218975703635385
k__Bacteria;p__Bacteroidota;c__Bacteroidia;o__Bacteroidales;f__Odoribacteraceae;g__Odoribacter;s__Odoribacter_sp_CAG_788	0.4111589856885722			-
k__Bacteria;p__Bacteroidota;c__Bacteroidia;o__Bacteroidales;f__Odoribacteraceae;g__Odoribacter;s__Odoribacter_sp_DSM_112344	2.3288610389792592			-
k__Bacteria;p__Bacteroidota;c__Bacteroidia;o__Bacteroidales;f__Odoribacteraceae;g__Odoribacter;s__Odoribacter_sp_OF09_27XD	1.389302335021461			-
k__Bacteria;p__Bacteroidota;c__Bacteroidia;o__Bacteroidales;f__Odoribacteraceae;g__Odoribacter;s__Odoribacter_sp_Z80	1.3612924881401516			-
k__Bacteria;p__Bacteroidota;c__Bacteroidia;o__Bacteroidales;f__Odoribacteraceae;g__Odoribacter;s__Odoribacter_splanchnicus	2.4440042977268335			-
k__Bacteria;p__Bacteroidota;c__Bacteroidia;o__Bacteroidales;f__Odoribacteraceae;g__Odoribacter;s__Odoribacter_splanchnicus_CAG_14	0.8446446896826563			-
k__Bacteria;p__Bacteroidota;c__Bacteroidia;o__Bacteroidales;f__Odoribacteraceae;g__unclassified_Odoribacteraceae_genus;s__Odoribacteraceae_bacterium	1.9637748851479568			-
k__Bacteria;p__Bacteroidota;c__Bacteroidia;o__Bacteroidales;f__Paludibacteraceae;g__Paludibacter;s__Paludibacter_jiangxiensis	0.8584532505665697			-
k__Bacteria;p__Bacteroidota;c__Bacteroidia;o__Bacteroidales;f__Paludibacteraceae;g__Paludibacter;s__Paludibacter_propionicigenes	1.1629409365074663			-
k__Bacteria;p__Bacteroidota;c__Bacteroidia;o__Bacteroidales;f__Paludibacteraceae;g__Paludibacter;s__Paludibacter_sp_221	1.3831954423887334			0.006817216054838097
k__Bacteria;p__Bacteroidota;c__Bacteroidia;o__Bacteroidales;f__Paludibacteraceae;g__Paludibacter;s__Paludibacter_sp_47_17	0.0			-
k__Bacteria;p__Bacteroidota;c__Bacteroidia;o__Bacteroidales;f__Paludibacteraceae;g__Paludibacter;s__Paludibacter_sp_SCN_50_10	0.0			-
k__Bacteria;p__Bacteroidota;c__Bacteroidia;o__Bacteroidales;f__Paludibacteraceae;g__Paludibacter;s__uncultured_Paludibacter_sp	1.2626836692628867			-
k__Bacteria;p__Bacteroidota;c__Bacteroidia;o__Bacteroidales;f__Porphyromonadaceae;g__Gabonia;s__Gabonia_massiliensis	1.0378378105254094			-
k__Bacteria;p__Bacteroidota;c__Bacteroidia;o__Bacteroidales;f__Porphyromonadaceae;g__Lascolabacillus;s__Lascolabacillus_massiliensis	0.46792942958060896			-
k__Bacteria;p__Bacteroidota;c__Bacteroidia;o__Bacteroidales;f__Porphyromonadaceae;g__Macellibacteroides;s__Macellibacteroides_fermentans	0.5233889916736619			-
k__Bacteria;p__Bacteroidota;c__Bacteroidia;o__Bacteroidales;f__Porphyromonadaceae;g__Macellibacteroides;s__Macellibacteroides_sp_HH_ZS	1.8136481011890728			-
k__Bacteria;p__Bacteroidota;c__Bacteroidia;o__Bacteroidales;f__Porphyromonadaceae;g__Massilibacteroides;s__Massilibacteroides_vaginae	1.491498315716077			-
k__Bacteria;p__Bacteroidota;c__Bacteroidia;o__Bacteroidales;f__Porphyromonadaceae;g__Microbacter;s__Microbacter_margulisiae	0.0			-
k__Bacteria;p__Bacteroidota;c__Bacteroidia;o__Bacteroidales;f__Porphyromonadaceae;g__Porphyromonas;s__Porphyromonas_asaccharolytica	1.1126489033352924			-
k__Bacteria;p__Bacteroidota;c__Bacteroidia;o__Bacteroidales;f__Porphyromonadaceae;g__Porphyromonas;s__Porphyromonas_bennonis	0.0			-
k__Bacteria;p__Bacteroidota;c__Bacteroidia;o__Bacteroidales;f__Porphyromonadaceae;g__Porphyromonas;s__Porphyromonas_cangingivalis	1.966744672048642			-
k__Bacteria;p__Bacteroidota;c__Bacteroidia;o__Bacteroidales;f__Porphyromonadaceae;g__Porphyromonas;s__Porphyromonas_canoris	1.306257816203141			-
k__Bacteria;p__Bacteroidota;c__Bacteroidia;o__Bacteroidales;f__Porphyromonadaceae;g__Porphyromonas;s__Porphyromonas_circumdentaria	0.0			-
k__Bacteria;p__Bacteroidota;c__Bacteroidia;o__Bacteroidales;f__Porphyromonadaceae;g__Porphyromonas;s__Porphyromonas_crevioricanis	0.3584757291006821			-
k__Bacteria;p__Bacteroidota;c__Bacteroidia;o__Bacteroidales;f__Porphyromonadaceae;g__Porphyromonas;s__Porphyromonas_endodontalis	0.5332805334348021			0.02481836418521872
k__Bacteria;p__Bacteroidota;c__Bacteroidia;o__Bacteroidales;f__Porphyromonadaceae;g__Porphyromonas;s__Porphyromonas_gingivalis	1.530332693815595			-
k__Bacteria;p__Bacteroidota;c__Bacteroidia;o__Bacteroidales;f__Porphyromonadaceae;g__Porphyromonas;s__Porphyromonas_gingivicanis	0.8506787696453136			-
k__Bacteria;p__Bacteroidota;c__Bacteroidia;o__Bacteroidales;f__Porphyromonadaceae;g__Porphyromonas;s__Porphyromonas_gulae	0.5282910979885561			-
k__Bacteria;p__Bacteroidota;c__Bacteroidia;o__Bacteroidales;f__Porphyromonadaceae;g__Porphyromonas;s__Porphyromonas_levii	1.7256702810858915			-
k__Bacteria;p__Bacteroidota;c__Bacteroidia;o__Bacteroidales;f__Porphyromonadaceae;g__Porphyromonas;s__Porphyromonas_loveana	0.7582661525298151			0.024335404766007332
k__Bacteria;p__Bacteroidota;c__Bacteroidia;o__Bacteroidales;f__Porphyromonadaceae;g__Porphyromonas;s__Porphyromonas_macacae	1.2621300001605587			-
k__Bacteria;p__Bacteroidota;c__Bacteroidia;o__Bacteroidales;f__Porphyromonadaceae;g__Porphyromonas;s__Porphyromonas_pasteri	0.2124884389791814			-
k__Bacteria;p__Bacteroidota;c__Bacteroidia;o__Bacteroidales;f__Porphyromonadaceae;g__Porphyromonas;s__Porphyromonas_somerae	0.8063343443662514			-
k__Bacteria;p__Bacteroidota;c__Bacteroidia;o__Bacteroidales;f__Porphyromonadaceae;g__Porphyromonas;s__Porphyromonas_sp	0.0			-
k__Bacteria;p__Bacteroidota;c__Bacteroidia;o__Bacteroidales;f__Porphyromonadaceae;g__Porphyromonas;s__Porphyromonas_sp_31_2	0.6016664471894401			-
k__Bacteria;p__Bacteroidota;c__Bacteroidia;o__Bacteroidales;f__Porphyromonadaceae;g__Porphyromonas;s__Porphyromonas_sp_CAG_1061	0.2493672397192341			-
k__Bacteria;p__Bacteroidota;c__Bacteroidia;o__Bacteroidales;f__Porphyromonadaceae;g__Porphyromonas;s__Porphyromonas_sp_COT_108_OH1349	1.3134297111256694			-
k__Bacteria;p__Bacteroidota;c__Bacteroidia;o__Bacteroidales;f__Porphyromonadaceae;g__Porphyromonas;s__Porphyromonas_sp_COT_239_OH1446	1.8783158381446043			-
k__Bacteria;p__Bacteroidota;c__Bacteroidia;o__Bacteroidales;f__Porphyromonadaceae;g__Porphyromonas;s__Porphyromonas_sp_COT_290_OH3588	0.0			-
k__Bacteria;p__Bacteroidota;c__Bacteroidia;o__Bacteroidales;f__Porphyromonadaceae;g__Porphyromonas;s__Porphyromonas_sp_HMSC065F10	0.0			-
k__Bacteria;p__Bacteroidota;c__Bacteroidia;o__Bacteroidales;f__Porphyromonadaceae;g__Porphyromonas;s__Porphyromonas_sp_HMSC077F02	0.12362679184697865			-
k__Bacteria;p__Bacteroidota;c__Bacteroidia;o__Bacteroidales;f__Porphyromonadaceae;g__Porphyromonas;s__Porphyromonas_sp_KLE_1280	0.5425496064620138			-
k__Bacteria;p__Bacteroidota;c__Bacteroidia;o__Bacteroidales;f__Porphyromonadaceae;g__Porphyromonas;s__Porphyromonas_sp_oral_taxon_275	0.1317242810925079			-
k__Bacteria;p__Bacteroidota;c__Bacteroidia;o__Bacteroidales;f__Porphyromonadaceae;g__Porphyromonas;s__Porphyromonas_sp_oral_taxon_278	0.2890589995107761			-
k__Bacteria;p__Bacteroidota;c__Bacteroidia;o__Bacteroidales;f__Porphyromonadaceae;g__Porphyromonas;s__Porphyromonas_sp_oral_taxon_279	0.0			-
k__Bacteria;p__Bacteroidota;c__Bacteroidia;o__Bacteroidales;f__Porphyromonadaceae;g__Porphyromonas;s__Porphyromonas_uenonis	0.6184273442742861			-
k__Bacteria;p__Bacteroidota;c__Bacteroidia;o__Bacteroidales;f__Porphyromonadaceae;g__Sanguibacteroides;s__Sanguibacteroides_justesenii	1.5883624562281173			-
k__Bacteria;p__Bacteroidota;c__Bacteroidia;o__Bacteroidales;f__Porphyromonadaceae;g__unclassified_Porphyromonadaceae_genus;s__Porphyromonadaceae_bacterium	2.382212553476168			-
k__Bacteria;p__Bacteroidota;c__Bacteroidia;o__Bacteroidales;f__Porphyromonadaceae;g__unclassified_Porphyromonadaceae_genus;s__Porphyromonadaceae_bacterium_CG2_30_38_12	0.6828825109302223			-
k__Bacteria;p__Bacteroidota;c__Bacteroidia;o__Bacteroidales;f__Porphyromonadaceae;g__unclassified_Porphyromonadaceae_genus;s__Porphyromonadaceae_bacterium_COT_184_OH4590	1.0788015871708794			-
k__Bacteria;p__Bacteroidota;c__Bacteroidia;o__Bacteroidales;f__Porphyromonadaceae;g__unclassified_Porphyromonadaceae_genus;s__Porphyromonadaceae_bacterium_KA00676	1.2754067131686697			-
k__Bacteria;p__Bacteroidota;c__Bacteroidia;o__Bacteroidales;f__Porphyromonadaceae;g__unclassified_Porphyromonadaceae_genus;s__Porphyromonadaceae_bacterium_KH3CP3RA	0.3032121659435455			-
k__Bacteria;p__Bacteroidota;c__Bacteroidia;o__Bacteroidales;f__Porphyromonadaceae;g__unclassified_Porphyromonadaceae_genus;s__Porphyromonadaceae_bacterium_KH3R12	0.46229406454905647			-
k__Bacteria;p__Bacteroidota;c__Bacteroidia;o__Bacteroidales;f__Porphyromonadaceae;g__unclassified_Porphyromonadaceae_genus;s__Porphyromonadaceae_bacterium_KHP3R9	0.0			0.0017957831631803306
k__Bacteria;p__Bacteroidota;c__Bacteroidia;o__Bacteroidales;f__Porphyromonadaceae;g__unclassified_Porphyromonadaceae_genus;s__Porphyromonadaceae_bacterium_NLAE_zl_C104	0.4174690773357633			-
k__Bacteria;p__Bacteroidota;c__Bacteroidia;o__Bacteroidales;f__Prevotellaceae;g__Alloprevotella;s__Alloprevotella_rava	1.871822605733589			-
k__Bacteria;p__Bacteroidota;c__Bacteroidia;o__Bacteroidales;f__Prevotellaceae;g__Alloprevotella;s__Alloprevotella_sp	1.5307985164483144			-
k__Bacteria;p__Bacteroidota;c__Bacteroidia;o__Bacteroidales;f__Prevotellaceae;g__Alloprevotella;s__Alloprevotella_sp_Lung230	1.0523066717074754			-
k__Bacteria;p__Bacteroidota;c__Bacteroidia;o__Bacteroidales;f__Prevotellaceae;g__Alloprevotella;s__Alloprevotella_sp_OH1205_COT_284	1.8619311609255078			-
k__Bacteria;p__Bacteroidota;c__Bacteroidia;o__Bacteroidales;f__Prevotellaceae;g__Alloprevotella;s__Alloprevotella_sp_oral_taxon_473	1.3712663681704402			-
k__Bacteria;p__Bacteroidota;c__Bacteroidia;o__Bacteroidales;f__Prevotellaceae;g__Alloprevotella;s__Alloprevotella_tannerae	1.6346603064225642			-
k__Bacteria;p__Bacteroidota;c__Bacteroidia;o__Bacteroidales;f__Prevotellaceae;g__Hallella;s__Hallella_faecis	2.361479070278139			-
k__Bacteria;p__Bacteroidota;c__Bacteroidia;o__Bacteroidales;f__Prevotellaceae;g__Hallella;s__Hallella_seregens	1.0282882421141344			-
k__Bacteria;p__Bacteroidota;c__Bacteroidia;o__Bacteroidales;f__Prevotellaceae;g__Marseilla;s__Marseilla_massiliensis	3.246199892343389			-
k__Bacteria;p__Bacteroidota;c__Bacteroidia;o__Bacteroidales;f__Prevotellaceae;g__Metaprevotella;s__Metaprevotella_massiliensis	0.0			-
k__Bacteria;p__Bacteroidota;c__Bacteroidia;o__Bacteroidales;f__Prevotellaceae;g__Palleniella;s__Palleniella_intestinalis	2.917276138726932			-
k__Bacteria;p__Bacteroidota;c__Bacteroidia;o__Bacteroidales;f__Prevotellaceae;g__Paraprevotella;s__Paraprevotella_clara	3.0363043610250795			-
k__Bacteria;p__Bacteroidota;c__Bacteroidia;o__Bacteroidales;f__Prevotellaceae;g__Paraprevotella;s__Paraprevotella_clara_CAG_116	1.8102695193255283			-
k__Bacteria;p__Bacteroidota;c__Bacteroidia;o__Bacteroidales;f__Prevotellaceae;g__Paraprevotella;s__Paraprevotella_xylaniphila	2.6970873107956783			-
k__Bacteria;p__Bacteroidota;c__Bacteroidia;o__Bacteroidales;f__Prevotellaceae;g__Prevotella;s__Prevotella_aff_ruminicola_Tc2_24	0.30889348654492715			0.009166617867538189
k__Bacteria;p__Bacteroidota;c__Bacteroidia;o__Bacteroidales;f__Prevotellaceae;g__Prevotella;s__Prevotella_albensis	1.7270397266936166			-
k__Bacteria;p__Bacteroidota;c__Bacteroidia;o__Bacteroidales;f__Prevotellaceae;g__Prevotella;s__Prevotella_amnii	1.3544926773774817			-
k__Bacteria;p__Bacteroidota;c__Bacteroidia;o__Bacteroidales;f__Prevotellaceae;g__Prevotella;s__Prevotella_aurantiaca	2.0101743609864604			-
k__Bacteria;p__Bacteroidota;c__Bacteroidia;o__Bacteroidales;f__Prevotellaceae;g__Prevotella;s__Prevotella_baroniae	1.1675354367720772			-
k__Bacteria;p__Bacteroidota;c__Bacteroidia;o__Bacteroidales;f__Prevotellaceae;g__Prevotella;s__Prevotella_bergensis	1.8198037383305126			-
k__Bacteria;p__Bacteroidota;c__Bacteroidia;o__Bacteroidales;f__Prevotellaceae;g__Prevotella;s__Prevotella_bivia	2.0601330002948233			-
k__Bacteria;p__Bacteroidota;c__Bacteroidia;o__Bacteroidales;f__Prevotellaceae;g__Prevotella;s__Prevotella_brevis	2.3921251326260533			-
k__Bacteria;p__Bacteroidota;c__Bacteroidia;o__Bacteroidales;f__Prevotellaceae;g__Prevotella;s__Prevotella_bryantii	2.5416754853230725			-
k__Bacteria;p__Bacteroidota;c__Bacteroidia;o__Bacteroidales;f__Prevotellaceae;g__Prevotella;s__Prevotella_buccae	1.5546991807841477			-
k__Bacteria;p__Bacteroidota;c__Bacteroidia;o__Bacteroidales;f__Prevotellaceae;g__Prevotella;s__Prevotella_buccalis	1.5614305434823246			-
k__Bacteria;p__Bacteroidota;c__Bacteroidia;o__Bacteroidales;f__Prevotellaceae;g__Prevotella;s__Prevotella_cerevisiae	2.531547277914315			-
k__Bacteria;p__Bacteroidota;c__Bacteroidia;o__Bacteroidales;f__Prevotellaceae;g__Prevotella;s__Prevotella_colorans	0.5468761899392283			-
k__Bacteria;p__Bacteroidota;c__Bacteroidia;o__Bacteroidales;f__Prevotellaceae;g__Prevotella;s__Prevotella_conceptionensis	1.215013122371083			-
k__Bacteria;p__Bacteroidota;c__Bacteroidia;o__Bacteroidales;f__Prevotellaceae;g__Prevotella;s__Prevotella_copri	3.504806429527127			-
k__Bacteria;p__Bacteroidota;c__Bacteroidia;o__Bacteroidales;f__Prevotellaceae;g__Prevotella;s__Prevotella_copri_CAG_164	1.696444851368675			-
k__Bacteria;p__Bacteroidota;c__Bacteroidia;o__Bacteroidales;f__Prevotellaceae;g__Prevotella;s__Prevotella_corporis	1.8562903934634514			-
k__Bacteria;p__Bacteroidota;c__Bacteroidia;o__Bacteroidales;f__Prevotellaceae;g__Prevotella;s__Prevotella_dentalis	0.7085361736029039			-
k__Bacteria;p__Bacteroidota;c__Bacteroidia;o__Bacteroidales;f__Prevotellaceae;g__Prevotella;s__Prevotella_dentasini	1.9959420488954664			-
k__Bacteria;p__Bacteroidota;c__Bacteroidia;o__Bacteroidales;f__Prevotellaceae;g__Prevotella;s__Prevotella_denticola	0.857592483811305			0.017581014645099768
k__Bacteria;p__Bacteroidota;c__Bacteroidia;o__Bacteroidales;f__Prevotellaceae;g__Prevotella;s__Prevotella_disiens	1.0562267245955783			-
k__Bacteria;p__Bacteroidota;c__Bacteroidia;o__Bacteroidales;f__Prevotellaceae;g__Prevotella;s__Prevotella_enoeca	2.077369530163638			-
k__Bacteria;p__Bacteroidota;c__Bacteroidia;o__Bacteroidales;f__Prevotellaceae;g__Prevotella;s__Prevotella_falsenii	0.6994894373573243			-
k__Bacteria;p__Bacteroidota;c__Bacteroidia;o__Bacteroidales;f__Prevotellaceae;g__Prevotella;s__Prevotella_fusca	0.4822332415639043			-
k__Bacteria;p__Bacteroidota;c__Bacteroidia;o__Bacteroidales;f__Prevotellaceae;g__Prevotella;s__Prevotella_herbatica	1.5246707179373704			-
k__Bacteria;p__Bacteroidota;c__Bacteroidia;o__Bacteroidales;f__Prevotellaceae;g__Prevotella;s__Prevotella_histicola	1.713543804232644			-
k__Bacteria;p__Bacteroidota;c__Bacteroidia;o__Bacteroidales;f__Prevotellaceae;g__Prevotella;s__Prevotella_hominis	2.3580159072269917			-
k__Bacteria;p__Bacteroidota;c__Bacteroidia;o__Bacteroidales;f__Prevotellaceae;g__Prevotella;s__Prevotella_ihumii	0.5554344746202904			-
k__Bacteria;p__Bacteroidota;c__Bacteroidia;o__Bacteroidales;f__Prevotellaceae;g__Prevotella;s__Prevotella_intermedia	1.9614446563849552			-
k__Bacteria;p__Bacteroidota;c__Bacteroidia;o__Bacteroidales;f__Prevotellaceae;g__Prevotella;s__Prevotella_jejuni	1.7518829815134729			-
k__Bacteria;p__Bacteroidota;c__Bacteroidia;o__Bacteroidales;f__Prevotellaceae;g__Prevotella;s__Prevotella_koreensis	1.704067619752642			-
k__Bacteria;p__Bacteroidota;c__Bacteroidia;o__Bacteroidales;f__Prevotellaceae;g__Prevotella;s__Prevotella_lacticifex	2.1334797035796			-
k__Bacteria;p__Bacteroidota;c__Bacteroidia;o__Bacteroidales;f__Prevotellaceae;g__Prevotella;s__Prevotella_lascolaii	1.5900950611124092			-
k__Bacteria;p__Bacteroidota;c__Bacteroidia;o__Bacteroidales;f__Prevotellaceae;g__Prevotella;s__Prevotella_loescheii	0.0			-
k__Bacteria;p__Bacteroidota;c__Bacteroidia;o__Bacteroidales;f__Prevotellaceae;g__Prevotella;s__Prevotella_maculosa	1.6182320927955578			-
k__Bacteria;p__Bacteroidota;c__Bacteroidia;o__Bacteroidales;f__Prevotellaceae;g__Prevotella;s__Prevotella_marseillensis	1.8531198130241167			-
k__Bacteria;p__Bacteroidota;c__Bacteroidia;o__Bacteroidales;f__Prevotellaceae;g__Prevotella;s__Prevotella_marshii	0.7411570091377456			-
k__Bacteria;p__Bacteroidota;c__Bacteroidia;o__Bacteroidales;f__Prevotellaceae;g__Prevotella;s__Prevotella_melaninogenica	1.4572315512483978			-
k__Bacteria;p__Bacteroidota;c__Bacteroidia;o__Bacteroidales;f__Prevotellaceae;g__Prevotella;s__Prevotella_micans	1.459136280080578			-
k__Bacteria;p__Bacteroidota;c__Bacteroidia;o__Bacteroidales;f__Prevotellaceae;g__Prevotella;s__Prevotella_mizrahii	1.9701566329930194			-
k__Bacteria;p__Bacteroidota;c__Bacteroidia;o__Bacteroidales;f__Prevotellaceae;g__Prevotella;s__Prevotella_multiformis	1.3113374646229512			-
k__Bacteria;p__Bacteroidota;c__Bacteroidia;o__Bacteroidales;f__Prevotellaceae;g__Prevotella;s__Prevotella_multisaccharivorax	2.6814379161121553			-
k__Bacteria;p__Bacteroidota;c__Bacteroidia;o__Bacteroidales;f__Prevotellaceae;g__Prevotella;s__Prevotella_nanceiensis	1.0798804718579145			-
k__Bacteria;p__Bacteroidota;c__Bacteroidia;o__Bacteroidales;f__Prevotellaceae;g__Prevotella;s__Prevotella_nigrescens	0.9541956122913386			-
k__Bacteria;p__Bacteroidota;c__Bacteroidia;o__Bacteroidales;f__Prevotellaceae;g__Prevotella;s__Prevotella_oralis	0.532341485459276			-
k__Bacteria;p__Bacteroidota;c__Bacteroidia;o__Bacteroidales;f__Prevotellaceae;g__Prevotella;s__Prevotella_oris	1.5431864713368537			-
k__Bacteria;p__Bacteroidota;c__Bacteroidia;o__Bacteroidales;f__Prevotellaceae;g__Prevotella;s__Prevotella_oryzae	2.770982890679956			-
k__Bacteria;p__Bacteroidota;c__Bacteroidia;o__Bacteroidales;f__Prevotellaceae;g__Prevotella;s__Prevotella_oulorum	0.0			-
k__Bacteria;p__Bacteroidota;c__Bacteroidia;o__Bacteroidales;f__Prevotellaceae;g__Prevotella;s__Prevotella_pallens	0.46482682532230696			-
k__Bacteria;p__Bacteroidota;c__Bacteroidia;o__Bacteroidales;f__Prevotellaceae;g__Prevotella;s__Prevotella_paludivivens	0.3433375147713771			-
k__Bacteria;p__Bacteroidota;c__Bacteroidia;o__Bacteroidales;f__Prevotellaceae;g__Prevotella;s__Prevotella_pectinovora	2.8239792861477975			-
k__Bacteria;p__Bacteroidota;c__Bacteroidia;o__Bacteroidales;f__Prevotellaceae;g__Prevotella;s__Prevotella_pleuritidis	1.722671583500382			-
k__Bacteria;p__Bacteroidota;c__Bacteroidia;o__Bacteroidales;f__Prevotellaceae;g__Prevotella;s__Prevotella_rara	1.9301770478514166			-
k__Bacteria;p__Bacteroidota;c__Bacteroidia;o__Bacteroidales;f__Prevotellaceae;g__Prevotella;s__Prevotella_ruminicola	2.7560355188838965			-
k__Bacteria;p__Bacteroidota;c__Bacteroidia;o__Bacteroidales;f__Prevotellaceae;g__Prevotella;s__Prevotella_saccharolytica	1.560832212916408			-
k__Bacteria;p__Bacteroidota;c__Bacteroidia;o__Bacteroidales;f__Prevotellaceae;g__Prevotella;s__Prevotella_salivae	1.5939639248955992			-
k__Bacteria;p__Bacteroidota;c__Bacteroidia;o__Bacteroidales;f__Prevotellaceae;g__Prevotella;s__Prevotella_scopos	0.0			-
k__Bacteria;p__Bacteroidota;c__Bacteroidia;o__Bacteroidales;f__Prevotellaceae;g__Prevotella;s__Prevotella_shahii	0.31468528115515615			-
k__Bacteria;p__Bacteroidota;c__Bacteroidia;o__Bacteroidales;f__Prevotellaceae;g__Prevotella;s__Prevotella_sp	1.4704975650154803			-
k__Bacteria;p__Bacteroidota;c__Bacteroidia;o__Bacteroidales;f__Prevotellaceae;g__Prevotella;s__Prevotella_sp_10_H	1.1378479682950309			-
k__Bacteria;p__Bacteroidota;c__Bacteroidia;o__Bacteroidales;f__Prevotellaceae;g__Prevotella;s__Prevotella_sp_885	1.8621625353887041			-
k__Bacteria;p__Bacteroidota;c__Bacteroidia;o__Bacteroidales;f__Prevotellaceae;g__Prevotella;s__Prevotella_sp_AGR2160	1.7433422561619722			-
k__Bacteria;p__Bacteroidota;c__Bacteroidia;o__Bacteroidales;f__Prevotellaceae;g__Prevotella;s__Prevotella_sp_AG_487_50_53	1.6643781312742782			-
k__Bacteria;p__Bacteroidota;c__Bacteroidia;o__Bacteroidales;f__Prevotellaceae;g__Prevotella;s__Prevotella_sp_AM23_5	0.4249431467400535			-
k__Bacteria;p__Bacteroidota;c__Bacteroidia;o__Bacteroidales;f__Prevotellaceae;g__Prevotella;s__Prevotella_sp_AM34_19LB	0.6276464767030725			-
k__Bacteria;p__Bacteroidota;c__Bacteroidia;o__Bacteroidales;f__Prevotellaceae;g__Prevotella;s__Prevotella_sp_AM42_24	1.6527246680727472			-
k__Bacteria;p__Bacteroidota;c__Bacteroidia;o__Bacteroidales;f__Prevotellaceae;g__Prevotella;s__Prevotella_sp_BP1_145	0.7283578880670198			0.001567201588972609
k__Bacteria;p__Bacteroidota;c__Bacteroidia;o__Bacteroidales;f__Prevotellaceae;g__Prevotella;s__Prevotella_sp_BP1_148	1.2126427932425858			-
k__Bacteria;p__Bacteroidota;c__Bacteroidia;o__Bacteroidales;f__Prevotellaceae;g__Prevotella;s__Prevotella_sp_BV3P1	0.5404182940128128			-
k__Bacteria;p__Bacteroidota;c__Bacteroidia;o__Bacteroidales;f__Prevotellaceae;g__Prevotella;s__Prevotella_sp_C561	1.3714380231071912			-
k__Bacteria;p__Bacteroidota;c__Bacteroidia;o__Bacteroidales;f__Prevotellaceae;g__Prevotella;s__Prevotella_sp_CAG_1031	3.5319584537347333			-
k__Bacteria;p__Bacteroidota;c__Bacteroidia;o__Bacteroidales;f__Prevotellaceae;g__Prevotella;s__Prevotella_sp_CAG_1058	2.244710337419671			-
k__Bacteria;p__Bacteroidota;c__Bacteroidia;o__Bacteroidales;f__Prevotellaceae;g__Prevotella;s__Prevotella_sp_CAG_1092	2.5106206165156575			-
k__Bacteria;p__Bacteroidota;c__Bacteroidia;o__Bacteroidales;f__Prevotellaceae;g__Prevotella;s__Prevotella_sp_CAG_1124	1.956987351267475			-
k__Bacteria;p__Bacteroidota;c__Bacteroidia;o__Bacteroidales;f__Prevotellaceae;g__Prevotella;s__Prevotella_sp_CAG_1185	2.3310905059184415			-
k__Bacteria;p__Bacteroidota;c__Bacteroidia;o__Bacteroidales;f__Prevotellaceae;g__Prevotella;s__Prevotella_sp_CAG_1320	2.280433306689392			-
k__Bacteria;p__Bacteroidota;c__Bacteroidia;o__Bacteroidales;f__Prevotellaceae;g__Prevotella;s__Prevotella_sp_CAG_255	1.8763668963825237			-
k__Bacteria;p__Bacteroidota;c__Bacteroidia;o__Bacteroidales;f__Prevotellaceae;g__Prevotella;s__Prevotella_sp_CAG_279	2.57076691215075			-
k__Bacteria;p__Bacteroidota;c__Bacteroidia;o__Bacteroidales;f__Prevotellaceae;g__Prevotella;s__Prevotella_sp_CAG_386	1.6117708925692633			-
k__Bacteria;p__Bacteroidota;c__Bacteroidia;o__Bacteroidales;f__Prevotellaceae;g__Prevotella;s__Prevotella_sp_CAG_474	1.3442134689768621			-
k__Bacteria;p__Bacteroidota;c__Bacteroidia;o__Bacteroidales;f__Prevotellaceae;g__Prevotella;s__Prevotella_sp_CAG_485	3.418056477344422			-
k__Bacteria;p__Bacteroidota;c__Bacteroidia;o__Bacteroidales;f__Prevotellaceae;g__Prevotella;s__Prevotella_sp_CAG_487	1.8335664597151247			-
k__Bacteria;p__Bacteroidota;c__Bacteroidia;o__Bacteroidales;f__Prevotellaceae;g__Prevotella;s__Prevotella_sp_CAG_520	1.5787439103204113			-
k__Bacteria;p__Bacteroidota;c__Bacteroidia;o__Bacteroidales;f__Prevotellaceae;g__Prevotella;s__Prevotella_sp_CAG_5226	1.8762262147977364			-
k__Bacteria;p__Bacteroidota;c__Bacteroidia;o__Bacteroidales;f__Prevotellaceae;g__Prevotella;s__Prevotella_sp_CAG_592	1.0868881689654686			-
k__Bacteria;p__Bacteroidota;c__Bacteroidia;o__Bacteroidales;f__Prevotellaceae;g__Prevotella;s__Prevotella_sp_CAG_604	1.8975800499886395			-
k__Bacteria;p__Bacteroidota;c__Bacteroidia;o__Bacteroidales;f__Prevotellaceae;g__Prevotella;s__Prevotella_sp_CAG_617	2.2984426327688565			-
k__Bacteria;p__Bacteroidota;c__Bacteroidia;o__Bacteroidales;f__Prevotellaceae;g__Prevotella;s__Prevotella_sp_CAG_732	2.644596454880172			-
k__Bacteria;p__Bacteroidota;c__Bacteroidia;o__Bacteroidales;f__Prevotellaceae;g__Prevotella;s__Prevotella_sp_CAG_755	2.295893696260401			-
k__Bacteria;p__Bacteroidota;c__Bacteroidia;o__Bacteroidales;f__Prevotellaceae;g__Prevotella;s__Prevotella_sp_CAG_873	3.568364572387986			-
k__Bacteria;p__Bacteroidota;c__Bacteroidia;o__Bacteroidales;f__Prevotellaceae;g__Prevotella;s__Prevotella_sp_CAG_891	2.2834345921933026			-
k__Bacteria;p__Bacteroidota;c__Bacteroidia;o__Bacteroidales;f__Prevotellaceae;g__Prevotella;s__Prevotella_sp_CAG_924	2.281652537005318			-
k__Bacteria;p__Bacteroidota;c__Bacteroidia;o__Bacteroidales;f__Prevotellaceae;g__Prevotella;s__Prevotella_sp_DNF00663	0.47915219376581775			-
k__Bacteria;p__Bacteroidota;c__Bacteroidia;o__Bacteroidales;f__Prevotellaceae;g__Prevotella;s__Prevotella_sp_E13_17	1.7819884281460436			0.04455142624448971
k__Bacteria;p__Bacteroidota;c__Bacteroidia;o__Bacteroidales;f__Prevotellaceae;g__Prevotella;s__Prevotella_sp_E13_27	2.7052377753830656			-
k__Bacteria;p__Bacteroidota;c__Bacteroidia;o__Bacteroidales;f__Prevotellaceae;g__Prevotella;s__Prevotella_sp_E13_3	1.320653898481383			-
k__Bacteria;p__Bacteroidota;c__Bacteroidia;o__Bacteroidales;f__Prevotellaceae;g__Prevotella;s__Prevotella_sp_E15_14	0.37816018637466525			-
k__Bacteria;p__Bacteroidota;c__Bacteroidia;o__Bacteroidales;f__Prevotellaceae;g__Prevotella;s__Prevotella_sp_E15_22	2.267137016969111			-
k__Bacteria;p__Bacteroidota;c__Bacteroidia;o__Bacteroidales;f__Prevotellaceae;g__Prevotella;s__Prevotella_sp_E1_9	0.14345233824410614			-
k__Bacteria;p__Bacteroidota;c__Bacteroidia;o__Bacteroidales;f__Prevotellaceae;g__Prevotella;s__Prevotella_sp_E2_25	1.0861308924958553			-
k__Bacteria;p__Bacteroidota;c__Bacteroidia;o__Bacteroidales;f__Prevotellaceae;g__Prevotella;s__Prevotella_sp_E2_28	2.0695791280433085			-
k__Bacteria;p__Bacteroidota;c__Bacteroidia;o__Bacteroidales;f__Prevotellaceae;g__Prevotella;s__Prevotella_sp_E9_3	2.4362846108279252			-
k__Bacteria;p__Bacteroidota;c__Bacteroidia;o__Bacteroidales;f__Prevotellaceae;g__Prevotella;s__Prevotella_sp_F0091	1.5525779732926364			0.017127624139043982
k__Bacteria;p__Bacteroidota;c__Bacteroidia;o__Bacteroidales;f__Prevotellaceae;g__Prevotella;s__Prevotella_sp_FD3004	0.3742913804526771			-
k__Bacteria;p__Bacteroidota;c__Bacteroidia;o__Bacteroidales;f__Prevotellaceae;g__Prevotella;s__Prevotella_sp_HJM029	0.0			-
k__Bacteria;p__Bacteroidota;c__Bacteroidia;o__Bacteroidales;f__Prevotellaceae;g__Prevotella;s__Prevotella_sp_HMSC073D09	0.0			-
k__Bacteria;p__Bacteroidota;c__Bacteroidia;o__Bacteroidales;f__Prevotellaceae;g__Prevotella;s__Prevotella_sp_HMSC077E08	0.0			-
k__Bacteria;p__Bacteroidota;c__Bacteroidia;o__Bacteroidales;f__Prevotellaceae;g__Prevotella;s__Prevotella_sp_HUN102	1.7211283355472524			-
k__Bacteria;p__Bacteroidota;c__Bacteroidia;o__Bacteroidales;f__Prevotellaceae;g__Prevotella;s__Prevotella_sp_KH2C16	1.8494184833192504			-
k__Bacteria;p__Bacteroidota;c__Bacteroidia;o__Bacteroidales;f__Prevotellaceae;g__Prevotella;s__Prevotella_sp_MA2016	1.7813072073649245			-
k__Bacteria;p__Bacteroidota;c__Bacteroidia;o__Bacteroidales;f__Prevotellaceae;g__Prevotella;s__Prevotella_sp_MGM1	2.465014175334609			-
k__Bacteria;p__Bacteroidota;c__Bacteroidia;o__Bacteroidales;f__Prevotellaceae;g__Prevotella;s__Prevotella_sp_MGM2	2.777222062307386			-
k__Bacteria;p__Bacteroidota;c__Bacteroidia;o__Bacteroidales;f__Prevotellaceae;g__Prevotella;s__Prevotella_sp_MSX73	1.9258072451968096			-
k__Bacteria;p__Bacteroidota;c__Bacteroidia;o__Bacteroidales;f__Prevotellaceae;g__Prevotella;s__Prevotella_sp_Marseille_P4119	2.206613540705407			-
k__Bacteria;p__Bacteroidota;c__Bacteroidia;o__Bacteroidales;f__Prevotellaceae;g__Prevotella;s__Prevotella_sp_OH937_COT_195	1.7811918557130308			-
k__Bacteria;p__Bacteroidota;c__Bacteroidia;o__Bacteroidales;f__Prevotellaceae;g__Prevotella;s__Prevotella_sp_P2_180	3.2886538243947427			-
k__Bacteria;p__Bacteroidota;c__Bacteroidia;o__Bacteroidales;f__Prevotellaceae;g__Prevotella;s__Prevotella_sp_P3_120	1.4689943532288883			-
k__Bacteria;p__Bacteroidota;c__Bacteroidia;o__Bacteroidales;f__Prevotellaceae;g__Prevotella;s__Prevotella_sp_P3_122	2.722291644849213			-
k__Bacteria;p__Bacteroidota;c__Bacteroidia;o__Bacteroidales;f__Prevotellaceae;g__Prevotella;s__Prevotella_sp_P3_92	0.0			-
k__Bacteria;p__Bacteroidota;c__Bacteroidia;o__Bacteroidales;f__Prevotellaceae;g__Prevotella;s__Prevotella_sp_P4_119	1.4297694842897508			-
k__Bacteria;p__Bacteroidota;c__Bacteroidia;o__Bacteroidales;f__Prevotellaceae;g__Prevotella;s__Prevotella_sp_P4_51	1.632088204023709			-
k__Bacteria;p__Bacteroidota;c__Bacteroidia;o__Bacteroidales;f__Prevotellaceae;g__Prevotella;s__Prevotella_sp_P4_67	2.039586508270309			-
k__Bacteria;p__Bacteroidota;c__Bacteroidia;o__Bacteroidales;f__Prevotellaceae;g__Prevotella;s__Prevotella_sp_P4_98	0.8644498965790611			-
k__Bacteria;p__Bacteroidota;c__Bacteroidia;o__Bacteroidales;f__Prevotellaceae;g__Prevotella;s__Prevotella_sp_P5_108	1.2124590888911602			0.002763641409722707
k__Bacteria;p__Bacteroidota;c__Bacteroidia;o__Bacteroidales;f__Prevotellaceae;g__Prevotella;s__Prevotella_sp_P5_126	1.4794644895912263			-
k__Bacteria;p__Bacteroidota;c__Bacteroidia;o__Bacteroidales;f__Prevotellaceae;g__Prevotella;s__Prevotella_sp_P5_50	0.6086697105300465			-
k__Bacteria;p__Bacteroidota;c__Bacteroidia;o__Bacteroidales;f__Prevotellaceae;g__Prevotella;s__Prevotella_sp_P5_64	1.3665029897723466			-
k__Bacteria;p__Bacteroidota;c__Bacteroidia;o__Bacteroidales;f__Prevotellaceae;g__Prevotella;s__Prevotella_sp_P5_92	3.278307409273475			-
k__Bacteria;p__Bacteroidota;c__Bacteroidia;o__Bacteroidales;f__Prevotellaceae;g__Prevotella;s__Prevotella_sp_P6B1	1.5872509483147887			0.003095586852365237
k__Bacteria;p__Bacteroidota;c__Bacteroidia;o__Bacteroidales;f__Prevotellaceae;g__Prevotella;s__Prevotella_sp_P6B4	1.750246169413726			-
k__Bacteria;p__Bacteroidota;c__Bacteroidia;o__Bacteroidales;f__Prevotellaceae;g__Prevotella;s__Prevotella_sp_PCHR	3.7338028616106387			-
k__Bacteria;p__Bacteroidota;c__Bacteroidia;o__Bacteroidales;f__Prevotellaceae;g__Prevotella;s__Prevotella_sp_PCJ2	2.7119645012755162			-
k__Bacteria;p__Bacteroidota;c__Bacteroidia;o__Bacteroidales;f__Prevotellaceae;g__Prevotella;s__Prevotella_sp_PJ1A	1.3287301814950148			-
k__Bacteria;p__Bacteroidota;c__Bacteroidia;o__Bacteroidales;f__Prevotellaceae;g__Prevotella;s__Prevotella_sp_PTAC	2.5162062921931527			-
k__Bacteria;p__Bacteroidota;c__Bacteroidia;o__Bacteroidales;f__Prevotellaceae;g__Prevotella;s__Prevotella_sp_RM4	1.7905876877553837			-
k__Bacteria;p__Bacteroidota;c__Bacteroidia;o__Bacteroidales;f__Prevotellaceae;g__Prevotella;s__Prevotella_sp_Rep29	2.301232895234609			-
k__Bacteria;p__Bacteroidota;c__Bacteroidia;o__Bacteroidales;f__Prevotellaceae;g__Prevotella;s__Prevotella_sp_S7_MS_2	0.0			-
k__Bacteria;p__Bacteroidota;c__Bacteroidia;o__Bacteroidales;f__Prevotellaceae;g__Prevotella;s__Prevotella_sp_Sc00033	1.48451966970992			-
k__Bacteria;p__Bacteroidota;c__Bacteroidia;o__Bacteroidales;f__Prevotellaceae;g__Prevotella;s__Prevotella_sp_TCVGH	0.08254410020821991			0.034501648749050436
k__Bacteria;p__Bacteroidota;c__Bacteroidia;o__Bacteroidales;f__Prevotellaceae;g__Prevotella;s__Prevotella_sp_kh1p2	1.8479746264990393			-
k__Bacteria;p__Bacteroidota;c__Bacteroidia;o__Bacteroidales;f__Prevotellaceae;g__Prevotella;s__Prevotella_sp_khp7	0.14894178562090507			-
k__Bacteria;p__Bacteroidota;c__Bacteroidia;o__Bacteroidales;f__Prevotellaceae;g__Prevotella;s__Prevotella_sp_lc2012	1.1186272467836509			-
k__Bacteria;p__Bacteroidota;c__Bacteroidia;o__Bacteroidales;f__Prevotellaceae;g__Prevotella;s__Prevotella_sp_ne3005	2.5058844978949755			-
k__Bacteria;p__Bacteroidota;c__Bacteroidia;o__Bacteroidales;f__Prevotellaceae;g__Prevotella;s__Prevotella_sp_oral_taxon_299	0.2905672662875155			0.002213286340347089
k__Bacteria;p__Bacteroidota;c__Bacteroidia;o__Bacteroidales;f__Prevotellaceae;g__Prevotella;s__Prevotella_sp_oral_taxon_306	0.5664053231593602			-
k__Bacteria;p__Bacteroidota;c__Bacteroidia;o__Bacteroidales;f__Prevotellaceae;g__Prevotella;s__Prevotella_sp_oral_taxon_313	1.3706837273617511			-
k__Bacteria;p__Bacteroidota;c__Bacteroidia;o__Bacteroidales;f__Prevotellaceae;g__Prevotella;s__Prevotella_sp_oral_taxon_376	1.503127558642075			-
k__Bacteria;p__Bacteroidota;c__Bacteroidia;o__Bacteroidales;f__Prevotellaceae;g__Prevotella;s__Prevotella_sp_oral_taxon_472	0.6112533347399401			0.00443423186682076
k__Bacteria;p__Bacteroidota;c__Bacteroidia;o__Bacteroidales;f__Prevotellaceae;g__Prevotella;s__Prevotella_sp_oral_taxon_475	0.26840141990818084			-
k__Bacteria;p__Bacteroidota;c__Bacteroidia;o__Bacteroidales;f__Prevotellaceae;g__Prevotella;s__Prevotella_sp_oral_taxon_820	0.5208881944858481			-
k__Bacteria;p__Bacteroidota;c__Bacteroidia;o__Bacteroidales;f__Prevotellaceae;g__Prevotella;s__Prevotella_sp_tc2_28	2.572388444213475			-
k__Bacteria;p__Bacteroidota;c__Bacteroidia;o__Bacteroidales;f__Prevotellaceae;g__Prevotella;s__Prevotella_sp_tf2_5	2.6916378961811005			-
k__Bacteria;p__Bacteroidota;c__Bacteroidia;o__Bacteroidales;f__Prevotellaceae;g__Prevotella;s__Prevotella_stercorea	2.6117604830246868			-
k__Bacteria;p__Bacteroidota;c__Bacteroidia;o__Bacteroidales;f__Prevotellaceae;g__Prevotella;s__Prevotella_stercorea_CAG_629	1.682384120043342			-
k__Bacteria;p__Bacteroidota;c__Bacteroidia;o__Bacteroidales;f__Prevotellaceae;g__Prevotella;s__Prevotella_timonensis	2.136988437133932			-
k__Bacteria;p__Bacteroidota;c__Bacteroidia;o__Bacteroidales;f__Prevotellaceae;g__Prevotella;s__Prevotella_veroralis	1.0474523759592893			-
k__Bacteria;p__Bacteroidota;c__Bacteroidia;o__Bacteroidales;f__Prevotellaceae;g__Prevotella;s__Prevotella_vespertina	0.634256862377618			0.01475203456636709
k__Bacteria;p__Bacteroidota;c__Bacteroidia;o__Bacteroidales;f__Prevotellaceae;g__Prevotella;s__Xylanibacter_muris	3.2821913147748147			-
k__Bacteria;p__Bacteroidota;c__Bacteroidia;o__Bacteroidales;f__Prevotellaceae;g__Prevotella;s__Xylanibacter_rodentium	2.071488857241171			-
k__Bacteria;p__Bacteroidota;c__Bacteroidia;o__Bacteroidales;f__Prevotellaceae;g__Prevotella;s__uncultured_Prevotella_sp	2.4850579515825357			-
k__Bacteria;p__Bacteroidota;c__Bacteroidia;o__Bacteroidales;f__Prevotellaceae;g__Prevotellamassilia;s__Prevotellamassilia_timonensis	2.782332853840648			-
k__Bacteria;p__Bacteroidota;c__Bacteroidia;o__Bacteroidales;f__Prevotellaceae;g__Pseudoprevotella;s__Pseudoprevotella_muciniphila	2.3972513814501917			-
k__Bacteria;p__Bacteroidota;c__Bacteroidia;o__Bacteroidales;f__Prevotellaceae;g__unclassified_Prevotellaceae_genus;s__Prevotellaceae_bacterium	1.6560449996737985			-
k__Bacteria;p__Bacteroidota;c__Bacteroidia;o__Bacteroidales;f__Prevotellaceae;g__unclassified_Prevotellaceae_genus;s__Prevotellaceae_bacterium_HUN156	2.3100938485909324			-
k__Bacteria;p__Bacteroidota;c__Bacteroidia;o__Bacteroidales;f__Prevotellaceae;g__unclassified_Prevotellaceae_genus;s__Prevotellaceae_bacterium_MN60	2.3517245980882			-
k__Bacteria;p__Bacteroidota;c__Bacteroidia;o__Bacteroidales;f__Rikenellaceae;g__Acetobacteroides;s__Acetobacteroides_hydrogenigenes	0.2835019067568147			-
k__Bacteria;p__Bacteroidota;c__Bacteroidia;o__Bacteroidales;f__Rikenellaceae;g__Alistipes;s__Alistipes_communis	2.599381186164629			-
k__Bacteria;p__Bacteroidota;c__Bacteroidia;o__Bacteroidales;f__Rikenellaceae;g__Alistipes;s__Alistipes_dispar	1.428430991909372			-
k__Bacteria;p__Bacteroidota;c__Bacteroidia;o__Bacteroidales;f__Rikenellaceae;g__Alistipes;s__Alistipes_finegoldii	2.481950700106945			-
k__Bacteria;p__Bacteroidota;c__Bacteroidia;o__Bacteroidales;f__Rikenellaceae;g__Alistipes;s__Alistipes_finegoldii_CAG_68	2.249216155134503			-
k__Bacteria;p__Bacteroidota;c__Bacteroidia;o__Bacteroidales;f__Rikenellaceae;g__Alistipes;s__Alistipes_ihumii	2.069708852595177			-
k__Bacteria;p__Bacteroidota;c__Bacteroidia;o__Bacteroidales;f__Rikenellaceae;g__Alistipes;s__Alistipes_indistinctus	2.193837920944746			-
k__Bacteria;p__Bacteroidota;c__Bacteroidia;o__Bacteroidales;f__Rikenellaceae;g__Alistipes;s__Alistipes_inops	0.13260480391617885			-
k__Bacteria;p__Bacteroidota;c__Bacteroidia;o__Bacteroidales;f__Rikenellaceae;g__Alistipes;s__Alistipes_megaguti	1.3990835622277775			-
k__Bacteria;p__Bacteroidota;c__Bacteroidia;o__Bacteroidales;f__Rikenellaceae;g__Alistipes;s__Alistipes_montrealensis	1.089453936602508			-
k__Bacteria;p__Bacteroidota;c__Bacteroidia;o__Bacteroidales;f__Rikenellaceae;g__Alistipes;s__Alistipes_onderdonkii	2.002706915252627			-
k__Bacteria;p__Bacteroidota;c__Bacteroidia;o__Bacteroidales;f__Rikenellaceae;g__Alistipes;s__Alistipes_provencensis	2.1673266899650763			-
k__Bacteria;p__Bacteroidota;c__Bacteroidia;o__Bacteroidales;f__Rikenellaceae;g__Alistipes;s__Alistipes_putredinis	2.4566834477964576			-
k__Bacteria;p__Bacteroidota;c__Bacteroidia;o__Bacteroidales;f__Rikenellaceae;g__Alistipes;s__Alistipes_putredinis_CAG_67	1.954912014799087			-
k__Bacteria;p__Bacteroidota;c__Bacteroidia;o__Bacteroidales;f__Rikenellaceae;g__Alistipes;s__Alistipes_senegalensis	2.66178155412363			-
k__Bacteria;p__Bacteroidota;c__Bacteroidia;o__Bacteroidales;f__Rikenellaceae;g__Alistipes;s__Alistipes_shahii	2.1235422719167443			-
k__Bacteria;p__Bacteroidota;c__Bacteroidia;o__Bacteroidales;f__Rikenellaceae;g__Alistipes;s__Alistipes_sp	3.126609034394912			-
k__Bacteria;p__Bacteroidota;c__Bacteroidia;o__Bacteroidales;f__Rikenellaceae;g__Alistipes;s__Alistipes_sp_56_11	0.8399608422919262			-
k__Bacteria;p__Bacteroidota;c__Bacteroidia;o__Bacteroidales;f__Rikenellaceae;g__Alistipes;s__Alistipes_sp_56_sp_Nov_56_25	1.1912165001612482			-
k__Bacteria;p__Bacteroidota;c__Bacteroidia;o__Bacteroidales;f__Rikenellaceae;g__Alistipes;s__Alistipes_sp_58_9_plus	2.4374379862482813			-
k__Bacteria;p__Bacteroidota;c__Bacteroidia;o__Bacteroidales;f__Rikenellaceae;g__Alistipes;s__Alistipes_sp_AF14_19	0.30202065582431314			-
k__Bacteria;p__Bacteroidota;c__Bacteroidia;o__Bacteroidales;f__Rikenellaceae;g__Alistipes;s__Alistipes_sp_AF17_16	0.0			-
k__Bacteria;p__Bacteroidota;c__Bacteroidia;o__Bacteroidales;f__Rikenellaceae;g__Alistipes;s__Alistipes_sp_AF48_12	0.16018132243671926			-
k__Bacteria;p__Bacteroidota;c__Bacteroidia;o__Bacteroidales;f__Rikenellaceae;g__Alistipes;s__Alistipes_sp_An116	1.0680502689128935			-
k__Bacteria;p__Bacteroidota;c__Bacteroidia;o__Bacteroidales;f__Rikenellaceae;g__Alistipes;s__Alistipes_sp_An31A	1.3708078057024498			-
k__Bacteria;p__Bacteroidota;c__Bacteroidia;o__Bacteroidales;f__Rikenellaceae;g__Alistipes;s__Alistipes_sp_An54	1.2378451757300588			-
k__Bacteria;p__Bacteroidota;c__Bacteroidia;o__Bacteroidales;f__Rikenellaceae;g__Alistipes;s__Alistipes_sp_An66	2.2421754734693287			-
k__Bacteria;p__Bacteroidota;c__Bacteroidia;o__Bacteroidales;f__Rikenellaceae;g__Alistipes;s__Alistipes_sp_CAG_157	1.6727032363942254			-
k__Bacteria;p__Bacteroidota;c__Bacteroidia;o__Bacteroidales;f__Rikenellaceae;g__Alistipes;s__Alistipes_sp_CAG_268	2.520529983564237			-
k__Bacteria;p__Bacteroidota;c__Bacteroidia;o__Bacteroidales;f__Rikenellaceae;g__Alistipes;s__Alistipes_sp_CAG_29	1.942858510948803			-
k__Bacteria;p__Bacteroidota;c__Bacteroidia;o__Bacteroidales;f__Rikenellaceae;g__Alistipes;s__Alistipes_sp_CAG_435	1.9424297947366709			-
k__Bacteria;p__Bacteroidota;c__Bacteroidia;o__Bacteroidales;f__Rikenellaceae;g__Alistipes;s__Alistipes_sp_CAG_514	1.9780221822824435			-
k__Bacteria;p__Bacteroidota;c__Bacteroidia;o__Bacteroidales;f__Rikenellaceae;g__Alistipes;s__Alistipes_sp_CAG_53	2.0169270196870146			-
k__Bacteria;p__Bacteroidota;c__Bacteroidia;o__Bacteroidales;f__Rikenellaceae;g__Alistipes;s__Alistipes_sp_CAG_831	2.4759390718179217			-
k__Bacteria;p__Bacteroidota;c__Bacteroidia;o__Bacteroidales;f__Rikenellaceae;g__Alistipes;s__Alistipes_sp_CHKCI003	2.8158740111201244			-
k__Bacteria;p__Bacteroidota;c__Bacteroidia;o__Bacteroidales;f__Rikenellaceae;g__Alistipes;s__Alistipes_sp_D31t1_170403_E11	1.7449455875512512			-
k__Bacteria;p__Bacteroidota;c__Bacteroidia;o__Bacteroidales;f__Rikenellaceae;g__Alistipes;s__Alistipes_sp_DSM_112343	2.4235702043680947			-
k__Bacteria;p__Bacteroidota;c__Bacteroidia;o__Bacteroidales;f__Rikenellaceae;g__Alistipes;s__Alistipes_sp_HGB5	1.5857940731738425			-
k__Bacteria;p__Bacteroidota;c__Bacteroidia;o__Bacteroidales;f__Rikenellaceae;g__Alistipes;s__Alistipes_sp_Marseille_P5061	1.2560696097487882			-
k__Bacteria;p__Bacteroidota;c__Bacteroidia;o__Bacteroidales;f__Rikenellaceae;g__Alistipes;s__Alistipes_sp_NSJ_20	0.0			-
k__Bacteria;p__Bacteroidota;c__Bacteroidia;o__Bacteroidales;f__Rikenellaceae;g__Alistipes;s__Alistipes_sp_ZOR0009	0.5360168337165144			-
k__Bacteria;p__Bacteroidota;c__Bacteroidia;o__Bacteroidales;f__Rikenellaceae;g__Alistipes;s__Alistipes_sp_cv1	0.1857564675715439			-
k__Bacteria;p__Bacteroidota;c__Bacteroidia;o__Bacteroidales;f__Rikenellaceae;g__Alistipes;s__Alistipes_timonensis	2.4134681582135453			-
k__Bacteria;p__Bacteroidota;c__Bacteroidia;o__Bacteroidales;f__Rikenellaceae;g__Gallalistipes;s__Gallalistipes_aquisgranensis	1.8131921535315856			-
k__Bacteria;p__Bacteroidota;c__Bacteroidia;o__Bacteroidales;f__Rikenellaceae;g__Millionella;s__Millionella_massiliensis	0.9428247231984088			-
k__Bacteria;p__Bacteroidota;c__Bacteroidia;o__Bacteroidales;f__Rikenellaceae;g__Mucinivorans;s__Mucinivorans_hirudinis	1.1918349498324174			-
k__Bacteria;p__Bacteroidota;c__Bacteroidia;o__Bacteroidales;f__Rikenellaceae;g__Rikenella;s__Rikenella_microfusus	1.51974428240931			-
k__Bacteria;p__Bacteroidota;c__Bacteroidia;o__Bacteroidales;f__Rikenellaceae;g__Tidjanibacter;s__Tidjanibacter_massiliensis	0.5941099806277009			-
k__Bacteria;p__Bacteroidota;c__Bacteroidia;o__Bacteroidales;f__Salinivirgaceae;g__Salinivirga;s__Salinivirga_cyanobacteriivorans	0.0			-
k__Bacteria;p__Bacteroidota;c__Bacteroidia;o__Bacteroidales;f__Tannerellaceae;g__Parabacteroides;s__Parabacteroides_acidifaciens	1.6814143415364624			-
k__Bacteria;p__Bacteroidota;c__Bacteroidia;o__Bacteroidales;f__Tannerellaceae;g__Parabacteroides;s__Parabacteroides_bouchesdurhonensis	1.3521481560566222			-
k__Bacteria;p__Bacteroidota;c__Bacteroidia;o__Bacteroidales;f__Tannerellaceae;g__Parabacteroides;s__Parabacteroides_chartae	1.3075536680586803			-
k__Bacteria;p__Bacteroidota;c__Bacteroidia;o__Bacteroidales;f__Tannerellaceae;g__Parabacteroides;s__Parabacteroides_chinchillae	1.975420938642496			-
k__Bacteria;p__Bacteroidota;c__Bacteroidia;o__Bacteroidales;f__Tannerellaceae;g__Parabacteroides;s__Parabacteroides_distasonis	3.034820868975978			-
k__Bacteria;p__Bacteroidota;c__Bacteroidia;o__Bacteroidales;f__Tannerellaceae;g__Parabacteroides;s__Parabacteroides_faecis	1.47979285423281			0.03940281066076386
k__Bacteria;p__Bacteroidota;c__Bacteroidia;o__Bacteroidales;f__Tannerellaceae;g__Parabacteroides;s__Parabacteroides_goldsteinii	2.2036996980582706			-
k__Bacteria;p__Bacteroidota;c__Bacteroidia;o__Bacteroidales;f__Tannerellaceae;g__Parabacteroides;s__Parabacteroides_gordonii	1.1123002021364758			-
k__Bacteria;p__Bacteroidota;c__Bacteroidia;o__Bacteroidales;f__Tannerellaceae;g__Parabacteroides;s__Parabacteroides_johnsonii	2.360762873492752			-
k__Bacteria;p__Bacteroidota;c__Bacteroidia;o__Bacteroidales;f__Tannerellaceae;g__Parabacteroides;s__Parabacteroides_johnsonii_CAG_246	1.695119762748877			-
k__Bacteria;p__Bacteroidota;c__Bacteroidia;o__Bacteroidales;f__Tannerellaceae;g__Parabacteroides;s__Parabacteroides_massiliensis	0.9174264732661844			0.010205838488296072
k__Bacteria;p__Bacteroidota;c__Bacteroidia;o__Bacteroidales;f__Tannerellaceae;g__Parabacteroides;s__Parabacteroides_merdae	3.3352557196867973			-
k__Bacteria;p__Bacteroidota;c__Bacteroidia;o__Bacteroidales;f__Tannerellaceae;g__Parabacteroides;s__Parabacteroides_merdae_CAG_48	1.5374261030215213			-
k__Bacteria;p__Bacteroidota;c__Bacteroidia;o__Bacteroidales;f__Tannerellaceae;g__Parabacteroides;s__Parabacteroides_pacaensis	1.7224599545635608			-
k__Bacteria;p__Bacteroidota;c__Bacteroidia;o__Bacteroidales;f__Tannerellaceae;g__Parabacteroides;s__Parabacteroides_provencensis	0.3621654719966818			-
k__Bacteria;p__Bacteroidota;c__Bacteroidia;o__Bacteroidales;f__Tannerellaceae;g__Parabacteroides;s__Parabacteroides_sp_20_3	1.3163476582751539			-
k__Bacteria;p__Bacteroidota;c__Bacteroidia;o__Bacteroidales;f__Tannerellaceae;g__Parabacteroides;s__Parabacteroides_sp_2_1_7	0.0			-
k__Bacteria;p__Bacteroidota;c__Bacteroidia;o__Bacteroidales;f__Tannerellaceae;g__Parabacteroides;s__Parabacteroides_sp_52	0.7649390971722256			-
k__Bacteria;p__Bacteroidota;c__Bacteroidia;o__Bacteroidales;f__Tannerellaceae;g__Parabacteroides;s__Parabacteroides_sp_AD58	1.2541406954392007			-
k__Bacteria;p__Bacteroidota;c__Bacteroidia;o__Bacteroidales;f__Tannerellaceae;g__Parabacteroides;s__Parabacteroides_sp_AF14_59	0.10137097035761668			-
k__Bacteria;p__Bacteroidota;c__Bacteroidia;o__Bacteroidales;f__Tannerellaceae;g__Parabacteroides;s__Parabacteroides_sp_AF17_28	1.275525166023948			-
k__Bacteria;p__Bacteroidota;c__Bacteroidia;o__Bacteroidales;f__Tannerellaceae;g__Parabacteroides;s__Parabacteroides_sp_AF17_3	0.0			0.047640257233294195
k__Bacteria;p__Bacteroidota;c__Bacteroidia;o__Bacteroidales;f__Tannerellaceae;g__Parabacteroides;s__Parabacteroides_sp_AF18_52	0.0			-
k__Bacteria;p__Bacteroidota;c__Bacteroidia;o__Bacteroidales;f__Tannerellaceae;g__Parabacteroides;s__Parabacteroides_sp_AF19_14	2.258287841993453			-
k__Bacteria;p__Bacteroidota;c__Bacteroidia;o__Bacteroidales;f__Tannerellaceae;g__Parabacteroides;s__Parabacteroides_sp_AF27_14	0.09181662448633807			-
k__Bacteria;p__Bacteroidota;c__Bacteroidia;o__Bacteroidales;f__Tannerellaceae;g__Parabacteroides;s__Parabacteroides_sp_AF39_10AC	0.0			-
k__Bacteria;p__Bacteroidota;c__Bacteroidia;o__Bacteroidales;f__Tannerellaceae;g__Parabacteroides;s__Parabacteroides_sp_AF48_14	1.1979995454655559			-
k__Bacteria;p__Bacteroidota;c__Bacteroidia;o__Bacteroidales;f__Tannerellaceae;g__Parabacteroides;s__Parabacteroides_sp_AGMB00274	1.8962598115677343			-
k__Bacteria;p__Bacteroidota;c__Bacteroidia;o__Bacteroidales;f__Tannerellaceae;g__Parabacteroides;s__Parabacteroides_sp_AM08_6	1.295921974022078			-
k__Bacteria;p__Bacteroidota;c__Bacteroidia;o__Bacteroidales;f__Tannerellaceae;g__Parabacteroides;s__Parabacteroides_sp_AM18_12LB	0.0			-
k__Bacteria;p__Bacteroidota;c__Bacteroidia;o__Bacteroidales;f__Tannerellaceae;g__Parabacteroides;s__Parabacteroides_sp_AM27_42	0.7503661051125776			-
k__Bacteria;p__Bacteroidota;c__Bacteroidia;o__Bacteroidales;f__Tannerellaceae;g__Parabacteroides;s__Parabacteroides_sp_ASF519	0.7852254784676341			-
k__Bacteria;p__Bacteroidota;c__Bacteroidia;o__Bacteroidales;f__Tannerellaceae;g__Parabacteroides;s__Parabacteroides_sp_An277	1.8097486303560444			-
k__Bacteria;p__Bacteroidota;c__Bacteroidia;o__Bacteroidales;f__Tannerellaceae;g__Parabacteroides;s__Parabacteroides_sp_B2_Q_110	0.0			-
k__Bacteria;p__Bacteroidota;c__Bacteroidia;o__Bacteroidales;f__Tannerellaceae;g__Parabacteroides;s__Parabacteroides_sp_BX2	0.9501668086072421			-
k__Bacteria;p__Bacteroidota;c__Bacteroidia;o__Bacteroidales;f__Tannerellaceae;g__Parabacteroides;s__Parabacteroides_sp_CAG_2	1.186347098595974			-
k__Bacteria;p__Bacteroidota;c__Bacteroidia;o__Bacteroidales;f__Tannerellaceae;g__Parabacteroides;s__Parabacteroides_sp_CAG_409	0.9397726601832893			-
k__Bacteria;p__Bacteroidota;c__Bacteroidia;o__Bacteroidales;f__Tannerellaceae;g__Parabacteroides;s__Parabacteroides_sp_CH2_D42_20	0.8054036446007573			-
k__Bacteria;p__Bacteroidota;c__Bacteroidia;o__Bacteroidales;f__Tannerellaceae;g__Parabacteroides;s__Parabacteroides_sp_D13	1.4966800376679674			-
k__Bacteria;p__Bacteroidota;c__Bacteroidia;o__Bacteroidales;f__Tannerellaceae;g__Parabacteroides;s__Parabacteroides_sp_D25	0.0			-
k__Bacteria;p__Bacteroidota;c__Bacteroidia;o__Bacteroidales;f__Tannerellaceae;g__Parabacteroides;s__Parabacteroides_sp_FAFU027	2.022378007151557			-
k__Bacteria;p__Bacteroidota;c__Bacteroidia;o__Bacteroidales;f__Tannerellaceae;g__Parabacteroides;s__Parabacteroides_sp_GYB001	1.1490922041273532			-
k__Bacteria;p__Bacteroidota;c__Bacteroidia;o__Bacteroidales;f__Tannerellaceae;g__Parabacteroides;s__Parabacteroides_sp_HGS0025	1.6183998025092132			-
k__Bacteria;p__Bacteroidota;c__Bacteroidia;o__Bacteroidales;f__Tannerellaceae;g__Parabacteroides;s__Parabacteroides_sp_Marseille_P3160	1.3952150236329812			-
k__Bacteria;p__Bacteroidota;c__Bacteroidia;o__Bacteroidales;f__Tannerellaceae;g__Parabacteroides;s__Parabacteroides_sp_N37	1.9297962018037056			-
k__Bacteria;p__Bacteroidota;c__Bacteroidia;o__Bacteroidales;f__Tannerellaceae;g__Parabacteroides;s__Parabacteroides_sp_TA_V_105	0.4686993953154883			-
k__Bacteria;p__Bacteroidota;c__Bacteroidia;o__Bacteroidales;f__Tannerellaceae;g__Parabacteroides;s__Parabacteroides_sp_TM07_1AC	1.6657549776526497			0.03940281066076386
k__Bacteria;p__Bacteroidota;c__Bacteroidia;o__Bacteroidales;f__Tannerellaceae;g__Parabacteroides;s__Parabacteroides_sp_W1_Q_101	1.6979233429561527			-
k__Bacteria;p__Bacteroidota;c__Bacteroidia;o__Bacteroidales;f__Tannerellaceae;g__Parabacteroides;s__Parabacteroides_sp_Y3_G_102	0.8370643994685608			-
k__Bacteria;p__Bacteroidota;c__Bacteroidia;o__Bacteroidales;f__Tannerellaceae;g__Parabacteroides;s__Parabacteroides_sp_ZJ_118	3.0958729158096765			-
k__Bacteria;p__Bacteroidota;c__Bacteroidia;o__Bacteroidales;f__Tannerellaceae;g__Parabacteroides;s__Parabacteroides_sp_merdae_related_45_40	0.9141870353468303			-
k__Bacteria;p__Bacteroidota;c__Bacteroidia;o__Bacteroidales;f__Tannerellaceae;g__Parabacteroides;s__Parabacteroides_timonensis	1.0964326474840926			-
k__Bacteria;p__Bacteroidota;c__Bacteroidia;o__Bacteroidales;f__Tannerellaceae;g__Tannerella;s__Tannerella_forsythia	2.1597839350490453			-
k__Bacteria;p__Bacteroidota;c__Bacteroidia;o__Bacteroidales;f__Tannerellaceae;g__Tannerella;s__Tannerella_serpentiformis	1.1396101894161659			-
k__Bacteria;p__Bacteroidota;c__Bacteroidia;o__Bacteroidales;f__Tannerellaceae;g__Tannerella;s__Tannerella_sp_6_1_58FAA_CT1	1.3934327794150025			-
k__Bacteria;p__Bacteroidota;c__Bacteroidia;o__Bacteroidales;f__Tannerellaceae;g__Tannerella;s__Tannerella_sp_AF04_6	1.2762239977694512			-
k__Bacteria;p__Bacteroidota;c__Bacteroidia;o__Bacteroidales;f__Tannerellaceae;g__Tannerella;s__Tannerella_sp_AM09_19	0.7435496972954349			-
k__Bacteria;p__Bacteroidota;c__Bacteroidia;o__Bacteroidales;f__Tannerellaceae;g__Tannerella;s__Tannerella_sp_CAG_118	1.083196983919927			-
k__Bacteria;p__Bacteroidota;c__Bacteroidia;o__Bacteroidales;f__Tannerellaceae;g__Tannerella;s__Tannerella_sp_CAG_51	0.8276874730228668			-
k__Bacteria;p__Bacteroidota;c__Bacteroidia;o__Bacteroidales;f__Tannerellaceae;g__Tannerella;s__Tannerella_sp_oral_taxon_808	0.2419161118068831			-
k__Bacteria;p__Bacteroidota;c__Bacteroidia;o__Bacteroidales;f__Tenuifilaceae;g__Perlabentimonas;s__Perlabentimonas_gracilis	0.5453903222510839			-
k__Bacteria;p__Bacteroidota;c__Bacteroidia;o__Bacteroidales;f__Tenuifilaceae;g__Tenuifilum;s__Tenuifilum_thalassicum	0.47137618395008046			-
k__Bacteria;p__Bacteroidota;c__Bacteroidia;o__Bacteroidales;f__Williamwhitmaniaceae;g__Williamwhitmania;s__Williamwhitmania_taraxaci	0.0			-
[truncated: 13,602 more rows]
