# Supplementary material for: Sanwei sandalwood decoction improves function of the gut microbiota in heart failure
Source: Front Microbiol. 2023 Oct 19;14:1236749. doi: 10.3389/fmicb.2023.1236749 (PMC10620746; doi:10.3389/fmicb.2023.1236749)
Supplement: Supplementary file 6 [file Data_Sheet_6.XLS]

Sample_ID	MDS1	MDS2
Normal-1	-0.0485929129027642	0.0713893246669653
Normal-2	-0.202616476696566	-0.122660995877123
Normal-3	0.207321612125079	0.0827381100677726
Normal-4	0.0275205501212254	0.127457123809968
Normal-5	0.0629075566945734	0.0423987001228392
Normal-6	0.21448825380404	0.0536184243160263
Model-1	0.665947002299762	-0.0663058044322213
Model-2	-0.0535763740284678	0.180361405255757
Model-3	-0.413357118869026	-0.293664794265117
Model-4	0.230330141399363	-0.13720846742409
Model-5	0.0513837191903965	-0.122367078941369
Model-6	-0.142056923663395	-0.101069644719925
Sanwei.sandalwood.decoction-1	-0.174084608443992	0.133672533140487
Sanwei.sandalwood.decoction-2	0.31291829835225	0.00967465977511947
Sanwei.sandalwood.decoction-3	0.286297028908969	-0.00719273071340006
Sanwei.sandalwood.decoction-4	-0.483279359738268	0.356151410221655
Sanwei.sandalwood.decoction-5	-0.514230256436578	-0.181797320651862
Sanwei.sandalwood.decoction-6	-0.0273201321166028	-0.0251948543514816
