# Supplementary material for: Sanwei sandalwood decoction improves function of the gut microbiota in heart failure
Source: Front Microbiol. 2023 Oct 19;14:1236749. doi: 10.3389/fmicb.2023.1236749 (PMC10620746; doi:10.3389/fmicb.2023.1236749)
Supplement: Supplementary file 7 [file Data_Sheet_7.XLS]

Sample	PC1	PC2	PC3	PC4	PC5	PC6	PC7	PC8	PC9	PC10	PC11	PC12	PC13	PC14	PC15	PC16	PC17	PC18
Normal-1	-5.24142759404916	0.542511214717205	-11.3306039247947	2.75385409829116	2.78277396345509	-2.44948331999116	-2.19936854235881	1.32062111057653	-2.8953883475308	1.91158094195515	-0.0818993915293725	2.47682549672366	-0.410230470952479	0.170271647886141	0.487559345814427	0.00557421366211615	0.350088115852158	8.45484742732507e-16
Normal-2	-1.71880744005179	3.86347158929926	1.06590153607909	1.33568202621971	2.39216074903115	4.38510693080981	2.13012352546921	5.37635097492606	-1.62090071297411	-6.08669739296797	-1.51635744869189	-0.0629107941080213	-2.52718887710898	0.650345430926359	0.485811995702647	0.0681519851539354	0.194531902235149	8.27977165944113e-16
Normal-3	-7.72130783586331	4.80814387707618	6.13635153094341	9.17692046811987	-2.00464323734051	-4.15844499808678	-0.718382904385027	-0.067299946968086	-0.937262543639451	1.3749536813615	0.126449127869271	-1.36451365262212	0.891055019332715	0.211669068351593	0.841791470782906	-0.255920509787975	-0.106282557170987	-8.57839479596573e-16
Normal-4	-6.00824487988673	0.158375216222594	-3.76846750624493	0.233520205701247	0.713932820315854	-1.39476110997321	-2.53439881814074	-4.13374260352309	5.14178592655025	-5.5226734818586	-0.717574639504087	-1.79403595435754	1.43469811780291	-1.34450261493764	-1.06640690257283	0.155302879251031	-0.0172627682601209	8.09111068864927e-16
Normal-5	-4.61951883912578	4.28827976106288	-1.31695403916323	-3.91878071772334	4.40263231763386	2.23743345421001	3.65440585971851	0.994857802718895	-1.263121318886	3.27851982190886	1.23701789867988	-4.47955642159866	2.20840629182832	-0.164185629026141	-1.73730315706693	0.270637571372787	-0.381540739110981	2.01697568174397e-16
Normal-6	-7.28288919594976	6.13834381380146	3.7083044538491	-4.62911337048058	2.32799373600657	2.44676639002328	0.157811528547684	-3.95139890816622	1.99939346972095	1.95195357098448	-0.184650297804771	4.27660241576355	-0.8970497978859	0.132529991022525	1.64128327203757	-0.00363860602380945	0.239319470818949	7.24046840800144e-16
Model-1	3.75573956485828	-0.780631834566903	1.20412970380458	-1.9506573567978	-0.395472493229055	-1.50372847492381	-2.76293853326038	-0.474553108654796	-0.693052021997443	2.05766863375445	-7.03996182068688	-1.09605117351468	-1.0845884860797	0.90332021743919	-0.812009660599953	1.94630606706469	-0.832256802773091	6.14358978655826e-16
Model-2	-10.6992374173625	-8.09973271988719	-0.470145419532846	0.339514954242437	-6.61180492833516	6.7943823313488	-1.08079299282304	1.02078532936827	0.345783420318696	1.69736769165207	0.134241133676231	-0.576181739812562	-0.0200462782810233	0.0470065834861025	0.568570961229152	0.0394907027552022	-0.0634007510220352	4.33094121020055e-16
Model-3	8.94325251591666	-1.46869566036144	0.643049828431603	0.788413232178458	1.8815602121554	2.03587184799955	-0.193332486676734	1.44385549076154	-0.117563536734814	0.208827142437521	-1.87974781592004	0.522550890497079	4.25363130081993	-3.29739165020044	3.06429149280913	-1.00506110690844	0.562671132576498	4.24974603315108e-16
Model-4	3.71058603277931	-1.13187553767881	1.21623968208757	-2.57198286137669	2.3326266362736	-2.35665315197891	-5.69320619206542	4.1215367324101	3.81169962302189	1.60279517210601	2.9299457566853	-2.12385608868861	-2.49788348959285	0.536005058339597	1.93294866187801	-0.332616487324085	-0.0603940218613296	1.35813364942407e-15
Model-5	1.05070549613591	-1.89385557664457	3.56921813353238	-1.00239553591686	0.745372790483477	-0.596164179993314	-3.21164420494082	3.32295038652523	-0.124128055629131	-1.07970999248387	1.39176159147808	3.45155401919865	3.57474458996151	2.11799967638436	-3.47238081008361	0.245687316999058	-0.18634339513499	-5.36391823593849e-16
Model-6	3.79089961821481	0.491816643117042	0.828845013024725	1.73233256588798	-1.6291318620365	-0.203545956739089	1.67332260506765	1.03967226862718	1.39720663880804	1.9683505967528	0.42026156485869	1.20681990443637	-2.85656822568831	-4.59805315311002	-3.47409751516384	-0.147108926367361	1.02614710936456	7.2094689684838e-16
Sanwei.sandalwood.decoction-1	-4.19628366847182	-10.3381573360178	3.004538416099	-1.05694080350012	4.88927158471584	-4.97613825174226	5.56270447382809	-1.20727449061445	-1.0391828956979	-0.927382841568768	0.0924864192889251	0.35517752980333	-0.920305455758916	0.089127079303062	0.619331399971776	-0.136241157128791	0.102171544508528	-2.93695952805074e-15
Sanwei.sandalwood.decoction-2	2.08064476158894	1.46865138261958	-0.531849255576722	-3.72857161676646	-4.11611437929403	-1.85341702423406	-0.393782527962299	-1.39111445126064	-2.6316466902577	-0.995999928771022	-0.499231868138158	-0.425305344234849	-0.651040523082896	0.416724075462826	-0.479240982540292	-4.91335502304266	-1.03429938485297	1.9504538174547e-15
Sanwei.sandalwood.decoction-3	2.23422525705518	1.66209449498688	0.407891830084026	-4.39503955280294	-5.13229981326943	-2.44665051199606	-0.983273798533923	-1.46212745243838	-4.65554252843131	-2.43515601253267	2.83523205347025	-0.354220976005931	0.142728254448268	-1.43880660585599	1.12890773888589	3.04196615527647	0.322625399901566	1.35813009933827e-15
Sanwei.sandalwood.decoction-4	9.32707399669926	-2.02130998235868	0.640497646137264	4.66129740481532	3.91712980686886	5.07203819719774	-2.46389316876294	-5.94463624559097	-2.2890890961479	0.0268950808262813	1.9686778452376	-0.800616332652331	-1.26141076930199	1.37055708529516	-0.6618099696433	0.00345309027203801	-0.0420023388880284	1.04943224491964e-15
Sanwei.sandalwood.decoction-5	6.63116839392109	1.0747479570013	-2.86822401335006	2.19815851115041	-2.68723127224536	-0.0978606894979482	5.12149164408801	0.421807378318902	3.15870044029509	0.35560804456123	1.22522826804257	1.35700972459311	0.104228274931892	0.744258316538726	0.702680768933379	1.07474345775955	-3.20158483765371	1.66533453693773e-16
Sanwei.sandalwood.decoction-6	5.96342123359137	1.23782269761098	-2.13872361541029	0.0337883487582132	-3.80875663118969	-0.934751482432585	3.93515453319096	-0.430290267016074	2.41230822921166	0.613099271882544	-0.441878377011602	-0.569291503420452	0.516820524607499	3.45312542269458	0.230071889625865	-0.0573716229837549	3.12781292147084	-1.33226762955019e-15
