# Supplementary material for: Sanwei sandalwood decoction improves function of the gut microbiota in heart failure
Source: Front Microbiol. 2023 Oct 19;14:1236749. doi: 10.3389/fmicb.2023.1236749 (PMC10620746; doi:10.3389/fmicb.2023.1236749)
Supplement: Supplementary file 8 [file Data_Sheet_8.XLS]

Description	PC1	PC2	PC3	PC4	PC5	PC6	PC7	PC8	PC9	PC10	PC11	PC12	PC13	PC14	PC15	PC16	PC17	PC18
Standard deviation	6.09622838175327	4.10512220744862	3.73015039398354	3.48511937755503	3.45662480052275	3.20635677685568	3.10513361303984	2.84955152633792	2.56384950387611	2.55186401004809	2.19733068891629	2.06512610117458	1.95083231968717	1.82407831326177	1.70016515312905	1.52877409395139	1.18069992313939	1.00326217591668e-15
Proportion of Variance	0.23823	0.10803	0.08919	0.07786	0.07659	0.0659	0.06181	0.05205	0.04214	0.04174	0.03095	0.02734	0.0244	0.02133	0.01853	0.01498	0.00894	0
Cumulative Proportion	0.23823	0.34626	0.43545	0.51331	0.5899	0.6558	0.71761	0.76966	0.8118	0.85354	0.88449	0.91183	0.93622	0.95755	0.97608	0.99106	1	1
