# Supplementary material for: Sanwei sandalwood decoction improves function of the gut microbiota in heart failure
Source: Front Microbiol. 2023 Oct 19;14:1236749. doi: 10.3389/fmicb.2023.1236749 (PMC10620746; doi:10.3389/fmicb.2023.1236749)
Supplement: Supplementary file 9 [file Data_Sheet_9.XLS]

Index	Sanwei.sandalwood.decoction	Model	Normal
f__Bacteroidaceae;g__Bacteroides	0.0315604135962934	0.0280424255536208	0.0212304818286303
f__Bifidobacteriaceae;g__Bifidobacterium	0.0849824089939541	0.0329649897122711	0.00690531332639645
f__Clostridiaceae;g__Clostridium	0.0158098455932456	0.0172469379335367	0.0231608935334139
f__Erysipelotrichaceae;g__Allobaculum	0.0475530679859144	0.047686888392929	0.00213448036864011
f__Lachnospiraceae;g__Blautia	0.0103761855535767	0.0353075981214914	0.00284544207752378
f__Lactobacillaceae;g__Lactobacillus	0.114669602516548	0.0679567637815406	0.128943138619428
f__Lactobacillaceae;g__Ligilactobacillus	0.0112576007782032	0.0254619961091914	0.0540410247583151
f__Lactobacillaceae;g__Limosilactobacillus	0.0364717450690677	0.024196398614918	0.0410921909592485
f__Oscillospiraceae;g__Ruminococcus	0.0087578202784397	0.0114946146728509	0.0207242662262211
f__Prevotellaceae;g__Prevotella	0.0369822177787279	0.0329105832237851	0.0222236735631917
Others	0.601579091856029	0.676730803883864	0.67669909473899
