# Supplementary material for: Sanwei sandalwood decoction improves function of the gut microbiota in heart failure
Source: Front Microbiol. 2023 Oct 19;14:1236749. doi: 10.3389/fmicb.2023.1236749 (PMC10620746; doi:10.3389/fmicb.2023.1236749)
Supplement: Supplementary file 10 [file Data_Sheet_10.XLS]

Index	Normal-1	Normal-2	Normal-3	Normal-4	Normal-5	Normal-6	Model-1	Model-2	Model-3	Model-4	Model-5	Model-6	Sanwei.sandalwood.decoction-1	Sanwei.sandalwood.decoction-2	Sanwei.sandalwood.decoction-3	Sanwei.sandalwood.decoction-4	Sanwei.sandalwood.decoction-5	Sanwei.sandalwood.decoction-6
AA: Auxiliary Activities	0.00193633389376803	0.00188328957155451	0.00230669520332504	0.00218008466540295	0.00212666665851827	0.00220373045454982	0.00166338939513953	0.00222967417957982	0.00191893824194905	0.00165639422977644	0.00193501866869993	0.00218214689513515	0.00204694818410544	0.00223791960585648	0.00227748584570661	0.00228453776907749	0.00234670149445876	0.00227273889707458
CBM: Carbohydrate-Binding Modules	0.0296587143202428	0.0308134202770196	0.0296710951799777	0.0292555153690887	0.0302728416438026	0.0283530291987483	0.0264005148033356	0.0281490707201153	0.0271188241884915	0.0265805463282542	0.0265950019813169	0.0283551145767479	0.0289366285481879	0.0267919453648379	0.0269059024947026	0.0318849481165309	0.0303044636260889	0.0290457270130722
CE: Carbohydrate Esterases	0.00918800854740524	0.0105394675902293	0.00959035372841384	0.00913659666592884	0.0098826733084662	0.00983007431687721	0.00908066531863409	0.00827825687058602	0.0103796648151853	0.0103031940885588	0.0098084991127786	0.0101734717994142	0.00929325476777841	0.00941020507184709	0.00962273787535416	0.00801854767206317	0.0110317914505773	0.0103457519239649
GH: Glycoside Hydrolases	0.0847478059216241	0.0901666811905788	0.0858994667297449	0.082665663134455	0.0869999306611381	0.0865129503828843	0.0896144765562617	0.0771919490056699	0.092425753517326	0.090979998810511	0.0867213296950551	0.0921385996267946	0.0811141481356756	0.0901224302026278	0.0903081081029025	0.0913842115157931	0.0942709272990806	0.0949953448658229
GT: GlycosylTransferases	0.0673226217277353	0.0699928219595754	0.0652122542135287	0.06614361798608	0.0696772513630307	0.0672618066823555	0.0670421198211147	0.0656501085182047	0.0718543852609385	0.0699501770028693	0.0682725657145464	0.0709083591665868	0.0717651594988733	0.0675189376383022	0.0673232952668882	0.0631495495444655	0.0716965359970229	0.070056093744036
Others	0.804772531655608	0.794667975864135	0.804455114685908	0.808163275920303	0.798791599076788	0.80329960455156	0.802978669472458	0.816655705155598	0.795381917942093	0.798536151814084	0.804839663629112	0.794508671276152	0.805263887602626	0.801102943484406	0.800784113698266	0.802052185892559	0.789098783367362	0.791105612724996
PL: Polysaccharide Lyases	0.00237398393361695	0.00193634354690787	0.0028650202591017	0.00245524625874192	0.00224903728825633	0.00253880441302423	0.00322016463305607	0.00184523555024583	0.0009205160340166	0.00199353772594615	0.00182792119849121	0.00173363665916924	0.00157997326275338	0.00281561863212278	0.00277835671617954	0.00122601948951059	0.00125079676541007	0.00217873083103302
