# Supplementary material for: Sanwei sandalwood decoction improves function of the gut microbiota in heart failure
Source: Front Microbiol. 2023 Oct 19;14:1236749. doi: 10.3389/fmicb.2023.1236749 (PMC10620746; doi:10.3389/fmicb.2023.1236749)
Supplement: Supplementary file 11 [file Data_Sheet_11.XLSX]

## Sheet: Sheet1
ec	Normal	Model	Sanwei.sandalwood.decoction
1.1.3.-	1.74902e-06	2.60023e-07	6.3761e-07
2.4.1.-	1.19798e-05	1.01289e-05	3.54476e-05
2.4.1.1	4.17485e-06	7.33542e-06	1.94021e-05
2.4.1.12	1.84666e-06	6.75937e-06	1.81843e-05
2.4.1.129	6.12808e-07	1.91207e-06	1.10886e-05
2.4.1.144	0	0	1.67513e-07
2.4.1.15	3.87414e-07	1.53407e-06	1.07846e-05
2.4.1.17	0	0	1.43426e-07
2.4.1.18	1.03475e-06	2.73637e-06	1.54975e-05
2.4.1.19	0	4.70613e-07	4.39552e-08
2.4.1.20	7.86732e-07	1.90008e-07	5.64657e-07
2.4.1.21	9.09715e-07	3.21786e-06	1.62196e-05
2.4.1.211	1.50717e-06	1.24452e-06	4.58289e-06
2.4.1.24	1.26177e-07	0	0
2.4.1.247	1.45929e-07	0	1.27554e-07
2.4.1.248	1.39146e-07	1.7903e-07	3.41614e-08
2.4.1.279	6.60708e-06	9.0244e-07	3.79098e-07
2.4.1.281	5.7199e-06	6.66655e-06	1.27694e-05
2.4.1.282	3.16886e-06	2.94877e-06	2.41474e-07
2.4.1.31	6.19899e-07	6.21665e-07	4.60545e-07
2.4.1.319	1.60068e-06	4.1351e-06	3.46516e-06
2.4.1.329	8.51663e-07	1.7998e-07	0
2.4.1.389	1.24713e-06	8.34684e-08	6.83579e-08
2.4.1.5	3.69544e-05	1.63967e-05	1.77281e-05
2.4.1.58	4.38379e-07	2.54407e-06	9.04192e-06
2.4.1.69	0	0	2.09947e-07
2.4.1.9	5.47101e-05	5.78989e-05	4.8479e-05
2.4.99.-	8.87124e-07	3.00793e-06	1.42143e-05
2.4.99.1	2.82423e-05	8.07067e-05	5.36891e-05
3.1.1.-	6.47597e-06	2.73223e-06	2.22141e-06
3.1.1.72	9.26373e-06	3.72538e-06	3.21954e-06
3.1.1.73	5.30995e-06	1.72117e-06	3.00556e-06
3.2.1.-	6.47871e-05	5.6217e-05	4.35759e-05
3.2.1.1	4.11111e-05	4.47962e-05	3.74462e-05
3.2.1.101	0	6.32849e-08	9.0655e-08
3.2.1.102	0	0	6.56298e-07
3.2.1.108	4.27633e-08	1.31444e-07	0
3.2.1.11	1.70909e-06	4.25838e-07	2.74081e-06
3.2.1.111	4.61564e-07	1.65751e-06	1.25741e-06
3.2.1.113	9.91384e-07	7.18563e-07	4.10371e-07
3.2.1.122	0	0	3.01639e-07
3.2.1.129	0	0	6.41108e-07
3.2.1.131	0	1.57915e-07	0
3.2.1.135	1.29615e-06	3.89665e-07	6.74702e-07
3.2.1.14	3.88721e-06	2.92498e-06	3.29606e-06
3.2.1.140	4.15311e-06	5.49792e-06	7.156e-06
3.2.1.150	1.15537e-06	2.80817e-06	2.67562e-06
3.2.1.151	2.42716e-05	2.03972e-05	1.02456e-05
3.2.1.153	0	0	7.41829e-08
3.2.1.156	3.90739e-07	1.1056e-06	4.68447e-07
3.2.1.169	0	0	6.35112e-07
3.2.1.173	0	1.24527e-07	0
3.2.1.177	9.41242e-08	5.00831e-06	4.16388e-06
3.2.1.185	0	2.43206e-07	1.23047e-07
3.2.1.197	1.46928e-06	2.01039e-06	1.45423e-06
3.2.1.20	1.48199e-06	1.24787e-06	2.29191e-06
3.2.1.21	1.59401e-06	2.03387e-06	1.19811e-06
3.2.1.217	8.34369e-07	1.60451e-07	1.37868e-06
3.2.1.22	6.47084e-06	9.46575e-06	1.11051e-05
3.2.1.23	5.36526e-05	4.32533e-05	3.61256e-05
3.2.1.24	4.59188e-07	7.11763e-07	4.91022e-07
3.2.1.26	0	0	7.41829e-08
3.2.1.31	2.71966e-05	1.07072e-05	1.37215e-05
3.2.1.35	0	0	1.03025e-07
3.2.1.37	3.61046e-06	1.61779e-06	1.77768e-06
3.2.1.39	1.2186e-06	6.78328e-06	6.26128e-06
3.2.1.4	0.00010467	6.61436e-05	5.93158e-05
3.2.1.40	2.7449e-07	8.28441e-07	1.76958e-06
3.2.1.41	1.99449e-05	2.28562e-05	3.18793e-05
3.2.1.49	2.23057e-06	1.1116e-06	7.66159e-07
3.2.1.51	1.08564e-06	6.16425e-07	2.15082e-06
3.2.1.52	5.69878e-07	2.75061e-06	2.20858e-06
3.2.1.54	1.29615e-06	1.11963e-06	1.59998e-06
3.2.1.55	2.8864e-05	1.1572e-05	9.41267e-06
3.2.1.58	1.12574e-06	9.26651e-07	1.31678e-06
3.2.1.6	9.05844e-07	1.55953e-06	2.88461e-06
3.2.1.63	1.01871e-06	2.4192e-07	3.0875e-08
3.2.1.64	0	0	7.41829e-08
3.2.1.68	8.64015e-07	2.85361e-06	1.63065e-05
3.2.1.7	0	6.37926e-08	2.40856e-06
3.2.1.73	1.60098e-05	1.4995e-05	1.06206e-05
3.2.1.75	0	4.27211e-07	2.58906e-06
3.2.1.78	1.66567e-05	6.72753e-06	6.21779e-06
3.2.1.8	5.6684e-05	5.84882e-05	3.61084e-05
3.2.1.81	2.18235e-06	6.32739e-07	4.01705e-07
3.2.1.83	3.83961e-05	3.07398e-05	6.45493e-05
3.2.1.86	2.06251e-05	2.61029e-05	1.46479e-05
3.2.1.88	0	0	9.17637e-08
3.2.1.89	4.02642e-06	3.54277e-06	6.95388e-06
3.2.1.96	1.70162e-07	1.98622e-07	0
3.2.1.97	4.26035e-07	1.41307e-06	1.43834e-06
3.2.1.98	5.44437e-07	7.19207e-07	6.2918e-07
3.2.1.99	2.58678e-05	4.4979e-06	2.47124e-06
3.5.1.-	9.09029e-08	8.02216e-07	8.88175e-06
3.5.1.105	0	1.2307e-07	1.82803e-07
3.5.1.108	5.59652e-07	2.10777e-06	9.89214e-06
3.5.1.25	5.97843e-07	2.26487e-06	1.31188e-05
4.2.2.-	3.08396e-06	1.47764e-06	2.76425e-06
4.2.2.1	3.28705e-07	6.55552e-08	1.82793e-07
4.2.2.11	0	1.83516e-07	0
4.2.2.15	0	1.19806e-07	3.89566e-07
4.2.2.2	0	9.68931e-08	1.66872e-07
4.2.2.23	4.54416e-06	3.06385e-06	2.96253e-06
4.2.2.7	1.26886e-06	6.52347e-06	4.89885e-06
4.2.2.8	1.25597e-06	6.0499e-06	4.53946e-06
4.2.2.n1	7.93417e-07	4.09107e-06	2.19611e-05
5.4.99.15	6.35438e-08	0	0
Others	0.999213	0.999271	0.999156
