# Supplementary material for: Sanwei sandalwood decoction improves function of the gut microbiota in heart failure
Source: Front Microbiol. 2023 Oct 19;14:1236749. doi: 10.3389/fmicb.2023.1236749 (PMC10620746; doi:10.3389/fmicb.2023.1236749)
Supplement: Supplementary file 12 [file Data_Sheet_12.XLSX]

## Sheet: Sheet1
Functional_Category	Normal	Model	Sanwei.sandalwood.decoction
A: RNA processing and modification	0.00134705	0.001382	0.00122266
B: Chromatin structure and dynamics	8.52424e-05	7.78387e-05	5.75484e-05
C: Energy production and conversion	0.0396908	0.0381861	0.0418832
D: Cell cycle control, cell division, chromosome partitioning	0.0238547	0.0234386	0.0235511
E: Amino acid transport and metabolism	0.0619355	0.0639303	0.0642731
F: Nucleotide transport and metabolism	0.0328702	0.0322013	0.0312631
G: Carbohydrate transport and metabolism	0.0761567	0.078848	0.0810571
H: Coenzyme transport and metabolism	0.031352	0.0305738	0.0319391
I: Lipid transport and metabolism	0.0226677	0.0221941	0.0219567
J: Translation, ribosomal structure and biogenesis	0.0533402	0.051878	0.0491836
K: Transcription	0.0601989	0.063543	0.0685222
L: Replication, recombination and repair	0.098769	0.100583	0.0961477
M: Cell wall/membrane/envelope biogenesis	0.0796497	0.0769087	0.0750118
N: Cell motility	0.0140638	0.0125178	0.0140296
O: Posttranslational modification, protein turnover, chaperones	0.0295099	0.0284334	0.027871
Others	0.132184	0.12875	0.117131
P: Inorganic ion transport and metabolism	0.0480569	0.0490275	0.0491261
Q: Secondary metabolites biosynthesis, transport and catabolism	0.0146697	0.0141803	0.0150266
S: Function unknown	0.0790595	0.081489	0.0833891
T: Signal transduction mechanisms	0.0406704	0.0408456	0.0452658
U: Intracellular trafficking, secretion, and vesicular transport	0.0249093	0.0237237	0.0246321
V: Defense mechanisms	0.0308381	0.0334919	0.0337941
W: Extracellular structures	0.00109209	0.00110412	0.0011242
Z: Cytoskeleton	0.00302797	0.00269216	0.00254138
