# Supplementary material for: Sanwei sandalwood decoction improves function of the gut microbiota in heart failure
Source: Front Microbiol. 2023 Oct 19;14:1236749. doi: 10.3389/fmicb.2023.1236749 (PMC10620746; doi:10.3389/fmicb.2023.1236749)
Supplement: Supplementary file 13 [file Data_Sheet_13.XLSX]

## Sheet: Sheet1
OG_Description	Normal	Model	Sanwei.sandalwood.decoction
16S_rRNA_adenine_1518_N_6_adenine_1519_N_6_dimethyltransferase_activity	0.000527304	0.000507418	0.000471261
17_kDa_common_antigen_outer_membrane_protein	0	1.53057e-07	0
1_4_dihydroxy_2_naphthoyl_CoA_synthase_activity	3.4615e-05	4.07499e-05	2.80673e-05
1_5_Phosphoribosyl_5_amino_4_imidazole_carboxylate_AIR_carboxylase	2.34054e-06	8.61979e-07	2.34547e-06
1_5_phosphoribosyl_5_5_phosphoribosylamino_methylideneamino_imidazole_4_carboxamide_isomerase	0.000149369	0.000222085	0.000227177
1_acyl_2_lysophosphatidylserine_acylhydrolase_activity	0.000111133	7.3536e-05	6.9486e-05
1_aminocyclopropane_1_carboxylate_deaminase	1.94406e-05	1.01467e-05	2.53354e-05
1_deoxy_D_xylulose_5_phosphate_reductoisomerase_activity	0.000295968	0.000328666	0.000327355
23S_rRNA_intervening_sequence_protein	6.20661e-05	4.60338e-05	3.90011e-05
2Fe_2S_iron_sulfur_cluster_binding_domain	0.000107656	0.000109499	0.000171964
2OG_Fe_II_oxygenase_superfamily	2.15013e-07	1.4114e-07	2.12084e-07
2TM_domain	0	0	1.82578e-07
2_3_bisphosphoglycerate_independent_phosphoglycerate_mutase_activity	0.000148131	0.000136905	0.00016815
2_3_dihydroxybenzoate_AMP_ligase	8.0415e-07	2.12209e-06	1.2269e-05
2_C_methyl_D_erythritol_2_4_cyclodiphosphate_synthase_activity	0.000186028	0.000206851	0.000202632
2_C_methyl_D_erythritol_4_phosphate_cytidylyltransferase	5.07908e-07	2.16055e-07	2.81681e-07
2_C_methyl_D_erythritol_4_phosphate_cytidylyltransferase_activity	0.000350333	0.000378387	0.000371031
2_Nitropropane_dioxygenase	0.000164217	0.000158944	0.000238499
2_amino_4_hydroxy_6_hydroxymethyldihydropteridine_pyrophosphokinase	0.000200535	0.000207015	0.00021868
2_aminoethylphosphonate_pyruvate_transaminase_activity	5.27134e-05	5.85226e-05	8.06154e-05
2_dehydro_3_deoxyphosphooctonate_aldolase	1.63126e-06	2.2248e-06	1.0226e-05
2_epimerase	0.000133182	0.000164589	0.000183467
2_hydroxychromene_2_carboxylate_isomerase	4.79754e-07	1.37326e-07	2.50991e-07
2_hydroxyglutaryl_CoA_dehydratase_D_component	0.00014871	7.15041e-05	0.000101099
2_iron_2_sulfur_cluster_binding	0.000785482	0.000780416	0.000969825
2_keto_3_deoxy_galactonokinase	5.83987e-06	4.80188e-06	1.45411e-05
2_keto_3_deoxygluconate_permease	1.24876e-07	3.19298e-07	0
2_keto_3_deoxygluconate_proton_symporter_activity	1.47125e-06	8.11587e-06	2.26259e-05
2_oxopent_4_enoate_hydratase_activity	3.13669e-05	2.89319e-05	4.06497e-05
2_phosphoglycerate_kinase	3.47913e-08	1.01491e-07	3.94899e-07
2_phosphosulfolactate_phosphatase	8.38745e-08	1.50304e-07	3.0797e-07
35_carbon_atoms_to_the_C3_hydroxyl_of_sn_glycerol_1_phosphate_G1P_producing_heptaprenylglyceryl_phosphate_HepGP_This_reaction_is_an_ether_bond_formation_step_in_the_biosynthesis_of_archaea_type_G1P_based_membrane_lipids_found_in_Bacillales	4.77774e-08	4.58918e-08	0
37_kD_nucleoid_associated_bacterial_protein	6.94974e-07	1.22161e-07	5.71403e-08
3D_domain_protein	0.000156282	0.000148059	0.000295206
3R_hydroxymyristoyl_acyl_carrier_protein_dehydratase_K02372	0	0	9.34439e-08
3_2_5_bisphosphate_nucleotidase	4.52665e-05	4.29133e-05	4.20462e-05
3_2_5_bisphosphate_nucleotidase_activity	0.000504573	0.0004122	0.000398986
3_5_exonuclease_activity	0.000366732	0.000378862	0.000455374
3_Demethylubiquinone_9_3_methyltransferase	1.10529e-07	0	3.60869e-06
3_dehydro_L_gulonate_6_phosphate_decarboxylase_activity	3.1772e-05	3.67868e-05	5.51226e-05
3_dehydroquinate_dehydratase_activity	7.36694e-05	0.000142692	0.00016403
3_dehydroquinate_synthase	1.08266e-06	1.04775e-06	1.49474e-06
3_demethylubiquinone_9_3_O_methyltransferase_activity	0.000249927	0.000289147	0.00027935
3_demethylubiquinone_9_3_methyltransferase	0	7.82856e-07	5.51862e-06
3_deoxy_7_phosphoheptulonate_synthase_activity	0.000227365	0.000200968	0.00022005
3_deoxy_8_phosphooctulonate_synthase_activity	7.28076e-05	6.78395e-05	7.22395e-05
3_exoribonuclease_RNase_T_like	1.03947e-06	0	4.66861e-07
3_hydroxyacyl_CoA_dehydrogenase	9.59687e-05	0.000186933	0.000190263
3_hydroxyanthranilate_3_4_dioxygenase_activity	0	5.85516e-08	0
3_hydroxyoctanoyl_acyl_carrier_protein_dehydratase_activity	0.000228557	0.000160266	0.000197264
3_isopropylmalate_dehydratase_activity	0.000125192	0.000208429	0.000186536
3_isopropylmalate_dehydrogenase_activity	0.000216816	0.000269614	0.000300705
3_methyl_2_oxobutanoate_hydroxymethyltransferase_activity	0.000178631	0.000135265	0.000130268
3_methyladenine_DNA_glycosylase	1.18104e-06	1.65558e-07	3.1444e-07
3_methyladenine_DNA_glycosylase_8_oxoguanine_DNA_glycosylase	0.000123098	6.51103e-05	0.000103152
3_octaprenyl_4_hydroxybenzoate_carboxy_lyase_activity	4.89585e-06	1.19363e-05	4.51509e-05
3_oxo_5_alpha_steroid_4_dehydrogenase	5.91663e-05	5.87806e-05	4.36468e-05
3_phosphoshikimate_1_carboxyvinyltransferase_activity	0.00035734	0.000353611	0.000374541
3_to_5_exoribonuclease_specific_for_small_oligoribonucleotides	8.55213e-06	6.02022e-05	2.92238e-05
4Fe_4S_binding_domain	8.98622e-06	4.07849e-06	8.70667e-06
4Fe_4S_dicluster_domain	0	0	2.09178e-07
4Fe_4S_ferredoxin_iron_sulfur_binding_domain_protein	3.30004e-06	2.22216e-06	1.74061e-06
4Fe_4S_single_cluster_domain	7.08386e-07	1.18751e-07	2.85955e-07
4S_4_hydroxy_5_phosphonooxypentane_2_3_dione_isomerase_activity	0.000161263	9.45544e-05	8.938e-05
4_6_dehydratase	2.29412e-07	0	0
4_Hydroxyphenylpyruvate_dioxygenase	8.17774e-06	3.56602e-06	8.61236e-06
4_Oxalocrotonate_Tautomerase	2.25067e-05	3.71307e-05	2.84925e-05
4_alpha_L_fucosyltransferase_glycosyl_transferase_group_56	7.43525e-07	1.25009e-06	2.30376e-06
4_alpha_glucanotransferase	0.000343067	0.000584949	0.000558106
4_amino_4_deoxy_L_arabinose_transferase_activity	0	2.51695e-06	1.09914e-06
4_amino_4_deoxy_L_arabinose_transferase_and_related_glycosyltransferases_of_PMT_family	0.000305093	0.000359729	0.000271231
4_amino_4_deoxy_alpha_L_arabinopyranosyl_undecaprenyl_phosphate_biosynthetic_process	1.68649e-05	1.18729e-05	1.11734e-05
4_hydroxy_tetrahydrodipicolinate_reductase	0.000312381	0.000319472	0.000319738
4_hydroxyphenylacetate	1.05264e-05	8.91851e-06	4.14943e-05
4_iron_4_sulfur_cluster_binding	0.000845181	0.00076513	0.000981624
4_phosphopantetheinyl_transferase_superfamily	1.01477e-06	6.34944e-07	1.32847e-07
4_vinyl_reductase_4VR	8.40241e-05	6.63222e-05	4.27801e-05
4fe_4S_ferredoxin_iron_sulfur_binding_domain_protein	0.00069791	0.000617643	0.00101791
5_bromo_4_chloroindolyl_phosphate_hydrolysis_protein	9.33789e-05	8.89319e-05	0.000120253
5_carbamoylmethyl_uridine_residue_modification	1.49003e-06	7.53934e-07	4.67305e-07
5_carboxymethyl_2_hydroxymuconate_isomerase	3.62894e-07	1.0092e-06	6.3803e-06
5_dehydro_2_deoxygluconokinase	7.90718e-07	8.71936e-07	5.50971e-07
5_formyltetrahydrofolate_cyclo_ligase_activity	0.000417201	0.000406006	0.000433372
5_formyltetrahydrofolate_cycloligase	7.79896e-08	0	4.87411e-07
5_nucleotidase	1.80819e-05	6.55717e-05	3.88874e-05
5_nucleotidase_deoxy_Pyrimidine_cytosolic_type_C_protein_NT5C	1.9759e-05	3.41507e-05	1.9024e-05
5_oxoprolinase_ATP_hydrolyzing_activity	1.38034e-05	3.14216e-05	8.76662e-05
6_7_dimethyl_8_ribityllumazine_synthase_activity	0.000154577	0.000121522	0.000104765
6_bladed_beta_propeller	7.74074e-06	1.44587e-05	1.14689e-05
6_phospho_beta_galactosidase_activity	0.000801601	0.00127295	0.00109969
6_phosphofructokinase_activity	0.000591679	0.000632966	0.000730383
6_phosphogluconolactonase_activity	0.000184286	0.000166008	0.000205681
6_pyruvoyl_tetrahydropterin_synthase	0	7.25665e-07	1.29407e-07
7TM_receptor_with_intracellular_HD_hydrolase	0.000177985	0.000144991	0.00014279
8_amino_7_oxononanoate_synthase_activity	0.000330749	0.000258188	0.00025792
AAA_ATPase_domain	6.12064e-05	5.2216e-05	7.34236e-05
AAA_domain	0.000567369	0.000499293	0.000437351
AAA_domain_putative_AbiEii_toxin_Type_IV_TA_system	9.77336e-05	0.00017453	0.000112897
AAA_like_domain	1.38705e-06	1.47413e-06	1.9598e-07
ABC_2_family_transporter_protein	0.000355875	0.000385472	0.000613013
ABC_transporter	0.0127644	0.014269	0.0142901
ABC_transporter_ATP_binding_protein	6.42329e-06	4.03668e-06	1.2549e-05
ABC_transporter_CydDC_cysteine_exporter_CydDC_E_family_permease_ATP_binding_protein_CydC	0.000177725	9.75926e-05	8.48605e-05
ABC_transporter_Permease	1.55614e-06	2.75762e-06	1.21318e-05
ABC_transporter_periplasmic_molybdate_binding_protein	2.75133e-05	3.26003e-05	8.05335e-05
ABC_transporter_permease	1.68621e-06	7.43954e-06	1.74179e-05
ABC_transporter_substrate_binding_protein	0.00040548	0.000520224	0.000555162
ABC_transporter_substrate_binding_protein_PnrA_like	0.000337101	0.000364175	0.000423631
ABC_type_Fe3_hydroxamate_transport_system_periplasmic_component	7.76485e-07	3.16289e-07	0
ABC_type_Fe3_transport_system_periplasmic_component	0.000113085	7.48454e-05	5.67189e-05
ABC_type_Fe3_transport_system_permease_component	9.04516e-05	8.04059e-05	7.95868e-05
ABC_type_Mn2_Zn2_transport_systems_permease_components	0.000362272	0.000293538	0.000233832
ABC_type_Zn2_transport_system_periplasmic_component_surface_adhesin	5.09234e-05	4.18926e-05	4.53948e-05
ABC_type_amino_acid_transport_signal_transduction_systems_periplasmic_component_domain	0.00133973	0.00138201	0.00119039
ABC_type_antimicrobial_peptide_transport_system_ATPase_component	1.60325e-06	4.66409e-07	1.8844e-07
ABC_type_cobalt_transport_system_ATPase_component	3.08798e-07	3.39943e-07	3.88118e-07
ABC_type_cobalt_transport_system_permease_component	0.000129198	0.000210908	0.000114808
ABC_type_dipeptide_oligopeptide_nickel_transport_systems_permease_components	0.000514887	0.000690155	0.000708406
ABC_type_dipeptide_transport_system_periplasmic_component	1.54508e-07	4.15278e-07	4.66775e-07
ABC_type_enterochelin_transport_system_periplasmic_component	9.03593e-06	6.14941e-06	1.76709e-05
ABC_type_maltose_transport_systems_permease_component	0.000189929	0.000229194	0.000191022
ABC_type_metal_ion_transport_system_periplasmic_component_surface_adhesin	4.71648e-07	1.06136e-07	1.87659e-07
ABC_type_metal_ion_transport_system_permease_component	0.000196644	0.000249865	0.000194266
ABC_type_multidrug_transport_system_ATPase_component	7.84707e-07	4.88974e-07	9.43152e-07
ABC_type_nitrate_sulfonate_bicarbonate_transport_system_permease_component	0.000204466	0.000310091	0.000319975
ABC_type_phosphate_phosphonate_transport_system_periplasmic_component	0.0002173	0.000224918	0.00014358
ABC_type_polar_amino_acid_transport_system_ATPase_component	1.50861e-07	0	1.97069e-07
ABC_type_proline_glycine_betaine_transport_system_permease_component	3.18259e-05	9.34817e-06	3.85271e-05
ABC_type_spermidine_putrescine_transport_system_permease_component_I	0.000246966	0.000247904	0.000302972
ABC_type_sugar_transport_system_auxiliary_component	3.65417e-05	2.68569e-05	4.91755e-05
ABC_type_sugar_transport_system_periplasmic_component	0.000427746	0.000571616	0.00116962
ABC_type_sugar_transport_system_permease_component	0.00109613	0.0014679	0.00184198
ABC_type_transport_auxiliary_lipoprotein_component	3.91096e-07	2.46863e-06	7.96652e-07
ABC_type_transport_system_involved_in_Fe_S_cluster_assembly_ATPase_component	2.34006e-07	2.39429e-07	2.72463e-07
ABC_type_transport_system_involved_in_Fe_S_cluster_assembly_permease_component	1.80874e-07	3.77242e-07	4.20098e-07
ABC_type_transport_system_involved_in_lipoprotein_release_permease_component	0.000431163	0.000574705	0.000501745
ABC_type_transport_system_involved_in_lysophospholipase_L1_biosynthesis_permease_component	3.89516e-06	1.61245e-05	2.22105e-05
ABC_type_transport_system_involved_in_multi_copper_enzyme_maturation_permease_component	0.000407939	0.000438946	0.00051004
ABC_type_transport_system_involved_in_resistance_to_organic_solvents_periplasmic_component	0.000106225	0.000105169	0.000100576
ABC_type_transport_system_involved_in_resistance_to_organic_solvents_permease_component	9.94179e-05	9.66877e-05	8.85782e-05
ABC_type_tungstate_transport_system_periplasmic_component	8.96855e-08	1.39688e-07	4.19244e-08
ACT_domain	2.20334e-05	1.06571e-05	1.23971e-05
ACT_domain_protein	4.10398e-05	3.74487e-05	5.3861e-05
ADP_L_glycero_beta_D_manno_heptose_biosynthetic_process	0.000257678	0.000260908	0.000228379
ADP_dependent_NAD_P_H_hydrate_dehydratase_activity	0.000414549	0.000413457	0.000391039
ADP_glyceromanno_heptose_6_epimerase_activity	0.00123368	0.00115063	0.00122854
ADP_ribosylglycohydrolase	0.00057326	0.000463546	0.000395394
ADP_specific_Phosphofructokinase_Glucokinase_conserved_region	2.70637e-06	1.77206e-06	5.40865e-06
ADP_transmembrane_transporter_activity	7.80595e-07	1.48784e-06	1.22572e-06
AIPR_protein	1.71956e-05	5.63223e-05	3.12163e-05
AIR_carboxylase	8.40309e-05	7.23724e-05	9.84482e-05
AIR_synthase_related_protein_domain_protein	1.69549e-07	1.93041e-07	5.61762e-07
ASCH	0	4.85289e-07	0
ASCH_domain	4.56672e-05	3.10179e-05	2.63898e-05
ATP_NAD_kinase	1.95113e-06	9.44431e-07	1.15693e-06
ATP_adenylyltransferase_5_5_P_1_P_4_tetraphosphate_phosphorylase_II	8.53614e-05	6.93708e-05	5.63478e-05
ATP_binding	3.13648e-06	7.45737e-07	1.48087e-07
ATP_binding_calcium_ion_binding_calmodulin_dependent_protein_kinase_kinase_protein_kinase_protein_serine_threonine_kinase_protein_tyrosine_kinase	1.21295e-07	0	1.92076e-07
ATP_binding_protein	1.81676e-07	8.02212e-08	3.48319e-07
ATP_binding_sugar_transporter_from_pro_phage	0	0	3.78122e-07
ATP_binding_to_DnaK_triggers_the_release_of_the_substrate_protein_thus_completing_the_reaction_cycle_Several_rounds_of_ATP_dependent_interactions_between_DnaJ_DnaK_and_GrpE_are_required_for_fully_efficient_folding_Also_involved_together_with_DnaK_and_GrpE_in_the_DNA_replication_of_plasmids_through_activation_of_initiation_proteins	3.25937e-07	3.38474e-07	6.57127e-07
ATP_dependent_DNA_helicase_RecQ	0.000806792	0.000757433	0.000688667
ATP_dependent_DNA_helicase_activity	0.000734141	0.000571053	0.000591683
ATP_dependent_agmatine_transferase_that_catalyzes_the_formation_of_2_agmatinylcytidine_agm2C_at_the_wobble_position_C34_of_tRNA_Ile2_converting_the_codon_specificity_from_AUG_to_AUA	2.16179e-07	2.11598e-07	2.65592e-07
ATP_dependent_carboxylate_amine_ligase_which_exhibits_weak_glutamate_cysteine_ligase_activity	2.54198e-06	2.26751e-06	1.45436e-05
ATP_dependent_endonuclease_of_the_OLD	4.36849e-08	1.41653e-06	3.33295e-06
ATP_dependent_helicase_activity	0.000261037	0.000239029	0.000306905
ATP_dependent_peptidase_activity	5.42804e-05	2.4359e-05	4.18797e-05
ATP_dependent_protease_La_LON_substrate_binding_domain	7.60117e-08	1.3366e-07	1.47397e-07
ATP_dependent_serine_protease_that_mediates_the_selective_degradation_of_misfolded_and_unassembled_polypeptides_in_the_peroxisomal_matrix_Necessary_for_type_2_peroxisome_targeting_signal_PTS2_containing_protein_processing_and_facilitates_peroxisome_matrix_protein_import	4.44636e-07	3.03795e-07	1.31002e-07
ATP_dependent_serine_protease_that_mediates_the_selective_degradation_of_mutant_and_abnormal_proteins_as_well_as_certain_short_lived_regulatory_proteins_Required_for_cellular_homeostasis_and_for_survival_from_DNA_damage_and_developmental_changes_induced_by_stress_Degrades_polypeptides_processively_to_yield_small_peptide_fragments_that_are_5_to_10_amino_acids_long_Binds_to_DNA_in_a_double_stranded…	0.000313812	0.000374568	0.000418207
ATP_dependent_specificity_component_of_the_Clp_protease_It_directs_the_protease_to_specific_substrates_Can_perform_chaperone_functions_in_the_absence_of_ClpP	0.000498481	0.000453268	0.000434166
ATP_diphosphatase_activity	3.69751e-05	2.95017e-05	4.06294e-05
ATP_grasp	0.000313056	0.000239771	0.000186829
ATP_grasp_domain	0.000131594	9.29038e-05	6.42972e-05
ATP_hydrolysis_coupled_proton_transport	0.000102499	8.75574e-05	0.000152023
ATP_independent_chaperone_mediated_protein_folding	2.20064e-06	3.73626e-06	2.20741e-05
ATP_synthase_Delta_Epsilon_chain_beta_sandwich_domain	1.17373e-07	0	0
ATP_synthase_I_chain	3.40525e-06	2.46727e-06	2.3523e-06
ATP_synthesis_coupled_electron_transport	0.000313947	0.000257982	0.000320711
ATPase_AAA_superfamily	0.00121082	0.00154448	0.00142675
ATPase_Has_a_role_at_an_early_stage_in_the_morphogenesis_of_the_spore_coat	0.00025161	0.000189324	0.000216857
ATPase_P_type_transporting_HAD_superfamily_subfamily_IC	0.00123988	0.00129143	0.00111035
ATPase_PilT_family	2.02666e-07	3.46228e-07	4.38397e-07
ATPase_activity	0.00300637	0.0030377	0.00311803
ATPase_activity_coupled_to_movement_of_substances	5.99594e-05	4.85944e-05	7.60957e-05
ATPase_associated_with_various_cellular_activities	1.85095e-07	3.33962e-08	0
ATPase_associated_with_various_cellular_activities_AAA_5	1.15197e-07	3.20778e-07	4.31141e-07
ATPase_coupled_phosphate_ion_transmembrane_transporter_activity	0.000357241	0.000422268	0.000333932
ATPase_family_associated_with_various_cellular_activities_AAA	1.91056e-06	3.80233e-06	9.71365e-06
ATPase_involved_in_DNA_repair	0.000542587	0.000514396	0.000593678
ATPase_kinase_involved_in_NAD_metabolism	0.000153509	0.000117762	0.000111816
ATPase_of_the_ABC_class	6.38408e-05	0.000128533	0.000159625
ATPase_related_to_phosphate_starvation_inducible_protein_PhoH	1.20834e-05	1.8249e-05	2.12433e-05
ATPase_which_is_responsible_for_recognizing_binding_unfolding_and_translocation_of_substrate_proteins_into_the_archaeal_20S_proteasome_core_particle_Is_essential_for_opening_the_gate_of_the_20S_proteasome_via_an_interaction_with_its_C_terminus_thereby_allowing_substrate_entry_and_access_to_the_site_of_proteolysis_Thus_the_C_termini_of_the_proteasomal_ATPase_function_like_a_key_in_a_lock_to_induce…	1.33528e-07	3.22927e-07	3.23072e-07
ATPases_associated_with_a_variety_of_cellular_activities	0.000119401	7.52542e-05	0.000115281
ATPases_of_PP_loop_superfamily	4.95635e-08	0	4.75702e-08
A_g_specific_adenine_glycosylase	0.000117129	0.000231352	0.000251884
A_helicase_nuclease_that_prepares_dsDNA_breaks_DSB_for_recombinational_DNA_repair_Binds_to_DSBs_and_unwinds_DNA_via_a_highly_rapid_and_processive_ATP_dependent_bidirectional_helicase_activity_Unwinds_dsDNA_until_it_encounters_a_Chi_crossover_hotspot_instigator_sequence_from_the_3_direction_Cuts_ssDNA_a_few_nucleotides_3_to_the_Chi_site_The_properties_and_activities_of_the_enzyme_are_changed_at_Ch…	0.00112549	0.00106133	0.00127211
A_helicase_nuclease_that_prepares_dsDNA_breaks_DSB_for_recombinational_DNA_repair_Binds_to_DSBs_and_unwinds_DNA_via_a_highly_rapid_and_processive_ATP_dependent_bidirectional_helicase_activity_Unwinds_dsDNA_until_it_encounters_a_Chi_crossover_hotspot_instigator_sequence_from_the_3_direction_Cuts_ssDNA_a_few_nucleotides_3_to_the_Chi_site_The_properties_and_activities_of_the_enzyme_are_changed_at_Ch…	7.60332e-06	7.5916e-06	2.01901e-05
A_mycothiol_MSH_N_acetylcysteinyl_glucosaminyl_inositol_S_conjugate_amidase_it_recycles_conjugated_MSH_to_the_N_acetyl_cysteine_conjugate_AcCys_S_conjugate_a_mercapturic_acid_and_the_MSH_precursor_Involved_in_MSH_dependent_detoxification_of_a_number_of_alkylating_agents_and_antibiotics	0.000116589	9.89996e-05	0.000113562
A_nuclease_of_the_HNH_ENDO_VII_superfamily_with_conserved_LHH	8.04195e-06	3.17887e-06	4.31509e-06
A_protein_kinase_that_phosphorylates_Ser_and_Thr_residues_Probably_acts_to_suppress_the_effects_of_stress_linked_to_accumulation_of_reactive_oxygen_species_Probably_involved_in_the_extracytoplasmic_stress_response	0.000232598	0.000287354	0.000346019
A_structure_specific_endonuclease_that_resolves_Holliday_junction_HJ_intermediates_during_genetic_recombination_Cleaves_4_way_DNA_junctions_introducing_paired_nicks_in_opposing_strands_leaving_a_5_terminal_phosphate_and_a_3_terminal_hydroxyl_group_that_are_ligated_to_produce_recombinant_products	3.08969e-07	1.24916e-07	6.49742e-07
A_type_II_topoisomerase_that_negatively_supercoils_closed_circular_double_stranded_ds_DNA_in_an_ATP_dependent_manner_to_modulate_DNA_topology_and_maintain_chromosomes_in_an_underwound_state_Negative_supercoiling_favors_strand_separation_and_DNA_replication_transcription_recombination_and_repair_all_of_which_involve_strand_separation_Also_able_to_catalyze_the_interconversion_of_other_topological_i…	0.00112325	0.00104952	0.000954881
Aaa_ATPase	4.67986e-05	0.000112281	0.000101871
Aaa_family_atpase	6.5735e-08	1.88526e-08	8.09978e-08
Abc_transporter_atp_binding_protein	0.00133552	0.00137316	0.00110825
Abc_type_fe3_hydroxamate_transport_system_periplasmic_component	0.00067914	0.000620016	0.000682316
Abc_type_tungstate_transport_system_permease_component	1.60384e-05	9.53343e-06	2.88423e-05
Abi_like_protein	0.000199473	0.000220777	0.000194558
Abortive_infection_C_terminus	1.24107e-05	7.39588e-06	1.74414e-05
AccI_restriction_endonuclease	2.02461e-06	4.96185e-07	0
Accessory_Sec_system_protein_Asp1	9.55186e-05	7.57942e-05	7.04256e-05
Accessory_Sec_system_protein_Asp3	9.84597e-05	6.47449e-05	6.41217e-05
Accessory_colonization_factor_AcfC_contains_ABC_type_periplasmic_domain	1.68575e-07	8.5506e-07	0
Accessory_gene_regulator_B	8.39663e-07	2.7912e-07	4.89294e-07
Acetaldehyde_dehydrogenase_acetylating_activity	1.59497e-06	2.47825e-06	9.75149e-06
Acetamidase_Formamidase_family	1.38451e-05	7.55591e-06	1.40544e-05
Acetoacetate_decarboxylase	1.218e-06	1.41495e-07	2.382e-07
Acetolactate_synthase_activity	0.000124988	0.000144318	0.000171369
Acetolactate_synthase_small	2.02712e-07	5.77556e-07	9.37674e-07
Acetyl_CoA_carboxylase_carboxyltransferase_component_subunits_alpha_and_beta	0.000229576	0.000272734	0.00027189
Acetyl_CoA_hydrolase	0.000278983	0.000248492	0.000228086
Acetylation_of_prosthetic_group_2_5_phosphoribosyl_3_dephosphocoenzyme_A_of_the_gamma_subunit_of_citrate_lyase	5.63087e-05	4.15775e-05	5.25504e-05
Acetylesterase_activity	0.000927869	0.00108538	0.000918231
Acetylornithine_deacetylase	4.30832e-08	9.8797e-08	8.38392e-08
Acetyltransferase	0.0031432	0.00330757	0.00323509
Acetyltransferase_GNAT_domain	9.80839e-05	0.000104568	9.89734e-05
Acetyltransferase_GNAT_family	3.51515e-06	8.70081e-07	1.53155e-06
Acetyltransferase_involved_in_intracellular_survival_and_related	0.000191752	0.000170708	0.000188074
Acetyltransferase_involved_in_intracellular_survival_and_related_acetyltransferases	0	0	3.49392e-07
Acetyltransferases_and_hydrolases_with_the_alpha_beta_hydrolase_fold	6.86319e-05	0.000140787	0.000102882
Acid_phosphatase	3.46106e-05	2.2844e-05	3.67526e-05
Acid_synthase	0.000225292	0.000169064	0.000158561
Aconitase_subunit_1	2.36389e-07	3.85252e-07	5.45247e-07
Acr_cog1430	4.29506e-06	2.27901e-06	3.40104e-06
Acr_cog1565	1.02161e-06	2.40467e-06	1.57162e-06
Acr_cog1993	0	0	1.2206e-07
Acr_cog2106	5.63195e-08	1.84997e-07	2.80995e-07
Actin_binding	0.000508389	0.000453056	0.000537576
Activates_KDO_a_required_8_carbon_sugar_for_incorporation_into_bacterial_lipopolysaccharide_in_Gram_negative_bacteria	7.87492e-05	7.47542e-05	8.03865e-05
Activates_ribosomal_RNA_transcription_Plays_a_direct_role_in_upstream_activation_of_rRNA_promoters	0	2.2359e-07	2.24887e-06
Activates_the_cell_division_inhibited_by_chromosomal_DNA_over_replication	0	2.23867e-07	1.14683e-06
Activates_the_tRNA_splicing_ligase_complex_by_facilitating_the_enzymatic_turnover_of_catalytic_subunit_RtcB_Acts_by_promoting_the_guanylylation_of_RtcB_a_key_intermediate_step_in_tRNA_ligation_Can_also_alter_the_NTP_specificity_of_RtcB_such_that_ATP_dGTP_or_ITP_is_used_efficiently	0	3.10695e-07	0
Activation_of_pyruvate_formate_lyase_under_anaerobic_conditions_by_generation_of_an_organic_free_radical_using_S_adenosylmethionine_and_reduced_flavodoxin_as_cosubstrates_to_produce_5_deoxy_adenosine	0.000325535	0.000451999	0.000499021
Activator_of_cell_division_through_the_inhibition_of_FtsZ_GTPase_activity_therefore_promoting_FtsZ_assembly_into_bundles_of_protofilaments_necessary_for_the_formation_of_the_division_Z_ring_It_is_recruited_early_at_mid_cell_but_it_is_not_essential_for_cell_division	3.77375e-05	2.94368e-05	4.81566e-05
Acts_as_a_flagellar_brake_regulating_swimming_and_swarming_in_a_bis_3_5_cyclic_diguanylic_acid_c_di_GMP_dependent_manner_Binds_1_c_di_GMP_dimer_per_subunit_Increasing_levels_of_c_di_GMP_lead_to_decreased_motility	2.11599e-05	1.93777e-05	2.90219e-05
Acts_as_a_magnesium_transporter	0.000296652	0.00023675	0.000256989
Acts_as_a_processive_ATP_dependent_zinc_metallopeptidase_for_both_cytoplasmic_and_membrane_proteins_Plays_a_role_in_the_quality_control_of_integral_membrane_proteins	0.000752566	0.00073159	0.000767029
Acts_as_a_radical_domain_for_damaged_PFL_and_possibly_other_radical_proteins	2.01727e-07	9.58247e-07	5.03162e-06
Acts_as_a_regulator_of_flagellar_gene_expression_by_modulating_the_protein_level_of_the_anti_sigma_factor_FlgM_upon_sensing_ring_completion_or_hook_elongation_Flk_could_inhibit_FlgM_secretion_by_acting_as_a_braking_system_for_the_flagellar_associated_type_III_secretion	5.59768e-07	1.8966e-06	1.09123e-05
Acts_as_a_transcriptional_regulator_Probably_redox_responsive_The_apo_but_not_holo_form_probably_binds_DNA	2.60632e-07	2.61812e-07	2.65661e-07
Acts_both_as_a_biotin_acetyl_CoA_carboxylase_ligase_and_a_biotin_operon_repressor_In_the_presence_of_ATP_BirA_activates_biotin_to_form_the_BirA_biotinyl_5_adenylate_BirA_bio_5_AMP_or_holoBirA_complex_HoloBirA_can_either_transfer_the_biotinyl_moiety_to_the_biotin_carboxyl_carrier_protein_BCCP_subunit_of_acetyl_CoA_carboxylase_or_bind_to_the_biotin_operator_site_and_inhibit_transcription_of_the_ope…	0.000200275	0.000127029	0.000192907
Acts_on_guanine_xanthine_and_to_a_lesser_extent_hypoxanthine	1.59795e-06	5.13079e-06	1.1574e-05
Acyl_ACP_thioesterase	0.000340184	0.000278454	0.000286148
Acyl_CoA_acetate_3_ketoacid_CoA_transferase_alpha_subunit	1.57526e-05	9.32785e-06	1.52668e-05
Acyl_CoA_acetate_3_ketoacid_CoA_transferase_beta_subunit	1.61559e-05	9.1469e-06	1.37438e-05
Acyl_CoA_dehydrogenase_activity	0.000235285	0.00028351	0.000295006
Acyl_CoA_hydrolase	0	8.64299e-08	0
Acyl_CoA_synthetase	0	1.45133e-07	3.45218e-07
Acyl_CoA_synthetase_NDP_forming	5.95222e-07	3.38879e-07	4.69493e-07
Acyl_CoA_thioesterase	5.04924e-06	5.47359e-05	3.15215e-05
Acyl_CoA_transferase	0	5.68196e-08	0
Acyl_carrier_protein	0	6.20667e-07	1.19044e-07
Acyl_carrier_protein_S_malonyltransferase_activity	0.000199362	0.000205977	0.000247738
Acyl_coa_hydrolase	7.02821e-05	4.58817e-05	7.49658e-05
Acyl_coenzyme_A_6_aminopenicillanic_acid_acyl_transferase	9.35519e-06	1.5504e-05	1.22267e-05
Acyl_homoserine_lactone_synthase	1.6798e-07	2.3577e-07	2.18938e-07
Acyl_phosphate_glycerol_3_phosphate_acyltransferase_activity	0.000307936	0.000346108	0.000322426
Acyl_transferase	0.00126801	0.0011631	0.00100134
Acyltransferase	0.000175427	0.000193338	0.000199278
Acyltransferase_family	3.51659e-05	5.46947e-05	5.70939e-05
Addiction_module_antidote_protein_CC2985_family	1.44205e-06	1.83633e-07	1.14965e-06
Addiction_module_antidote_protein_HigA	0.000143156	0.000133786	0.000124585
Addiction_module_antitoxin_RelB_DinJ_family	8.62064e-05	9.53501e-05	7.60841e-05
Addiction_module_killer_protein	1.76279e-06	1.43832e-06	7.37454e-06
Addiction_module_toxin_RelE_StbE_family	7.76967e-05	0.000140239	7.78576e-05
Adenosine_5_monophosphoramidase_activity	0.000280078	0.000287021	0.00027079
Adenosylcobinamide_amidohydrolase	3.06551e-06	8.08311e-07	1.64842e-06
Adenosylmethionine_8_amino_7_oxononanoate_transaminase_activity	0.000187893	0.000120781	0.000118268
Adenosyltransferase	0.000135975	0.000118277	0.000134312
Adenylate_cyclase	1.02632e-06	3.06044e-06	1.71826e-05
Adenylate_kinase_activity	0.00046926	0.000469385	0.000412223
Adenylyl_cyclase_CyaB	9.63683e-07	2.05236e-07	3.61796e-07
Adenylyltransferase	2.07057e-05	2.67543e-05	1.94473e-05
Adhesin_biosynthesis_transcription_regulatory_protein	8.56727e-08	2.67946e-07	0
Aerobic_type_carbon_monoxide_dehydrogenase_middle_subunit_CoxM	3.28629e-05	5.58699e-05	0.000137715
Aerotolerance_regulator_N_terminal	0	9.881e-07	1.06042e-07
Alanine_racemase	6.39563e-06	1.15786e-05	1.80089e-05
Alanine_racemase_N_terminal_domain	6.69482e-06	7.35692e-06	6.36838e-06
Alcohol_dehydrogenase	0.00173067	0.00181136	0.00218928
Aldehyde_ferredoxin_oxidoreductase	2.36692e-05	2.30795e-05	6.22389e-05
Aldehyde_oxidase_and_xanthine_dehydrogenase	6.48638e-05	9.11765e-05	0.000206251
Aldo_Keto_reductase	0.000764842	0.000977317	0.000977645
Aldo_keto_reductase_family	7.59646e-07	1.11786e-06	1.04276e-06
Aldolase	0.000237398	0.000273978	0.000291969
Alginate_lyase	8.40181e-06	5.97582e-06	5.37862e-06
Alginic_acid_biosynthetic_process	0.000156194	0.000153061	0.000122417
Alkaline_phosphatase	2.6904e-06	1.79368e-06	1.05766e-06
Alkyl_hydroperoxide_reductase	0.000104355	0.000100608	9.87217e-05
Alkyl_hydroperoxide_reductase_Thiol_specific_antioxidant_Mal_allergen	0.000190212	0.00027306	0.000265244
Alkyl_hydroperoxide_reductase_activity	5.17046e-05	0.000109548	8.58673e-05
Alkylmercury_lyase	2.467e-07	0	2.63279e-07
Alkylphosphonate_utilization_operon_protein_PhnA	6.94857e-06	5.93008e-06	1.72069e-05
Allantoin_biosynthetic_process	8.63201e-07	4.84309e-08	1.50976e-07
Allophanate_hydrolase_subunit_2	9.80899e-06	1.67049e-05	5.36776e-05
Allosteric_regulator_of_homoserine_dehydrogenase	6.31147e-08	1.99265e-07	2.40898e-07
Allows_the_formation_of_correctly_charged_Asn_tRNA_Asn_or_Gln_tRNA_Gln_through_the_transamidation_of_misacylated_Asp_tRNA_Asn_or_Glu_tRNA_Gln_in_organisms_which_lack_either_or_both_of_asparaginyl_tRNA_or_glutaminyl_tRNA_synthetases_The_reaction_takes_place_in_the_presence_of_glutamine_and_ATP_through_an_activated_phospho_Asp_tRNA_Asn_or_phospho_Glu_tRNA_Gln	0.000373768	0.000421322	0.000339921
Allows_the_formation_of_correctly_charged_Gln_tRNA_Gln_through_the_transamidation_of_misacylated_Glu_tRNA_Gln_in_organisms_which_lack_glutaminyl_tRNA_synthetase_The_reaction_takes_place_in_the_presence_of_glutamine_and_ATP_through_an_activated_gamma_phospho_Glu_tRNA_Gln	2.43355e-07	2.55942e-07	5.68924e-07
Allows_the_formation_of_correctly_charged_Gln_tRNA_Gln_through_the_transamidation_of_misacylated_Glu_tRNA_Gln_in_organisms_which_lack_glutaminyl_tRNA_synthetase_The_reaction_takes_place_in_the_presence_of_glutamine_and_ATP_through_an_activated_gamma_phospho_Glu_tRNA_Gln_The_GatDE_system_is_specific_for_glutamate_and_does_not_act_on_aspartate	4.59785e-07	4.29481e-07	7.10546e-07
Along_with_HypE_it_catalyzes_the_synthesis_of_the_CN_ligands_of_the_active_site_iron_of_NiFe_hydrogenases_using_carbamoylphosphate_as_a_substrate_It_functions_as_a_carbamoyl_transferase_using_carbamoylphosphate_as_a_substrate_and_transferring_the_carboxamido_moiety_in_an_ATP_dependent_reaction_to_the_thiolate_of_the_C_terminal_cysteine_of_HypE_yielding_a_protein_S_carboxamide	5.36574e-05	2.7725e-05	4.07487e-05
Alpha_1_2_mannosidase	0.00063132	0.000591769	0.000471065
Alpha_2_3_sialyltransferase_CST_I	5.36695e-07	6.46076e-08	0
Alpha_D_ribose_1_methylphosphonate_5_triphosphate_synthase_activity	8.39964e-07	1.87827e-06	1.27441e-05
Alpha_L_arabinofuranosidase	0.00056685	0.000534204	0.000550791
Alpha_L_fucosidase	0.000438816	0.000515834	0.000541059
Alpha_L_rhamnosidase	0	1.03528e-07	0
Alpha_acetolactate_decarboxylase	0.000108793	7.99249e-05	7.24295e-05
Alpha_amylase	4.10785e-07	1.20906e-07	0
Alpha_amylase_catalytic	0.00216983	0.00240934	0.00224037
Alpha_beta	0.00124977	0.00136758	0.00128961
Alpha_beta_hydrolase	0.0003709	0.000402994	0.00037958
Alpha_beta_hydrolase_family	7.30077e-07	4.98051e-07	2.26082e-07
Alpha_galactosidase	0.000720441	0.000932097	0.00083061
Alpha_helical_Porin_B	3.95801e-07	0	6.69738e-08
Alpha_mannosidase_activity	0.000178781	0.000185506	0.000240334
Alpha_ribazole_phosphatase_activity	0.00112057	0.0012073	0.000969993
Also_displays_a_weak_uracil_phosphoribosyltransferase_activity_which_is_not_physiologically_significant	0.000173086	0.000122221	9.39052e-05
AlwI_restriction_endonuclease	8.20369e-06	7.24339e-06	9.39666e-06
AmiS_UreI	8.89202e-07	5.76746e-08	4.97272e-07
AmiS_UreI_family_transporter	4.4016e-05	1.58709e-05	2.6309e-05
Ami_3	1.88719e-06	0	0
Amidase_activity	0.000367295	0.000408028	0.000341597
Amidinotransferase	0.000117368	0.000113637	0.000101152
Amidohydrolase	0.000888358	0.00077752	0.000944551
Amine_dehydrogenase_activity	0.000626405	0.000709523	0.000554845
Amine_oxidase	4.48634e-07	1.6896e-06	9.28853e-06
Amino_acid	0.00287429	0.00256034	0.00223508
Amino_acid_ABC_transporter	1.1343e-06	5.82348e-06	1.39986e-05
Amino_acid_activation_for_nonribosomal_peptide_biosynthetic_process	2.24737e-06	3.12245e-06	1.62608e-05
Amino_acid_carrier_protein	0.000377105	0.000338603	0.000569622
Amino_acid_synthesis	7.99491e-08	4.11157e-08	7.98029e-08
Amino_acid_transport	0.00188656	0.00187811	0.00152726
Amino_acids_such_as_threonine_to_avoid_such_errors_it_has_a_posttransfer_editing_activity_that_hydrolyzes_mischarged_Thr_tRNA_Val_in_a_tRNA_dependent_manner	1.68108e-07	4.17376e-07	7.36289e-07
Amino_acids_such_as_valine_to_avoid_such_errors_it_has_two_additional_distinct_tRNA_Ile_dependent_editing_activities_One_activity_is_designated_as_pretransfer_editing_and_involves_the_hydrolysis_of_activated_Val_AMP_The_other_activity_is_designated_posttransfer_editing_and_involves_deacylation_of_mischarged_Val_tRNA_Ile	0.000550832	0.000532005	0.000485573
Amino_disaccharide_metabolic_process	6.7825e-07	1.84026e-06	1.19896e-05
Aminoacyl_tRNA_hydrolase_activity	0.000341028	0.000346195	0.000318343
Aminoacyl_tRNA_metabolism_involved_in_translational_fidelity	0.000108114	0.000124052	0.000119216
Aminoglycoside_3_N_acetyltransferase_activity	0.000104145	9.80608e-05	7.49522e-05
Aminoglycoside_hydroxyurea_antibiotic_resistance_kinase	4.64411e-06	2.33681e-06	2.16222e-06
Aminoglycoside_phosphotransferase	6.21379e-05	0.000102404	7.81577e-05
Aminopeptidase_Iap_family_like_protein	0	0	1.39998e-07
Aminopeptidase_N	0.000319347	0.000350983	0.000229122
Aminopeptidase_activity	0.000852166	0.000842771	0.000995398
Aminotransferase	0.00159839	0.00196608	0.00177139
Aminotransferase_class_I_and_II	0	1.26873e-07	0
Ammonia_monooxygenase	1.00596e-05	8.11802e-06	1.75401e-05
Ammonium_Transporter	2.20431e-07	2.02868e-07	5.0013e-07
Ammonium_transporteR	0.000281206	0.000297921	0.000301226
Amp_dependent_synthetase_and_ligase	0.000528118	0.000616861	0.000486151
Amylo_alpha_1_6_glucosidase_activity	4.16388e-05	4.97862e-05	5.22107e-05
An_FAD_assembly_protein_which_accelerates_covalent_attachment_of_the_cofactor_into_other_proteins_Plays_an_essential_role_in_the_assembly_of_succinate_dehydrogenase_SDH_respiratory_complex_II_an_enzyme_complex_that_is_a_component_of_both_the_tricarboxylic_acid_cycle_and_the_electron_transport_chain_and_which_couples_the_oxidation_of_succinate_to_fumarate_with_the_reduction_of_ubiquinone_coenzyme_…	0	0	1.88233e-06
An_RNase_that_has_5_3_exonuclease_activity_May_be_involved_in_RNA_degradation	1.30101e-07	2.90805e-07	3.67087e-07
An_RNase_that_has_5_3_exonuclease_and_possibly_endonuclease_activity_Involved_in_maturation_of_rRNA_and_in_some_organisms_also_mRNA_maturation_and_or_decay	0.000657342	0.000636907	0.000513476
An_accessory_protein_needed_during_the_final_step_in_the_assembly_of_30S_ribosomal_subunit_possibly_for_assembly_of_the_head_region_Probably_interacts_with_S19_Essential_for_efficient_processing_of_16S_rRNA_May_be_needed_both_before_and_after_RbfA_during_the_maturation_of_16S_rRNA_It_has_affinity_for_free_ribosomal_30S_subunits_but_not_for_70S_ribosomes	0.000247513	0.000266732	0.000227141
An_anti_sigma_factor_for_extracytoplasmic_function_ECF_sigma_factor_sigma_E_RpoE_ECF_sigma_factors_are_held_in_an_inactive_form_by_an_anti_sigma_factor_until_released_by_regulated_intramembrane_proteolysis_RIP_RIP_occurs_when_an_extracytoplasmic_signal_triggers_a_concerted_proteolytic_cascade_to_transmit_information_and_elicit_cellular_responses_The_membrane_spanning_regulatory_substrate_protein_…	3.61944e-07	1.53412e-06	9.17931e-06
An_automated_process_has_identified_a_potential_problem_with_this_gene_model	5.9911e-06	1.4435e-05	2.13708e-05
An_essential_GTPase_that_binds_both_GDP_and_GTP_with_rapid_nucleotide_exchange_Plays_a_role_in_16S_rRNA_processing_and_30S_ribosomal_subunit_biogenesis_and_possibly_also_in_cell_cycle_regulation_and_energy_metabolism	0.00036644	0.000360696	0.000331936
An_essential_GTPase_which_binds_GTP_GDP_and_possibly_p_ppGpp_with_moderate_affinity_with_high_nucleotide_exchange_rates_and_a_fairly_low_GTP_hydrolysis_rate_Plays_a_role_in_control_of_the_cell_cycle_stress_response_ribosome_biogenesis_and_in_those_bacteria_that_undergo_differentiation_in_morphogenesis_control	0.000454112	0.000449435	0.00039786
Anaerobic_cobalamin_biosynthetic_process	6.95583e-05	7.29486e-05	0.000120931
Anaerobic_respiration	1.84898e-06	3.43173e-06	8.34299e-06
Anion_transmembrane_transporter_activity	0.000186796	0.000198161	0.00024827
Ankyrin_Repeat_Protein	5.64409e-07	3.75493e-07	8.62526e-07
Ankyrin_repeat	2.47368e-08	2.46492e-07	2.41106e-06
Ankyrin_repeats	9.24209e-06	8.45227e-06	4.7966e-06
AntA_AntB_antirepressor	8.39792e-05	2.73177e-05	4.9021e-05
AntiSigma_factor	2.79218e-05	2.51011e-05	3.92133e-05
Anti_sigma28_factor_FlgM	4.4288e-06	4.81965e-06	6.74125e-06
Anti_sigma_28_factor_FlgM	1.32122e-06	3.7998e-07	3.7037e-06
Anti_sigma_factor_antagonist_activity	4.58527e-07	2.04868e-06	1.2059e-05
Antibiotic_biosynthesis_monooxygenase	4.40434e-05	2.78873e-05	2.65731e-05
Antibiotic_biosynthetic_process	3.12078e-06	4.10465e-06	1.58305e-05
Antibiotic_catabolic_process	2.04348e-05	3.18553e-05	3.82811e-05
Antioxidant_protein_with_alkyl_hydroperoxidase_activity_Required_for_the_reduction_of_the_AhpC_active_site_cysteine_residues_and_for_the_regeneration_of_the_AhpC_enzyme_activity	0.000288694	0.000335443	0.000304074
Antiporter_activity	0.00019408	0.000205736	0.000207765
Antirestriction_protein	5.08983e-07	1.55894e-06	3.44526e-05
Antisigma_factor_binding	4.13751e-07	2.16513e-06	1.23309e-05
Antitermination_protein_Q	8.47693e-08	7.8341e-07	8.15326e-07
Antitoxin_Phd_YefM_type_II_toxin_antitoxin_system	1.34304e-06	4.25148e-06	1.60087e-06
Antitoxin_component_of_a_toxin_antitoxin_TA_module	5.55908e-06	4.62981e-06	2.10196e-06
Antitoxin_of_toxin_antitoxin_RelE_RelB_TA_system	2.38748e-06	2.63649e-06	2.21927e-06
Antitoxin_to_bacterial_toxin_RNase_LS_or_RnlA	7.00686e-07	7.58728e-07	1.71548e-06
ApaG_domain	8.47693e-08	1.12348e-06	4.50841e-06
ApaLI_like_restriction_endonuclease	8.43543e-07	5.84194e-07	0
Apo_citrate_lyase_phosphoribosyl_dephospho_CoA_transferase	3.61486e-05	2.82964e-05	4.5015e-05
AraC_like_ligand_binding_domain	0	0	1.79666e-07
Arabinan_endo_1_5_alpha_L_arabinosidase_activity	8.85516e-07	5.96128e-07	0
Arabinogalactan_endo_beta_1_4_galactanase	0.000282899	0.000233014	0.000185031
Arc_like_DNA_binding_domain	0	1.00636e-07	1.4845e-06
Archaeal_Type_IV_pilin_N_terminal	1.54097e-06	8.4541e-07	4.50935e-07
Archaeal_Zn_finger_protein	1.36421e-07	1.76337e-07	3.94538e-07
Archaeal_coiled_coil_protein	1.935e-07	3.24635e-07	5.58347e-07
Archaeal_or_bacterial_type_flagellum_dependent_cell_motility	3.47077e-05	2.76495e-05	4.10246e-05
Archaeosine_synthase_activity	3.71192e-07	0	0
Arginine	5.45017e-05	4.5707e-05	4.74174e-05
Arginine_N_succinyltransferase	4.18254e-07	1.54998e-06	1.05876e-05
Arginine_binding	0.000180136	0.000163306	0.000174379
Arginine_decarboxylase_activity	0.000134503	0.000108582	0.000105211
Arginine_transmembrane_transporter_activity	3.31611e-05	1.35379e-05	2.88266e-05
Argininosuccinate_lyase	0.000279067	0.000319648	0.000315352
Argininosuccinate_synthase_activity	0.000222866	0.00023378	0.000254401
Arginyl_trna_synthetase	0.000535136	0.000507132	0.000455704
Aromatic_ring_hydroxylating_dioxygenase_beta_subunit	5.64128e-06	3.34559e-06	1.00762e-05
Arsenical_resistance_operon_trans_acting_repressor_ArsD	2.80853e-07	1.0143e-07	3.10082e-06
Arsenical_resistance_operon_trans_acting_repressor_arsD	0	7.23715e-07	1.4221e-06
Arsenite_activated_ATPase_ArsA	1.43701e-07	3.06427e-07	2.9375e-07
Arylsulfatase_activity	0.000382354	0.000379016	0.000430303
Arylsulfotransferase_ASST	2.92646e-06	2.09188e-06	4.46722e-06
Arylsulfotransferase_Ig_like_domain	3.23545e-05	3.96337e-05	3.03105e-05
Ash_protein_family	7.95494e-08	0	3.8123e-07
Asp23_family_cell_envelope_related_function	6.20498e-07	7.15721e-06	4.12737e-06
Asparaginase	8.41472e-06	4.83293e-05	4.5186e-05
Asparaginase_activity	0.000351554	0.000342572	0.000366649
Asparagine_synthase	0.000525286	0.000417903	0.000442563
Asparaginyl_tRNA_synthetase	0.000469076	0.000417867	0.000409613
Aspartate_ammonia_ligase	0.00032715	0.000306121	0.000285608
Aspartate_ammonia_lyase	2.51973e-05	7.29213e-05	6.46048e-05
Aspartate_carbamoyltransferase	8.13748e-07	4.46885e-07	1.06745e-06
Aspartate_kinase_activity	0.00063298	0.000618514	0.00059596
Aspartate_racemase	5.01166e-07	0	0
Aspartate_semialdehyde_dehydrogenase	2.13383e-07	2.68148e-07	2.93631e-07
Aspartic_protease_that_is_responsible_for_the_proteolytic_cleavage_of_the_RNA_polymerase_sigma_E_factor_SigE_spoIIGB_to_yield_the_active_peptide_in_the_mother_cell_during_sporulation_Responds_to_a_signal_from_the_forespore_that_is_triggered_by_the_extracellular_signal_protein_SpoIIR	8.42124e-05	5.92103e-05	8.79746e-05
Aspartyl_protease	0.000109015	8.26772e-05	5.84916e-05
Aspartyl_tRNA_synthetase_with_relaxed_tRNA_specificity_since_it_is_able_to_aspartylate_not_only_its_cognate_tRNA_Asp_but_also_tRNA_Asn_Reaction_proceeds_in_two_steps_L_aspartate_is_first_activated_by_ATP_to_form_Asp_AMP_and_then_transferred_to_the_acceptor_end_of_tRNA_Asp_Asn	0.0005508	0.000474171	0.000440386
Assembles_around_the_rod_to_form_the_L_ring_and_probably_protects_the_motor_basal_body_from_shearing_forces_during_rotation	1.63366e-06	2.22277e-06	9.96523e-06
Assembly_protein_CsgE	1.64322e-07	6.57931e-07	4.06743e-06
Associated_with_various_cellular_activities	0.000686666	0.000718756	0.000784753
Associates_with_the_EF_Tu_GDP_complex_and_induces_the_exchange_of_GDP_to_GTP_It_remains_bound_to_the_aminoacyl_tRNA_EF_Tu_GTP_complex_up_to_the_GTP_hydrolysis_stage_on_the_ribosome	0.000405322	0.000394909	0.000354622
Atp_dependent_helicase	2.72334e-05	9.53407e-05	6.80135e-05
Atpase_Aaa	9.71206e-05	0.000129895	0.000158196
Atpase_or_kinase	0.000231272	0.00024141	0.000246059
Atpase_related_to_the_helicase_subunit_of_the_holliday_junction_resolvase	0.000674026	0.000677075	0.000596287
Attaches_a_formyl_group_to_the_free_amino_group_of_methionyl_tRNA_fMet_The_formyl_group_appears_to_play_a_dual_role_in_the_initiator_identity_of_N_formylmethionyl_tRNA_by_promoting_its_recognition_by_IF2_and_preventing_the_misappropriation_of_this_tRNA_by_the_elongation_apparatus	0.000491442	0.000469095	0.000470998
Autotransporter_beta_domain	1.61456e-07	1.25319e-06	4.49334e-07
Auxin_Efflux_Carrier	0.00050484	0.000622123	0.000528549
Auxin_efflux_carrier	2.71584e-06	1.0674e-06	9.39261e-07
B3_4_domain_protein	8.90571e-05	7.37713e-05	7.37414e-05
BAAT_Acyl_CoA_thioester_hydrolase_C_terminal	4.35806e-07	7.80203e-08	8.70916e-08
BFD_like_2Fe_2S_binding_domain	5.43236e-07	2.06654e-07	2.18048e-07
BMC	2.45214e-07	0	9.45353e-08
BMC_domain	1.74135e-06	4.70163e-06	1.34458e-05
BNR_repeat_containing_family_member	6.8473e-06	2.92315e-07	0
BRO_family_N_terminal_domain	0.000185419	0.000118985	0.000127051
Bacillus_haemolytic_enterotoxin_HBL	6.42785e-07	0	0
Bacterial_DNA_binding_protein	0	1.04898e-07	0
Bacterial_Ig_like_domain	9.38215e-07	2.17561e-06	4.87806e-06
Bacterial_Ig_like_domain_2	2.56998e-06	5.71784e-07	0
Bacterial_Ig_like_domain_group_2	3.24203e-06	4.27178e-06	1.45177e-06
Bacterial_Ig_like_domain_group_3	2.40196e-07	7.44808e-08	0
Bacterial_PH_domain	0.000114468	9.59022e-05	0.000105482
Bacterial_RNA_polymerase_alpha_chain_C_terminal_domain	8.72849e-06	2.01886e-05	1.26455e-05
Bacterial_SH3_domain	9.54577e-05	5.53207e-05	3.79394e-05
Bacterial_SH3_domain_homologues	2.92244e-07	4.88597e-07	3.80534e-06
Bacterial_cellulose_synthase_subunit	5.94322e-06	3.4379e-06	1.95937e-06
Bacterial_dnaA_protein_helix_turn_helix	9.94227e-08	0	0
Bacterial_epsilon_antitoxin	4.05872e-06	1.63413e-06	6.07235e-07
Bacterial_extracellular_solute_binding_protein	8.94316e-06	5.02368e-06	1.80568e-05
Bacterial_hemolysins_are_exotoxins_that_attack_blood_cell_membranes_and_cause_cell_rupture	0	0	1.3674e-06
Bacterial_inner_membrane_protein	2.92804e-06	1.75504e-06	4.0392e-06
Bacterial_membrane_protein_YfhO	0.0010277	0.000811455	0.000797859
Bacterial_mobilisation_protein_MobC	0.000228552	0.000233706	0.000263906
Bacterial_mobilization_protein_MobC	1.25015e-05	4.68382e-06	2.27757e-06
Bacterial_protein_of_unknown_function_DUF881	3.66695e-05	0.000185608	8.52378e-05
Bacterial_protein_of_unknown_function_DUF885	0	0	1.01695e-07
Bacterial_protein_of_unknown_function_DUF905	0	0	3.82277e-06
Bacterial_protein_of_unknown_function_DUF961	2.19681e-07	0	0
Bacterial_protein_of_unknown_function_DUF965	2.32691e-05	1.32283e-05	1.76676e-05
Bacterial_protein_of_unknown_function_DUF977	1.09736e-07	9.55155e-07	5.88553e-06
Bacterial_protein_of_unknown_function_HtrL_YibB	5.60189e-08	0	9.69143e-06
Bacterial_protein_of_unknown_function_YtfJ_HI0045	1.65789e-06	5.48351e-06	1.63754e-05
Bacterial_regulatory_proteins_luxR_family	3.15211e-07	1.64331e-07	0
Bacterial_regulatory_proteins_tetR_family	1.99006e-06	4.6479e-07	1.08754e-07
Bacterial_toxin_44	7.93618e-07	3.06935e-07	6.2095e-08
Bacterial_toxin_of_type_II_toxin_antitoxin_system_YafQ	0	9.5751e-08	0
Bacterial_type_RNA_polymerase_transcription_factor_activity_metal_ion_regulated_sequence_specific_DNA_binding	5.79044e-07	7.42481e-07	1.04374e-06
Bacterial_type_RNA_polymerase_transcriptional_activator_activity_sequence_specific_DNA_binding	0.00023232	0.000202492	0.000209211
Bacterial_type_flagellum_assembly	0.000215813	0.000196344	0.000213371
Bacterial_type_flagellum_dependent_cell_motility	0.000490127	0.000380964	0.00037442
Bacterial_type_flagellum_dependent_swarming_motility	3.48224e-05	3.84343e-05	8.0553e-05
Bacterial_type_flagellum_organization	0.000173726	0.000230718	0.000208401
Bacteriocin_Lactococcin_972	2.57583e-07	3.00371e-07	4.96961e-07
Bacteriocin_class_II_with_double_glycine_leader_peptide	3.28229e-07	1.58632e-06	1.98602e-06
Bacteriocin_class_IId_cyclical_uberolysin_like	1.76249e-07	4.17775e-07	2.73724e-06
Bacteriocin_helveticin_J	0.000141943	7.90521e-05	4.80261e-05
Bacteriocin_protection_YdeI_or_OmpD_Associated	4.49241e-05	6.10846e-05	8.34303e-05
Bacteriophage_CII_protein	0	0	3.03698e-06
Bacteriophage_Gp15_protein	4.80985e-05	1.88188e-05	3.05678e-05
Bacteriophage_HK97_gp10_putative_tail_component	2.77656e-05	2.9167e-05	4.38894e-05
Bacteriophage_Mu_Gam_like_protein	8.65391e-06	6.64017e-06	3.5107e-06
Bacteriophage_Mu_Gp45_protein	7.99963e-07	2.75354e-06	4.6325e-06
Bacteriophage_Rz_lysis_protein	7.3157e-08	9.85016e-07	6.45414e-06
Bacteriophage_abortive_infection_AbiH	5.99122e-05	6.6628e-05	4.47615e-05
Bacteriophage_head_to_tail_connecting_protein	3.42202e-06	4.53997e-06	2.94238e-06
Bacteriophage_holin_family	9.9974e-06	1.7789e-05	1.87814e-05
Bacteriophage_holin_family_HP1	1.11823e-07	0	1.51249e-07
Bacteriophage_holin_of_superfamily_6_Holin_LLH	4.74784e-05	3.48958e-05	2.39315e-05
Bacteriophage_lambda_head_decoration_protein_D	4.20885e-07	5.55785e-07	2.64048e-06
Bacteriophage_lambda_tail_assembly_chaperone_TAC_protein_G	7.31513e-08	1.14428e-06	4.20532e-06
Bacteriophage_lysis_protein	3.08129e-07	3.01879e-07	5.75732e-06
Bacteriophage_replication_protein_O	2.11144e-07	1.31604e-07	0
Bacteriophage_scaffolding_protein	5.62586e-08	1.49707e-07	7.44055e-06
Bacteroides_conjugative_transposon_TraM_protein	1.88636e-07	3.89474e-07	1.34562e-07
BadF_BadG_BcrA_BcrD	0.000265395	0.000230091	0.000172921
Band_7_protein	6.70293e-05	7.48631e-05	8.8799e-05
Barnase_inhibitor	5.45305e-06	1.37701e-06	3.51309e-06
Barstar_barnase_inhibitor	1.59616e-06	2.12211e-06	8.54527e-07
Baseplate_J_family_protein	4.08424e-07	1.55817e-06	1.32474e-06
Baseplate_J_like_protein	3.43905e-05	2.9637e-05	4.13505e-05
Baseplate_assembly_protein	2.73394e-05	1.60838e-05	2.41126e-05
Baseplate_protein	3.22362e-08	0	3.77353e-07
Bax_inhibitor_1_like	6.41527e-08	9.46129e-08	0
Belongs_to_the	0	1.81928e-07	0
Belongs_to_the_5_3_deoxyribonucleotidase_family	1.34755e-05	2.08861e-06	2.41748e-06
Belongs_to_the_5_formyltetrahydrofolate_cyclo_ligase_family	0.000289993	0.000295553	0.00025503
Belongs_to_the_5_nucleotidase_family	0.000730005	0.000551695	0.000516877
Belongs_to_the_AAA_ATPase_family	5.2302e-07	3.28596e-07	2.44648e-07
Belongs_to_the_ABC_transporter_superfamily	0.00110908	0.00143106	0.00146278
Belongs_to_the_ALAD_family	1.01401e-07	2.6714e-07	5.63393e-07
Belongs_to_the_ATCase_OTCase_family	0.000342398	0.000345872	0.000329833
Belongs_to_the_AlaDH_PNT_family	0.000156945	0.000108496	0.000100183
Belongs_to_the_ArsC_family	0.000170599	0.000195232	0.000199283
Belongs_to_the_BCCT_transporter_TC_2_A_15_family	0.000104293	0.000130367	0.00015677
Belongs_to_the_BI1_family	0.00031392	0.000357551	0.000279681
Belongs_to_the_BolA_IbaG_family	1.00763e-07	6.42573e-07	4.62215e-06
Belongs_to_the_CDP_alcohol_phosphatidyltransferase_class_I_family	0.000541328	0.000513935	0.000481952
Belongs_to_the_CDS_family	0.000362704	0.000358591	0.00031967
Belongs_to_the_CarA_family	0.000433738	0.00041118	0.000386801
Belongs_to_the_CinA_family	0.000299286	0.00027479	0.000286886
Belongs_to_the_ClpA_ClpB_family	1.59894e-07	0	0
Belongs_to_the_CobB_CobQ_family	4.01321e-05	2.1256e-05	2.35914e-05
Belongs_to_the_ComB_family	2.53868e-06	3.7488e-06	7.24093e-06
Belongs_to_the_DEAD_box_helicase_family	0.00106887	0.000942605	0.000830841
Belongs_to_the_DNA_glycosylase_MPG_family	0.000144179	0.000116195	8.42781e-05
Belongs_to_the_DNA_photolyase_family	1.0903e-06	2.10151e-06	1.23704e-05
Belongs_to_the_D_alanine_D_alanine_ligase_family	0.000581129	0.000514383	0.000492457
Belongs_to_the_D_isomer_specific_2_hydroxyacid_dehydrogenase_family	0.000754682	0.000622723	0.000640602
Belongs_to_the_DegT_DnrJ_EryC1_family	1.11573e-06	3.49226e-06	1.10304e-06
Belongs_to_the_Dps_family	0.000119048	0.000117196	9.13421e-05
Belongs_to_the_DsrF_TusC_family	2.59993e-07	9.087e-07	5.94498e-06
Belongs_to_the_FAD_dependent_glycerol_3_phosphate_dehydrogenase_family	6.96419e-05	4.33028e-05	7.81034e-05
Belongs_to_the_FPP_GGPP_synthase_family	1.34299e-06	6.40879e-07	2.35148e-07
Belongs_to_the_Fur_family	0.000356688	0.000281159	0.000299846
Belongs_to_the_GARS_family	2.45155e-06	5.85604e-07	7.63473e-07
Belongs_to_the_GPAT_DAPAT_family	1.66235e-06	3.10356e-06	1.62896e-05
Belongs_to_the_GPI_family	0.00050399	0.000466525	0.000423661
Belongs_to_the_GSP_D_family	4.32945e-05	4.22446e-05	2.52497e-05
Belongs_to_the_GTP_cyclohydrolase_I_type_2_NIF3_family	0.000352989	0.000304559	0.000282683
Belongs_to_the_GarS_family	0.000507206	0.000527701	0.000564346
Belongs_to_the_Glu_Leu_Phe_Val_dehydrogenases_family	0.000435493	0.000442731	0.000420587
Belongs_to_the_HMG_CoA_reductase_family	0.000152803	0.000101033	9.51043e-05
Belongs_to_the_HesB_IscA_family	3.71336e-06	7.05543e-06	1.97078e-05
Belongs_to_the_HisA_HisF_family	4.68462e-08	1.21675e-07	3.60438e-07
Belongs_to_the_HpcH_HpaI_aldolase_family	0.000106055	8.61832e-05	0.000145915
Belongs_to_the_IlvD_Edd_family	3.37822e-07	3.43531e-07	9.01159e-07
Belongs_to_the_LDH2_MDH2_oxidoreductase_family	6.08396e-05	6.27198e-05	0.000181684
Belongs_to_the_LDH_MDH_superfamily	1.17557e-07	2.89001e-07	3.39132e-07
Belongs_to_the_LOG_family	0.000169243	0.000214492	0.0001906
Belongs_to_the_LarC_family	1.38074e-06	4.9101e-07	2.3698e-07
Belongs_to_the_MCM_family	2.32969e-07	3.96173e-07	5.17335e-07
Belongs_to_the_MIP_aquaporin_TC_1_A_8_family	0.000309935	0.000279385	0.000222181
Belongs_to_the_MT_A70_like_family	5.47656e-05	5.43741e-05	9.1403e-05
Belongs_to_the_MenA_family_Type_1_subfamily	0.000407961	0.00035609	0.000277475
Belongs_to_the_MraZ_family	0.000144463	0.000176306	0.000165223
Belongs_to_the_MtfA_family	1.89482e-07	1.22021e-06	8.44487e-06
Belongs_to_the_NAD_P_dependent_epimerase_dehydratase_family	0.000569965	0.000487458	0.00046954
Belongs_to_the_NAGSA_dehydrogenase_family_Type_1_subfamily	1.37263e-07	2.65956e-07	4.71885e-07
Belongs_to_the_N_4_N_6_methyltransferase_family	0.000838267	0.000671485	0.000847449
Belongs_to_the_N_Me_Phe_pilin_family	8.99904e-06	6.54489e-06	1.27808e-05
Belongs_to_the_NadC_ModD_family	0.000166073	0.000156184	0.000174455
Belongs_to_the_NiCoT_transporter_TC_2_A_52_family	5.31217e-07	1.53966e-06	8.85607e-06
Belongs_to_the_NiFe_NiFeSe_hydrogenase_large_subunit_family	2.20135e-05	2.15242e-05	4.28559e-05
Belongs_to_the_NlpA_lipoprotein_family	0.000249745	0.000321298	0.000257723
Belongs_to_the_OMP_decarboxylase_family_Type	1.0271e-07	2.92209e-07	1.84622e-07
Belongs_to_the_OprB_family	3.1093e-06	4.70148e-05	2.02156e-05
Belongs_to_the_PDCD5_family	0	6.93392e-08	1.31878e-07
Belongs_to_the_PEP_utilizing_enzyme_family	0.0005586	0.000469534	0.000448173
Belongs_to_the_P_II_protein_family	0.000155579	0.00015042	0.00015773
Belongs_to_the_P_Pant_transferase_superfamily	1.47908e-06	1.62907e-06	8.79944e-06
Belongs_to_the_PsiE_family	5.53015e-05	4.91233e-05	3.41251e-05
Belongs_to_the_RNA_methyltransferase_TrmD_family	0.000352737	0.000373006	0.000336218
Belongs_to_the_RNase_T2_family	5.52723e-07	1.52824e-06	1.09247e-05
Belongs_to_the_RbsD_FucU_family	1.21719e-05	1.6605e-05	3.71091e-05
Belongs_to_the_RtcB_family	0.00014722	0.000126704	0.000174174
Belongs_to_the_SEDS_family	0.00105693	0.00104809	0.00108436
Belongs_to_the_SIS_family_GutQ_KpsF_subfamily	9.62521e-05	0.000136916	0.000144934
Belongs_to_the_SUI1_family	0	2.30056e-07	8.86195e-08
Belongs_to_the_SlyX_family	0	0	2.85922e-07
Belongs_to_the_Smg_family	4.52349e-07	1.06404e-06	7.32482e-06
Belongs_to_the_SspI_family	0	0	1.39452e-07
Belongs_to_the_TCP_1_chaperonin_family	3.7202e-07	6.59478e-07	9.36814e-07
Belongs_to_the_TPP_enzyme_family	0.000981157	0.000994906	0.000971896
Belongs_to_the_TrpF_family	3.36855e-06	2.98049e-07	2.47279e-07
Belongs_to_the_UDP_glucose_GDP_mannose_dehydrogenase_family	0.000285008	0.000359001	0.000303491
Belongs_to_the_UPF0107_family	0	2.63049e-07	1.16131e-07
Belongs_to_the_UPF0109_family	1.08078e-05	2.22907e-05	1.49027e-05
Belongs_to_the_UPF0125_RnfH_family	1.6689e-07	8.73109e-07	2.21463e-06
Belongs_to_the_UPF0127_family	0	1.67665e-07	2.10362e-07
Belongs_to_the_UPF0145_family	8.97557e-08	1.84627e-07	1.82007e-07
Belongs_to_the_UPF0146_family	0	0	7.57254e-08
Belongs_to_the_UPF0147_family	0	0	1.17472e-07
Belongs_to_the_UPF0149_family	9.53919e-07	5.07151e-06	1.84608e-05
Belongs_to_the_UPF0176_family	2.75467e-06	1.74218e-06	1.69021e-05
Belongs_to_the_UPF0178_family	1.59448e-05	2.37411e-05	6.53386e-05
Belongs_to_the_UPF0179_family	0	5.23572e-07	1.10366e-07
Belongs_to_the_UPF0200_family	0	4.07294e-07	2.95562e-07
Belongs_to_the_UPF0210_family	2.23288e-07	6.99515e-08	4.12703e-08
Belongs_to_the_UPF0218_family	0	1.73291e-07	1.75745e-07
Belongs_to_the_UPF0223_family	1.05378e-05	8.09569e-06	6.72028e-06
Belongs_to_the_UPF0229_family	2.60829e-06	1.92459e-06	1.23992e-05
Belongs_to_the_UPF0235_family	0	8.52295e-08	0
Belongs_to_the_UPF0237_family	8.23102e-05	8.37326e-05	6.59929e-05
Belongs_to_the_UPF0250_family	2.45107e-07	6.82419e-07	1.50155e-06
Belongs_to_the_UPF0251_family	8.31798e-05	6.10887e-05	9.1785e-05
Belongs_to_the_UPF0253_family	0	0	1.90615e-07
Belongs_to_the_UPF0260_family	5.03788e-07	1.60176e-06	6.43568e-06
Belongs_to_the_UPF0261_family	5.68725e-06	7.74461e-06	1.33225e-05
Belongs_to_the_UPF0263_family	8.64515e-08	4.62997e-07	3.85822e-06
Belongs_to_the_UPF0265_family	0	6.84956e-07	3.22573e-06
Belongs_to_the_UPF0267_family	9.14391e-08	2.68334e-07	2.80974e-06
Belongs_to_the_UPF0270_family	0	0	3.8123e-07
Belongs_to_the_UPF0276_family	8.12325e-08	7.92491e-08	3.28007e-08
Belongs_to_the_UPF0280_family	1.30235e-07	2.69691e-07	2.54612e-07
Belongs_to_the_UPF0284_family	1.00298e-07	2.02627e-07	3.93199e-07
Belongs_to_the_UPF0285_family	1.05903e-07	2.0605e-07	3.1356e-07
Belongs_to_the_UPF0288_family	7.30142e-08	3.5902e-07	4.15598e-07
Belongs_to_the_UPF0302_family	8.5672e-07	3.64536e-07	4.82269e-06
Belongs_to_the_UPF0303_family	2.86073e-06	1.22167e-05	4.49124e-05
Belongs_to_the_UPF0304_family	6.41659e-07	1.0137e-06	6.82449e-06
Belongs_to_the_UPF0305_family	0	3.14334e-07	6.27492e-08
Belongs_to_the_UPF0306_family	1.0133e-06	3.62818e-06	9.28358e-06
Belongs_to_the_UPF0307_family	1.88752e-06	4.3578e-06	1.12144e-05
Belongs_to_the_UPF0311_family	4.0787e-05	3.47155e-05	3.57827e-05
Belongs_to_the_UPF0325_family	4.09856e-07	6.71202e-07	5.83454e-06
Belongs_to_the_UPF0335_family	3.97115e-07	0	0
Belongs_to_the_UPF0342_family	7.75302e-05	5.96253e-05	6.98484e-05
Belongs_to_the_UPF0346_family	8.50402e-06	5.00695e-06	3.21205e-06
Belongs_to_the_UPF0348_family	0.00029086	0.000250171	0.000255369
Belongs_to_the_UPF0358_family	5.81583e-06	1.17963e-06	4.44672e-06
Belongs_to_the_UPF0371_family	0.00022529	0.00020984	0.000239437
Belongs_to_the_UPF0374_family	6.81941e-05	6.31378e-05	5.32299e-05
Belongs_to_the_UPF0398_family	0.000186759	0.000131563	0.000105426
Belongs_to_the_UPF0401_family	0	0	5.84082e-07
Belongs_to_the_UPF0412_family	1.49009e-07	1.05058e-06	4.93904e-06
Belongs_to_the_UPF0441_family	1.68122e-06	3.66982e-06	2.08582e-05
Belongs_to_the_UPF0473_family	4.53303e-05	4.26113e-05	2.77668e-05
Belongs_to_the_UPF0482_family	1.00015e-07	4.01387e-07	3.1361e-06
Belongs_to_the_UPF0597_family	0.000143944	0.000177454	0.000236599
Belongs_to_the_UPF0637_family	1.27324e-07	0	4.99338e-07
Belongs_to_the_UPF0735_family	3.58804e-05	5.4807e-05	7.41175e-05
Belongs_to_the_UPF0754_family	2.15928e-05	1.76769e-05	3.8342e-05
Belongs_to_the_UPF0758_family	0.000604216	0.00056206	0.0006046
Belongs_to_the_V_ATPase_116_kDa_subunit_family	2.86816e-07	3.71514e-07	4.76131e-07
Belongs_to_the_WXG100_family	1.68992e-05	2.28941e-05	1.74739e-05
Belongs_to_the_acetylglutamate_kinase_family_ArgB_subfamily	0.000165151	0.000240293	0.000253581
Belongs_to_the_acetyltransferase_family_ArgA_subfamily	0.000106724	0.000123677	0.000108777
Belongs_to_the_acylphosphatase_family	2.51697e-05	3.23288e-05	2.85597e-05
Belongs_to_the_agmatine_deiminase_family	0.000166619	0.000149097	0.000124367
Belongs_to_the_aldehyde_dehydrogenase_family	0.000670484	0.00063108	0.000769631
Belongs_to_the_aldolase_LacD_family	0.000139146	0.000106352	0.000105402
Belongs_to_the_alkaline_phosphatase_family	0.000170687	0.000158382	0.000177391
Belongs_to_the_alpha_IPM_synthase_homocitrate_synthase_family	5.02496e-07	1.45773e-06	1.20127e-06
Belongs_to_the_anti_sigma_factor_antagonist_family	6.33609e-05	5.05433e-05	5.82468e-05
Belongs_to_the_archaeal_adenylate_kinase_family	0	2.99482e-07	2.41945e-07
Belongs_to_the_archaeal_rpoM_eukaryotic_RPA12_RPB9_RPC11_RNA_polymerase_family	1.89034e-06	6.61276e-07	4.37193e-07
Belongs_to_the_arginase_family	7.13558e-05	5.53829e-05	0.000110702
Belongs_to_the_argininosuccinate_synthase_family_Type_1_subfamily	1.87291e-07	4.46707e-07	5.02944e-07
Belongs_to_the_aspartokinase_family	2.60907e-07	3.29994e-07	5.43519e-07
Belongs_to_the_bacterial_ribosomal_protein_bL27_family	5.21209e-05	6.4609e-05	5.11895e-05
Belongs_to_the_bacterial_ribosomal_protein_bL28_family	2.6957e-05	2.78432e-05	2.33669e-05
Belongs_to_the_bacterial_ribosomal_protein_bL32_family	3.09164e-07	2.63675e-07	7.66711e-07
Belongs_to_the_bacterial_ribosomal_protein_bL33_family	2.53398e-06	1.29921e-06	2.37949e-06
Belongs_to_the_bacterial_ribosomal_protein_bL34_family	8.03101e-07	2.81525e-07	5.20646e-07
Belongs_to_the_bacterial_ribosomal_protein_bL35_family	2.42852e-06	3.10415e-06	2.56885e-06
Belongs_to_the_bacterial_ribosomal_protein_bL36_family	0	2.22283e-07	7.4668e-07
Belongs_to_the_bacterial_ribosomal_protein_bS21_family	6.41756e-06	6.72718e-06	1.04813e-05
Belongs_to_the_bacterial_solute_binding_protein_9_family	0.000398668	0.000432452	0.000302175
Belongs_to_the_binding_protein_dependent_transport_system_permease_family	0.000962161	0.00108019	0.00163678
Belongs_to_the_binding_protein_dependent_transport_system_permease_family_FecCD_subfamily	0.000429714	0.00038895	0.000461011
Belongs_to_the_carbamate_kinase_family	9.72871e-05	9.90886e-05	0.000172553
Belongs_to_the_carbamoyltransferase_HypF_family	2.36454e-07	3.49141e-07	5.17983e-07
Belongs_to_the_carbohydrate_kinase_PfkB_family	0.00034865	0.00039799	0.000439088
Belongs_to_the_cation_diffusion_facilitator_CDF_transporter_TC_2_A_4_family	0.000386443	0.000361867	0.00038535
Belongs_to_the_citrate_synthase_family	0.000173467	0.000230603	0.000276682
Belongs_to_the_class_B_bacterial_acid_phosphatase_family	4.02263e-07	2.36116e-06	1.19632e-05
Belongs_to_the_class_III_pyridoxal_phosphate_dependent_aminotransferase_family	9.05597e-05	6.37782e-05	8.17169e-05
Belongs_to_the_class_II_aminoacyl_tRNA_synthetase_family	0.000537831	0.000507669	0.000484469
Belongs_to_the_class_II_aminoacyl_tRNA_synthetase_family_Phe_tRNA_synthetase_alpha_subunit_type_1_subfamily	0.000425151	0.000405478	0.000359058
Belongs_to_the_class_II_aminoacyl_tRNA_synthetase_family_Phe_tRNA_synthetase_alpha_subunit_type_2_subfamily	1.81229e-07	4.0116e-07	4.42573e-07
Belongs_to_the_class_II_pyridoxal_phosphate_dependent_aminotransferase_family_Histidinol_phosphate_aminotransferase_subfamily	0.000372771	0.000446051	0.000541176
Belongs_to_the_class_IV_like_SAM_binding_methyltransferase_superfamily_RNA_methyltransferase_TrmH_family	0.00109726	0.0011793	0.00105764
Belongs_to_the_class_IV_pyridoxal_phosphate_dependent_aminotransferase_family	0.000334327	0.000339351	0.000363362
Belongs_to_the_class_I_aminoacyl_tRNA_synthetase_family	3.51711e-06	6.58324e-06	3.00811e-06
Belongs_to_the_class_I_like_SAM_binding_methyltransferase_superfamily_C5_methyltransferase_family	1.59826e-07	1.73086e-07	4.18192e-06
Belongs_to_the_class_I_like_SAM_binding_methyltransferase_superfamily_RNA_M5U_methyltransferase_family	0.000913167	0.000894929	0.000913568
Belongs_to_the_class_I_like_SAM_binding_methyltransferase_superfamily_RNA_methyltransferase_RlmE_family_RlmM_subfamily	9.63576e-07	2.13822e-06	1.33344e-05
Belongs_to_the_class_I_pyridine_nucleotide_disulfide_oxidoreductase_family	0.000492139	0.00052597	0.000452419
Belongs_to_the_class_V_like_SAM_binding_methyltransferase_superfamily_Histone_lysine_methyltransferase_family_SET2_subfamily	2.93934e-07	0	0
Belongs_to_the_complex_I_49_kDa_subunit_family	1.33354e-07	9.56963e-08	0
Belongs_to_the_complex_I_subunit_6_family	7.68113e-05	6.29791e-05	6.51821e-05
Belongs_to_the_concentrative_nucleoside_transporter_CNT_TC_2_A_41_family	0.000102896	4.05786e-05	0.000100682
Belongs_to_the_cysteine_synthase_cystathionine_beta_synthase_family	0.000441368	0.000385292	0.000457451
Belongs_to_the_cytidylate_kinase_family_Type_1_subfamily	0.000375027	0.000369891	0.000346249
Belongs_to_the_cytidylate_kinase_family_Type_2_subfamily	0	1.57155e-07	1.82007e-07
Belongs_to_the_cytochrome_P450_family	1.15689e-07	1.63731e-07	3.71533e-08
Belongs_to_the_dCTP_deaminase_family	2.44805e-05	7.84454e-05	6.14635e-05
Belongs_to_the_dGTPase_family_Type_2_subfamily	0.000305717	0.00024127	0.000280457
Belongs_to_the_eIF_2B_alpha_beta_delta_subunits_family	4.7944e-07	0	0
Belongs_to_the_enoyl_CoA_hydratase_isomerase_family	1.32582e-07	0	0
Belongs_to_the_eukaryotic_ribosomal_protein_eL15_family	1.64165e-07	8.70429e-08	2.41539e-07
Belongs_to_the_eukaryotic_ribosomal_protein_eL18_family	0	8.21863e-08	0
Belongs_to_the_eukaryotic_ribosomal_protein_eL21_family	0	8.43508e-08	0
Belongs_to_the_eukaryotic_ribosomal_protein_eL34_family	0	0	2.24503e-07
Belongs_to_the_eukaryotic_ribosomal_protein_eS1_family	1.42829e-07	2.27453e-07	2.1401e-07
Belongs_to_the_eukaryotic_ribosomal_protein_eS24_family	9.79902e-08	0	0
Belongs_to_the_eukaryotic_ribosomal_protein_eS4_family	1.49987e-07	1.00599e-07	1.85052e-07
Belongs_to_the_eukaryotic_ribosomal_protein_eS6_family	8.09161e-08	9.29776e-08	2.28043e-07
Belongs_to_the_formate_tetrahydrofolate_ligase_family	0.000357888	0.000372967	0.000357981
Belongs_to_the_frataxin_family	0	1.05056e-06	4.61843e-06
Belongs_to_the_glutamate_synthase_family	3.91568e-07	4.71074e-07	4.248e-07
Belongs_to_the_glutaminase_family	0.000197225	0.000148878	0.000161999
Belongs_to_the_glutaredoxin_family_Monothiol_subfamily	2.82445e-07	6.26135e-07	2.94342e-06
Belongs_to_the_glutathione_peroxidase_family	6.94449e-06	1.83794e-05	2.6744e-05
Belongs_to_the_glyceraldehyde_3_phosphate_dehydrogenase_family	1.23923e-07	3.21846e-07	4.19033e-07
Belongs_to_the_glycerate_kinase_type_1_family	0.000258473	0.000280905	0.000342276
Belongs_to_the_glycosyl_hydrolase_13_family	0.000474436	0.000736036	0.000603366
Belongs_to_the_glycosyl_hydrolase_18_family	0.000182254	0.000185277	0.000166411
Belongs_to_the_glycosyl_hydrolase_26_family	0.000341174	0.000205071	0.000129992
Belongs_to_the_glycosyl_hydrolase_28_family	0.00114012	0.00118775	0.00111435
Belongs_to_the_glycosyl_hydrolase_30_family	0.000189169	0.000269364	0.000249841
Belongs_to_the_glycosyl_hydrolase_31_family	0.00109318	0.00104277	0.00101841
Belongs_to_the_glycosyl_hydrolase_3_family	0.00159693	0.00171232	0.00166608
Belongs_to_the_glycosyl_hydrolase_43_family	0.00186876	0.0018745	0.00172415
Belongs_to_the_glycosyl_hydrolase_57_family	0.000132714	0.000106464	8.94498e-05
Belongs_to_the_glycosyl_hydrolase_5_cellulase_A_family	0.000724271	0.00080638	0.000748445
Belongs_to_the_glycosyl_hydrolase_67_family	0.000117154	0.000104499	0.000130435
Belongs_to_the_glycosyl_hydrolase_8_cellulase_D_family	0.000142762	0.00016373	0.000155593
Belongs_to_the_glycosyl_hydrolase_family_6	0.000213489	0.000178407	0.000152881
Belongs_to_the_group_II_decarboxylase_family_MfnA_subfamily	2.45983e-07	2.70203e-07	3.98423e-07
Belongs_to_the_helicase_family_UvrD_subfamily	0.000351765	0.000467095	0.000375153
Belongs_to_the_heme_copper_respiratory_oxidase_family	9.58034e-07	8.30461e-07	1.00228e-06
Belongs_to_the_hyi_family	7.79862e-06	1.00622e-05	4.11931e-05
Belongs_to_the_iron_ascorbate_dependent_oxidoreductase_family	0	8.26525e-07	0
Belongs_to_the_low_molecular_weight_phosphotyrosine_protein_phosphatase_family	0.000328955	0.000382812	0.000355145
Belongs_to_the_lyase_1_family_Adenylosuccinate_lyase_subfamily	0.000474593	0.000446594	0.00038937
Belongs_to_the_mannose_6_phosphate_isomerase_type_2_family	0.000262869	0.000308857	0.000256299
Belongs_to_the_membrane_fusion_protein_MFP_TC_8_A_1_family	0.0016643	0.00150915	0.00159677
Belongs_to_the_metallo_dependent_hydrolases_superfamily_Adenine_deaminase_family	5.33144e-05	0.00011467	0.000172582
Belongs_to_the_metallo_dependent_hydrolases_superfamily_DHOase_family_Class_I_DHOase_subfamily	3.9778e-07	3.30668e-07	6.71773e-07
Belongs_to_the_metallo_dependent_hydrolases_superfamily_NagA_family	0.000319926	0.000407915	0.000362343
Belongs_to_the_methyltransferase_superfamily	0.000455335	0.00033911	0.000348587
Belongs_to_the_monovalent_cation_proton_antiporter_2_CPA2_transporter_TC_2_A_37_family	0.000106338	0.000170842	0.000168905
Belongs_to_the_nitrite_and_sulfite_reductase_4Fe_4S_domain_family	0.000109291	0.000113903	0.000157451
Belongs_to_the_nudix_hydrolase_family	0.000919271	0.000916566	0.000759425
Belongs_to_the_peptidase_M16_family	9.13532e-07	2.40055e-06	1.54583e-05
Belongs_to_the_peptidase_M24B_family	3.44663e-07	6.94721e-07	2.22716e-06
Belongs_to_the_peptidase_M48B_family	0.000449327	0.000470659	0.000362311
Belongs_to_the_peptidase_M50B_family	4.88783e-08	0	0
Belongs_to_the_peptidase_S11_family	0.000778317	0.000637134	0.000895469
Belongs_to_the_peptidase_S16_family	9.03211e-05	7.01461e-05	5.31747e-05
Belongs_to_the_peptidase_S1B_family	1.98826e-05	9.63172e-05	9.89379e-05
Belongs_to_the_peptidase_S26_family	0.000626022	0.000760528	0.000752674
Belongs_to_the_peptidase_S41A_family	0.00111631	0.000992169	0.000924146
Belongs_to_the_peptidase_S51_family	7.45917e-05	0.000140557	0.00012166
Belongs_to_the_peptidase_S8_family	0.00103559	0.000755594	0.000853158
Belongs_to_the_phage_integrase_family	0.00303053	0.00298844	0.00295868
Belongs_to_the_phage_integrase_family_XerC_subfamily	2.1949e-06	2.54243e-06	1.04169e-05
Belongs_to_the_phosphoglycerate_kinase_family	1.68122e-07	3.69932e-07	5.79964e-07
Belongs_to_the_phosphohexose_mutase_family	3.38367e-07	5.30146e-07	6.06193e-07
Belongs_to_the_pirin_family	1.95774e-06	1.12568e-05	3.01648e-05
Belongs_to_the_precorrin_methyltransferase_family	4.61707e-05	4.10953e-05	6.99469e-05
Belongs_to_the_prokaryotic_molybdopterin_containing_oxidoreductase_family	3.37549e-05	2.20024e-05	3.75426e-05
Belongs_to_the_proline_racemase_family	2.02942e-06	8.81979e-06	1.26298e-05
Belongs_to_the_prolyl_tRNA_editing_family_YbaK_EbsC_subfamily	0.00030469	0.000335272	0.000325136
Belongs_to_the_protein_kinase_superfamily	1.10111e-07	1.89171e-07	0
Belongs_to_the_purine_cytosine_permease_2_A_39_family	0.000108001	9.8939e-05	9.47639e-05
Belongs_to_the_purine_pyrimidine_phosphoribosyltransferase_family	0.000388223	0.000372364	0.000320508
Belongs_to_the_pyruvate_kinase_family	3.51076e-06	1.021e-06	8.70198e-07
Belongs_to_the_resistance_nodulation_cell_division_RND_TC_2_A_6_family	0.00103823	0.000916621	0.000939419
Belongs_to_the_ribulose_phosphate_3_epimerase_family	0.000356373	0.000369984	0.000349357
Belongs_to_the_serpin_family	0.000229155	0.000229447	0.000173342
Belongs_to_the_sigma_70_factor_family	1.75709e-07	1.62802e-07	5.87172e-08
Belongs_to_the_small_heat_shock_protein_HSP20_family	0.000161856	0.000149679	0.000169309
Belongs_to_the_sodium_solute_symporter_SSF_TC_2_A_21_family	0.000473061	0.00043559	0.000580877
Belongs_to_the_succinate_dehydrogenase_fumarate_reductase_iron_sulfur_protein_family	0.000170242	0.000199245	0.000194903
Belongs_to_the_sulfate_adenylyltransferase_family	3.07053e-06	4.52599e-06	2.20592e-06
Belongs_to_the_sulfur_carrier_protein_TusA_family	2.64306e-05	5.56942e-05	0.000101381
Belongs_to_the_tannase_family	0	9.55409e-08	0
Belongs_to_the_thiolase_family	0.000277012	0.000239837	0.000284701
Belongs_to_the_thioredoxin_family	0.000240668	0.000275783	0.000303714
Belongs_to_the_type_B_carboxylesterase_lipase_family	0.000152192	0.000220661	0.000137869
Belongs_to_the_universal_ribosomal_protein_uL16_family	1.27009e-07	2.23576e-07	2.52803e-07
Belongs_to_the_universal_ribosomal_protein_uL29_family	3.24922e-06	1.12899e-05	6.17435e-06
Belongs_to_the_universal_ribosomal_protein_uS2_family	0.000385019	0.000371477	0.000335341
Belongs_to_the_universal_ribosomal_protein_uS9_family	0	0	1.52813e-07
Belongs_to_the_urease_beta_subunit_family	5.09786e-05	3.14113e-05	2.69787e-05
Belongs_to_the_xylose_isomerase_family	0.000127374	0.000129973	0.000111238
Benzoate_transporter	1.21706e-06	1.37704e-06	1.07942e-05
Beta_L_arabinofuranosidase_GH127	0.000532992	0.000446311	0.000386777
Beta_eliminating_lyase	7.7499e-05	8.54137e-05	8.04015e-05
Beta_fructofuranosidase_activity	0.000836051	0.000870845	0.000803636
Beta_galactosidase	0.00066611	0.00066651	0.000669697
Beta_galactosidase_activity	0.00251623	0.00312053	0.00308696
Beta_keto_acid_cleavage_enzyme	8.03077e-08	0	0
Beta_ketoacyl_acyl_carrier_protein_synthase_II_activity	0.000375646	0.000350132	0.000408439
Beta_lactamase	0.000404007	0.000631517	0.000569098
Beta_lactamase_domain_protein	3.57116e-05	3.72273e-05	6.16189e-05
Beta_protein	3.24021e-06	2.03214e-07	5.14814e-06
Bifunctional_PLP_dependent_enzyme_with_beta_cystaTHIonase_and_maltose_regulon_repressor_activities	0.000341485	0.000410654	0.000399673
Bifunctional_enzyme_that_catalyzes_the_enolization_of_2_3_diketo_5_methylthiopentyl_1_phosphate_DK_MTP_1_P_into_the_intermediate_2_hydroxy_3_keto_5_methylthiopentenyl_1_phosphate_HK_MTPenyl_1_P_which_is_then_dephosphorylated_to_form_the_acireductone_1_2_dihydroxy_3_keto_5_methylthiopentene_DHK_MTPene	0	0	9.2766e-08
Bifunctional_enzyme_that_catalyzes_the_epimerization_of_the_S_and_R_forms_of_NAD_P_HX_and_the_dehydration_of_the_S_form_of_NAD_P_HX_at_the_expense_of_ADP_which_is_converted_to_AMP_This_allows_the_repair_of_both_epimers_of_NAD_P_HX_a_damaged_form_of_NAD_P_H_that_is_a_result_of_enzymatic_or_heat_dependent_hydration	0.000308831	0.000327264	0.000330852
Bifunctional_enzyme_with_both_catalase_and_broad_spectrum_peroxidase_activity	1.18849e-06	3.5617e-06	1.76118e-05
Bifunctional_nuclease	4.63624e-07	1.12583e-06	7.43627e-07
Bifunctional_purine_biosynthesis_protein_purh	0.000378344	0.000388971	0.000391451
Bifunctional_serine_threonine_kinase_and_phosphorylase_involved_in_the_regulation_of_the	0.000101903	7.21314e-05	7.05099e-05
Bile_acid	0.000114508	0.000120683	0.000133548
Bile_acid_beta_glucosidase	1.30048e-05	1.37548e-05	2.02827e-05
Binding_domain_Protein	0.000357563	0.000353772	0.000408147
Binding_protein_dependent_transport_system_inner_membrane_component	6.90861e-06	8.24961e-06	2.33245e-05
Binds_16S_rRNA_required_for_the_assembly_of_30S_particles_and_may_also_be_responsible_for_determining_the_conformation_of_the_16S_rRNA_at_the_A_site	3.25219e-05	3.96592e-05	3.31608e-05
Binds_23S_rRNA_and_is_also_seen_to_make_contacts_with_the_A_and_possibly_P_site_tRNAs	0.00021863	0.000196744	0.000185949
Binds_RpoD_and_negatively_regulates_RpoD_mediated_transcription_activation_by_preventing_the_interaction_between_the_primary_sigma_factor_RpoD_with_the_catalytic_core_of_the_RNA_polymerase_and_with_promoter_DNA_May_be_involved_in_replacement_of_the_RNA_polymerase_sigma_subunit_from_RpoD_to_RpoS_during_the_transition_from_exponential_growth_to_the_stationary_phase	6.69526e-07	1.5315e-06	1.01585e-05
Binds_and_transfers_iron_sulfur_Fe_S_clusters_to_target_apoproteins_Can_hydrolyze_ATP	2.0293e-07	5.40892e-07	3.68894e-07
Binds_as_a_heterodimer_with_protein_S6_to_the_central_domain_of_the_16S_rRNA_where_it_helps_stabilize_the_platform_of_the_30S_subunit	3.39653e-05	2.79873e-05	2.62253e-05
Binds_directly_to_16S_ribosomal_RNA	4.90618e-05	5.32011e-05	4.90699e-05
Binds_directly_to_23S_rRNA_Probably_involved_in_E_site_tRNA_release	1.72739e-07	2.62648e-07	3.11156e-07
Binds_directly_to_23S_ribosomal_RNA_and_is_necessary_for_the_in_vitro_assembly_process_of_the_50S_ribosomal_subunit_It_is_not_involved_in_the_protein_synthesizing_functions_of_that_subunit	0.000140393	0.000140836	0.0001298
Binds_the_lower_part_of_the_30S_subunit_head	2.10473e-07	3.74413e-07	1.99185e-07
Binds_the_lower_part_of_the_30S_subunit_head_Binds_mRNA_in_the_70S_ribosome_positioning_it_for_translation	0.000399253	0.000359114	0.000323748
Binds_to_23S_rRNA_Forms_part_of_two_intersubunit_bridges_in_the_70S_ribosome	0.000114112	0.000121004	0.000113238
Binds_to_Cpn60_in_the_presence_of_Mg_ATP_and_suppresses_the_ATPase_activity_of_the_latter	7.02434e-05	5.99394e-05	5.2781e-05
Binds_to_DNA_and_alters_its_conformation_May_be_involved_in_regulation_of_gene_expression_nucleoid_organization_and_DNA_protection	9.9447e-05	7.34459e-05	8.34442e-05
Binds_to_RNA_polymerase_RNAP_stimulating_transcription_from_principal_but_not_alternative_sigma_factor_promoters	9.64156e-07	1.73558e-05	6.43962e-06
Binds_to_the_23S_rRNA	0.000575923	0.00055233	0.000484515
Binds_to_the_50S_ribosomal_subunit_and_prevents_its_association_with_the_30S_ribosomal_subunit_to_form_the_70S_initiation_complex	1.644e-07	2.26724e-07	4.22745e-07
Binds_to_the_C_terminal_region_of_flagellin_which_is_implicated_in_polymerization_and_participates_in_the_assembly_of_the_flagellum	2.43882e-05	2.30771e-05	2.20708e-05
Binds_to_the_sigma_S_subunit_of_RNA_polymerase_activating_expression_of_sigma_S_regulated_genes_Stimulates_RNA_polymerase_holoenzyme_formation_and_may_bind_to_several_other_sigma_factors_such_as_sigma_70_and_sigma_32	2.61498e-07	8.08664e-07	5.49167e-06
Binds_together_with_S18_to_16S_ribosomal_RNA	0.000127405	0.000129356	0.000110275
BioY_protein	0.00014002	0.00015209	0.000144956
Biofilm_formation_regulator_YbaJ	2.34922e-07	6.45052e-07	5.82644e-06
Biogenesis_protein	6.43189e-06	2.63333e-06	2.97707e-06
Biopolymer_transport_protein	0.000249294	0.000233813	0.000202829
Biopolymer_transport_protein_ExbD_TolR	0	1.38456e-07	1.92118e-07
Biosynthesis_protein	0.000274912	0.000252515	0.000184154
Biosynthesis_protein_FliZ	2.17978e-07	1.10883e-06	7.38179e-06
Biotin_acetyl_CoA_carboxylase_ligase_activity	0.00035783	0.000310747	0.000367474
Biotin_carboxylase	0.000146431	0.00012856	0.000215327
Biotin_carboxylase_activity	0.000139449	0.000291308	0.000191118
Biotin_lipoate_A_B_protein_ligase	1.84269e-06	1.33984e-06	1.02292e-06
Biotin_lipoyl_attachment_domain_containing_protein	1.74911e-07	2.69446e-07	4.21811e-07
Biotin_protein_ligase_N_terminal	1.94986e-06	1.91948e-06	2.33686e-06
Bis_5_adenosyl_triphosphatase_activity	4.57896e-06	8.10545e-06	4.45214e-06
BofC_C_terminal_domain	0	5.76199e-08	2.25056e-06
BolA_like_protein	0	1.9829e-07	1.11018e-07
Branched_chain_amino_acid	5.36756e-05	6.18419e-05	7.4747e-05
Branched_chain_amino_acid_permease_Azaleucine_resistance	0.000209166	0.000211139	0.000270796
Branched_chain_amino_acid_transport	4.05661e-07	7.11481e-08	1.95036e-07
Branched_chain_amino_acid_transport_protein	5.69413e-06	4.07505e-06	3.67021e-06
Branched_chain_amino_acid_transport_protein_AzlD	0	0	1.3905e-06
BrnA_antitoxin_of_type_II_toxin_antitoxin_system	4.37101e-06	1.1457e-06	5.23685e-07
Broad_specificity_carboxypetidase_that_releases_amino_acids_sequentially_from_the_C_terminus_including_neutral_aromatic_polar_and_basic_residues	2.2135e-05	8.63395e-05	0.000101187
Broad_specificity_nucleoside_monophosphate_NMP_kinase_that_catalyzes_the_reversible_transfer_of_the_terminal_phosphate_group_between_nucleoside_triphosphates_and_monophosphates	5.86864e-08	1.08378e-07	2.23529e-07
Bsp6I_restriction_endonuclease	1.75937e-06	1.32725e-06	3.24843e-06
BtpA_family	6.51657e-06	7.81507e-06	3.24057e-05
Bubble_DNA_binding	1.05404e-07	0	1.5801e-07
Butirosin_biosynthesis_protein_H_N_terminal	9.34509e-07	6.2337e-07	2.56639e-07
Butyrate_kinase_activity	6.99214e-05	5.91674e-05	8.016e-05
By_Glimmer	3.12305e-07	7.96137e-07	1.2968e-07
By_modhmm	6.40313e-08	0	0
C4_dicarboxylate_transmembrane_transporter_activity	1.06314e-05	5.55551e-05	6.36089e-05
C4_dicarboxylate_transporter_malic_acid_transport_protein	1.87988e-05	1.28044e-05	2.98964e-05
CAAX_amino_terminal_protease_family_protein	9.93674e-08	0	9.8791e-08
CAAX_protease_self_immunity	0.000995855	0.000909191	0.000901535
CAMP_biosynthetic_process	9.83281e-05	7.62267e-05	6.55032e-05
CBS_domain	4.59797e-07	1.23984e-06	1.99078e-06
CDI_immunity_protein	1.79389e-07	1.22722e-07	8.6958e-07
CDP_glycerol_poly_glycerophosphate_glycerophosphotransferase	8.94436e-06	1.71087e-06	2.50345e-06
CGGC_domain	1.63566e-06	1.16476e-06	2.01403e-06
CHAD_domain_containing_protein	9.70374e-08	0	0
CHAP_domain	0.000159723	0.000327978	0.00017854
CHASE	4.53747e-07	1.25348e-06	2.99168e-06
CHY_zinc_finger	0	0	1.1279e-07
CMP_dCMP_deaminase_zinc_binding	8.08367e-07	5.76199e-08	0
COG0028_Thiamine_pyrophosphate_requiring_enzymes_acetolactate_synthase_pyruvate_dehydrogenase_cytochrome_glyoxylate_carboligase_phosphonopyruvate_decarboxylase	5.47352e-07	8.631e-07	1.3452e-06
COG0042_tRNA_dihydrouridine_synthase	6.32441e-08	0	1.01625e-07
COG0110_Acetyltransferase_isoleucine_patch_superfamily	2.07918e-06	1.22768e-05	5.73335e-06
COG0122_3_methyladenine_DNA_glycosylase_8_oxoguanine_DNA_glycosylase	2.14337e-06	2.14554e-06	3.67294e-07
COG0168_Trk_type_K_transport_systems_membrane_components	3.68738e-07	6.39387e-07	6.67002e-07
COG0179_2_keto_4_pentenoate_hydratase_2_oxohepta_3_ene_1_7_dioic_acid_hydratase_catechol_pathway	2.38865e-07	1.7023e-07	3.2737e-07
COG0183_Acetyl_CoA_acetyltransferase	1.49764e-07	2.83177e-07	5.6474e-07
COG0226_ABC_type_phosphate_transport_system_periplasmic_component	7.7375e-08	3.65809e-07	2.63962e-07
COG0229_Conserved_domain_frequently_associated_with_peptide_methionine_sulfoxide_reductase	0	3.1819e-07	0
COG0318_Acyl_CoA_synthetases_AMP_forming_AMP_acid_ligases_II	7.11219e-06	1.27809e-06	1.44189e-06
COG0330_Membrane_protease_subunits_stomatin_prohibitin_homologs	5.74592e-07	9.41166e-08	1.26722e-07
COG0346_Lactoylglutathione_lyase_and_related_lyases	4.0272e-07	5.80694e-08	2.11594e-07
COG0365_Acyl_coenzyme_A_synthetases_AMP_fatty_acid_ligases	2.35654e-07	5.37238e-07	5.46332e-07
COG0395_ABC_type_sugar_transport_system_permease_component	3.06434e-07	0	0
COG0402_Cytosine_deaminase_and_related_metal_dependent_hydrolases	1.78608e-07	3.34563e-07	2.94392e-07
COG0433_Predicted_ATPase	0.000355653	0.00033382	0.000365506
COG0438_Glycosyltransferase	2.10543e-07	4.04906e-06	3.83937e-06
COG0444_ABC_type_dipeptide_oligopeptide_nickel_transport_system_ATPase_component	2.4598e-07	3.42653e-07	6.32232e-07
COG0454_Histone_acetyltransferase_HPA2_and_related_acetyltransferases	1.72834e-06	1.09887e-06	1.53739e-06
COG0455_ATPases_involved_in_chromosome_partitioning	3.97691e-07	4.64381e-07	3.25641e-07
COG0457_FOG_TPR_repeat	1.26592e-05	1.44564e-05	1.81182e-05
COG0458_Carbamoylphosphate_synthase_large_subunit_split_gene_in_MJ	2.70931e-08	2.57475e-07	1.17541e-07
COG0463_Glycosyltransferases_involved_in_cell_wall_biogenesis	6.87601e-07	2.93642e-06	1.78626e-05
COG0467_RecA_superfamily_ATPases_implicated_in_signal_transduction	0	0	5.48748e-07
COG0477_Permeases_of_the_major_facilitator_superfamily	2.10223e-07	2.64272e-07	0
COG0483_Archaeal_fructose_1_6_bisphosphatase_and_related_enzymes_of_inositol_monophosphatase_family	1.90305e-06	1.21501e-05	1.19522e-05
COG0484_DnaJ_class_molecular_chaperone_with_C_terminal_Zn_finger_domain	3.80405e-06	3.47188e-06	1.47695e-06
COG0491_Zn_dependent_hydrolases_including_glyoxylases	1.51769e-06	4.92739e-06	1.2808e-06
COG0494_NTP_pyrophosphohydrolases_including_oxidative_damage_repair_enzymes	1.49657e-06	1.45615e-06	1.1181e-06
COG0500_SAM_dependent_methyltransferases	6.01161e-08	0	0
COG0518_GMP_synthase_Glutamine_amidotransferase_domain	0	5.47769e-08	0
COG0520_Selenocysteine_lyase	0	0	1.04589e-07
COG0526_thiol_disulfide_isomerase_and_thioredoxins	0.00139317	0.0014495	0.00129653
COG0530_Ca2_Na_antiporter	1.17928e-07	3.52019e-07	2.77677e-07
COG0534_Na_driven_multidrug_efflux_pump	6.12881e-07	1.0767e-06	1.03851e-06
COG0537_Diadenosine_tetraphosphate_Ap4A_hydrolase_and_other_HIT_family	9.129e-08	6.00913e-07	8.22626e-08
COG0553_Superfamily_II_DNA_RNA_helicases_SNF2_family	2.27503e-07	0	0
COG0569_K_transport_systems_NAD_binding_component	1.98988e-06	1.02393e-06	1.46294e-06
COG0581_ABC_type_phosphate_transport_system_permease_component	2.25963e-07	2.50584e-07	3.60937e-07
COG0589_Universal_stress_protein_UspA_and_related_nucleotide_binding_proteins	8.87712e-07	4.77797e-07	7.51021e-07
COG0601_ABC_type_dipeptide_oligopeptide_nickel_transport_systems_permease_components	1.28274e-07	2.88239e-07	5.24755e-07
COG0607_Rhodanese_related_sulfurtransferase	0	1.20382e-07	0
COG0626_Cystathionine_beta_lyases_cystathionine_gamma_synthases	0	0	1.51142e-07
COG0630_Type_IV_secretory_pathway_VirB11_components_and_related_ATPases_involved_in_archaeal_flagella_biosynthesis	6.35886e-08	9.36277e-08	6.06689e-08
COG0639_Diadenosine_tetraphosphatase_and_related_serine_threonine_protein_phosphatases	2.8943e-07	1.1778e-07	0
COG0654_2_polyprenyl_6_methoxyphenol_hydroxylase_and_related_FAD_dependent_oxidoreductases	6.43307e-06	9.94937e-06	5.54998e-05
COG0656_Aldo_keto_reductases_related_to_diketogulonate_reductase	5.1035e-06	1.32463e-06	6.59247e-07
COG0663_Carbonic_anhydrases_acetyltransferases_isoleucine_patch_superfamily	0.00012583	0.000150437	0.000165062
COG0697_Permeases_of_the_drug_metabolite_transporter_DMT_superfamily	2.54905e-07	0	2.10673e-07
COG0715_ABC_type_nitrate_sulfonate_bicarbonate_transport_systems_periplasmic_components	0.000248818	0.000408368	0.000406527
COG0733_Na_dependent_transporters_of_the_SNF_family	2.66189e-07	7.77969e-07	1.13662e-06
COG0737_5_nucleotidase_2_3_cyclic_phosphodiesterase_and_related_esterases	5.87498e-08	0	5.46859e-08
COG0790_FOG_TPR_repeat_SEL1_subfamily	0.000231009	0.000227099	0.000271533
COG0798_Arsenite_efflux_pump_ACR3_and_related_permeases	2.87847e-07	2.64609e-07	0
COG1002_Type_II_restriction_enzyme_methylase_subunits	8.31104e-07	6.08257e-07	7.18537e-07
COG1008_NADH_ubiquinone_oxidoreductase_subunit_4_chain_M	2.00916e-07	0	2.13482e-07
COG1013_Pyruvate_ferredoxin_oxidoreductase_and_related_2_oxoacid_ferredoxin_oxidoreductases_beta_subunit	9.09597e-06	1.67958e-06	4.29504e-07
COG1028_Dehydrogenases_with_different_specificities_related_to_short_chain_alcohol_dehydrogenases	2.28073e-05	7.43874e-06	9.59034e-06
COG1045_Serine_acetyltransferase	1.33642e-05	2.93169e-06	4.23415e-06
COG1061_DNA_or_RNA_helicases_of_superfamily_II	5.51684e-06	6.95764e-06	7.22845e-07
COG1073_Hydrolases_of_the_alpha_beta_superfamily	1.50768e-06	5.11849e-07	4.04785e-07
COG1082_Sugar_phosphate_isomerases_epimerases	0	0	2.95734e-07
COG1107_Archaea_specific_RecJ_like_exonuclease_contains_DnaJ_type_Zn_finger_domain	1.41561e-07	3.65814e-07	4.47355e-07
COG1120_ABC_type_cobalamin_Fe3_siderophores_transport_systems_ATPase_components	1.69939e-07	9.99308e-08	0
COG1132_ABC_type_multidrug_transport_system_ATPase_and_permease_components	7.897e-07	7.24945e-07	1.16925e-07
COG1173_ABC_type_dipeptide_oligopeptide_nickel_transport_systems_permease_components	1.8207e-07	3.49101e-07	5.58301e-07
COG1175_ABC_type_sugar_transport_systems_permease_components	7.00291e-06	4.48353e-06	5.66362e-07
COG1192_ATPases_involved_in_chromosome_partitioning	1.711e-06	1.84302e-07	3.31906e-07
COG1199_Rad3_related_DNA_helicases	4.24469e-07	7.16289e-07	8.50411e-07
COG1205_Distinct_helicase_family_with_a_unique_C_terminal_domain_including_a_metal_binding_cysteine_cluster	1.859e-07	3.54275e-07	4.71932e-07
COG1208_Nucleoside_diphosphate_sugar_pyrophosphorylase_involved_in_lipopolysaccharide_biosynthesis_translation_initiation_factor_2B_gamma_epsilon_subunits_eIF_2Bgamma_eIF_2Bepsilon	0.000694924	0.00059769	0.000518467
COG1209_dTDP_glucose_pyrophosphorylase	1.4068e-07	3.96949e-07	0
COG1233_Phytoene_dehydrogenase_and_related	3.87394e-05	3.58728e-05	4.11445e-05
COG1234_Metal_dependent_hydrolases_of_the_beta_lactamase_superfamily_III	1.42511e-06	7.82798e-07	3.80014e-08
COG1247_Sortase_and_related_acyltransferases	7.49501e-07	1.07842e-07	0
COG1249_Pyruvate_2_oxoglutarate_dehydrogenase_complex_dihydrolipoamide_dehydrogenase_E3_component_and_related_enzymes	1.56888e-07	3.11362e-07	3.03943e-07
COG1277_ABC_type_transport_system_involved_in_multi_copper_enzyme_maturation_permease_component	4.24509e-06	3.07932e-06	9.54193e-06
COG1305_Transglutaminase_like_enzymes	2.81214e-07	1.04011e-07	1.96244e-07
COG1309_Transcriptional_regulator	1.10241e-07	0	5.38625e-08
COG1319_Aerobic_type_carbon_monoxide_dehydrogenase_middle_subunit_CoxM_CutM_homologs	1.17943e-06	1.26095e-07	1.03204e-07
COG1335_Amidases_related_to_nicotinamidase	5.13506e-08	0	4.98768e-08
COG1361_S_layer_domain	1.92471e-06	2.26153e-06	8.24652e-08
COG1403_Restriction_endonuclease	5.48251e-07	8.61763e-07	6.01555e-07
COG1413_FOG_HEAT_repeat	2.59587e-07	2.10852e-07	2.98196e-07
COG1414_Transcriptional_regulator	0	7.89766e-08	8.04215e-08
COG1472_Beta_glucosidase_related_glycosidases	8.91321e-06	5.85974e-06	1.25829e-06
COG1486_Alpha_galactosidases_6_phospho_beta_glucosidases_family_4_of_glycosyl_hydrolases	2.78614e-06	1.36428e-06	3.79145e-07
COG1512_Beta_propeller_domains_of_methanol_dehydrogenase_type	0.00037074	0.000412453	0.000348473
COG1520_FOG_WD40_like_repeat	7.26151e-07	1.40625e-06	1.92273e-06
COG1522_Transcriptional_regulators	2.03233e-07	2.63721e-07	4.24526e-07
COG1525_Micrococcal_nuclease_thermonuclease_homologs	1.40539e-07	2.95699e-07	1.34717e-07
COG1541_Coenzyme_F390_synthetase	6.11627e-07	3.51968e-07	4.52853e-07
COG1599_Single_stranded_DNA_binding_replication_protein_A_RPA_large_70_kD_subunit_and_related_ssDNA_binding_proteins	1.5895e-07	4.00052e-07	4.87697e-07
COG1606_ATP_utilizing_enzymes_of_the_PP_loop_superfamily	1.52259e-07	1.53062e-07	3.84056e-07
COG1651_Protein_disulfide_isomerase	2.00964e-07	3.63646e-08	4.61083e-08
COG1653_ABC_type_sugar_transport_system_periplasmic_component	8.42931e-06	5.29531e-06	6.39413e-07
COG1670_Acetyltransferases_including_N_acetylases_of_ribosomal_proteins	1.57496e-07	0	0
COG1670_acetyltransferases_including_N_acetylases_of_ribosomal_proteins	0.00096871	0.00111028	0.00100887
COG1680_Beta_lactamase_class_C_and_other_penicillin_binding	0.000977025	0.000792416	0.000685528
COG1743_Adenine_specific_DNA_methylase_containing_a_Zn_ribbon	2.4569e-07	0	0
COG1914_Mn2_and_Fe2_transporters_of_the_NRAMP_family	1.36836e-07	3.92407e-07	3.23057e-07
COG1943_Transposase_and_inactivated_derivatives	2.95514e-07	2.45647e-07	7.32074e-08
COG1961_Site_specific_recombinases_DNA_invertase_Pin_homologs	0.00273365	0.00245772	0.00313472
COG1989_Type_II_secretory_pathway_prepilin_signal_peptidase_PulO_and_related_peptidases	2.64765e-06	2.73374e-06	3.83835e-06
COG2015_Alkyl_sulfatase_and_related_hydrolases	5.95112e-06	2.71693e-05	2.93325e-05
COG2141_Coenzyme_F420_dependent_N5_N10_methylene_tetrahydromethanopterin_reductase_and_related_flavin_dependent_oxidoreductases	5.10311e-05	8.15569e-05	7.29378e-05
COG2143_Thioredoxin_related_protein	4.33204e-07	1.99712e-06	9.27058e-07
COG2148_Sugar_transferases_involved_in_lipopolysaccharide_synthesis	7.72681e-08	3.31813e-07	2.82092e-07
COG2163_Ribosomal_protein_L14E_L6E_L27E	9.61321e-06	6.78793e-06	8.84154e-06
COG2233_Xanthine_uracil_permeases	4.5909e-06	9.85641e-07	6.98141e-07
COG2301_Citrate_lyase_beta_subunit	9.88235e-07	3.87656e-07	3.65983e-07
COG2335_Secreted_and_surface_protein_containing_fasciclin_like_repeats	3.86044e-05	5.84496e-05	4.61437e-05
COG2346_Truncated_hemoglobins	1.93492e-07	2.45818e-07	4.53317e-07
COG2873_O_acetylhomoserine_sulfhydrylase	1.54889e-07	3.94536e-07	4.57433e-07
COG2890_Methylase_of_polypeptide_chain_release_factors	1.31881e-07	2.02928e-07	7.65351e-08
COG2897_Rhodanese_related_sulfurtransferase	1.69816e-07	0	0
COG3106_Predicted_ATPase	4.62448e-07	1.75874e-06	1.14035e-05
COG3119_Arylsulfatase_A_and_related_enzymes	1.58628e-07	0	0
COG3209_Rhs_family_protein	0.00202725	0.00190544	0.00211578
COG3335_Transposase_and_inactivated_derivatives	0	7.34711e-08	3.38592e-07
COG3476_Tryptophan_rich_sensory_protein_mitochondrial_benzodiazepine_receptor_homolog	2.49957e-05	1.17254e-05	1.50511e-05
COG3653_N_acyl_D_aspartate_D_glutamate_deacylase	0	0	1.73299e-07
COG3666_Transposase_and_inactivated_derivatives	0.000788598	0.000677812	0.000845659
COG3911_Predicted_ATPase	2.09414e-05	4.33367e-05	2.61963e-05
COG3943_virulence_protein	0.000418737	0.00036679	0.000373902
COG4421_Capsular_polysaccharide_biosynthesis_protein	3.61171e-06	6.19328e-06	4.34229e-06
COG4618_ABC_type_protease_lipase_transport_system_ATPase_and_permease_components	1.15403e-07	5.82196e-07	6.2828e-07
COG4948_L_alanine_DL_glutamate_epimerase_and_related_enzymes_of_enolase_superfamily	9.03718e-07	5.71555e-07	4.49713e-07
COG5512_Zn_ribbon_containing_possibly_RNA_binding_protein_and_truncated_derivatives	2.35285e-07	2.79589e-07	6.36251e-08
COG5546_Small_integral_membrane_protein	2.10709e-06	1.35984e-06	1.30521e-06
COG_COG1989_Type_II_secretory_pathway_prepilin_signal_peptidase_PulO_and_related_peptidases	1.72496e-06	1.6399e-07	6.97586e-07
COG_COG4886_Leucine_rich_repeat_LRR_protein	4.21907e-06	1.51619e-06	2.21929e-06
COG_KOG0946_ER_Golgi_vesicle_tethering_protein_p115	0	0	7.80102e-08
COG_NOG06097_non_supervised_orthologous_group	0.000248358	0.000243512	0.000228202
COG_NOG10884_non_supervised_orthologous_group	5.58349e-06	9.35797e-06	7.82718e-06
COG_NOG10997_non_supervised_orthologous_group	1.56717e-06	1.95212e-06	1.45127e-05
COG_NOG10998_non_supervised_orthologous_group	1.08194e-06	2.42558e-06	9.71597e-06
COG_NOG11724_non_supervised_orthologous_group	0	1.99385e-06	1.91101e-06
COG_NOG13239_non_supervised_orthologous_group	1.69923e-06	4.30559e-06	1.4505e-05
COG_NOG14445_non_supervised_orthologous_group	6.95765e-05	6.55676e-05	5.26405e-05
COG_NOG15344_non_supervised_orthologous_group	0.00010381	6.58129e-05	6.3306e-05
COG_NOG15853_non_supervised_orthologous_group	6.7699e-07	3.18743e-06	5.1626e-06
COG_NOG16854_non_supervised_orthologous_group	1.00034e-05	1.70583e-05	9.63417e-06
COG_NOG16856_non_supervised_orthologous_group	2.63915e-06	4.69421e-06	2.06223e-05
COG_NOG16911_non_supervised_orthologous_group	3.23521e-05	2.68726e-05	4.05526e-05
COG_NOG17973_non_supervised_orthologous_group	1.63681e-05	1.04986e-05	8.79322e-06
COG_NOG18757_non_supervised_orthologous_group	5.02158e-05	3.14491e-05	5.12933e-05
COG_NOG19079_non_supervised_orthologous_group	0.000146203	0.000121212	0.000120598
COG_NOG19094_non_supervised_orthologous_group	1.16498e-05	6.97274e-06	4.47408e-06
COG_NOG19145_non_supervised_orthologous_group	0	2.54569e-06	3.43575e-06
COG_NOG19146_non_supervised_orthologous_group	0.000128553	9.98858e-05	8.2784e-05
COG_NOG21901_non_supervised_orthologous_group	4.66909e-07	4.42161e-07	1.43191e-06
COG_NOG21970_non_supervised_orthologous_group	4.37293e-06	2.23929e-06	6.76066e-06
COG_NOG21981_non_supervised_orthologous_group	3.16163e-06	5.28496e-06	4.76222e-06
COG_NOG22749_non_supervised_orthologous_group	4.3669e-07	2.40563e-07	5.01303e-06
COG_NOG22899_non_supervised_orthologous_group	5.88289e-06	9.45258e-06	1.34391e-05
COG_NOG23371_non_supervised_orthologous_group	1.6031e-06	3.68484e-06	3.66659e-06
COG_NOG23374_non_supervised_orthologous_group	7.54431e-05	5.97591e-05	5.28622e-05
COG_NOG23385_non_supervised_orthologous_group	1.92612e-06	4.95041e-06	7.61285e-06
COG_NOG23401_non_supervised_orthologous_group	1.42643e-06	4.2057e-06	4.07396e-06
COG_NOG23405_non_supervised_orthologous_group	4.96626e-05	3.79767e-05	2.90545e-05
COG_NOG24969_non_supervised_orthologous_group	4.85187e-08	3.67392e-06	3.8226e-06
COG_NOG25193_non_supervised_orthologous_group	1.26899e-06	7.03797e-06	8.60644e-06
COG_NOG25304_non_supervised_orthologous_group	6.63117e-06	1.90366e-05	1.85123e-05
COG_NOG26135_non_supervised_orthologous_group	6.84536e-05	6.17644e-05	5.0342e-05
COG_NOG26374_non_supervised_orthologous_group	2.78876e-08	7.54171e-08	8.60765e-08
COG_NOG26583_non_supervised_orthologous_group	0.000120183	9.77423e-05	8.33185e-05
COG_NOG26801_non_supervised_orthologous_group	1.74752e-06	6.3946e-06	5.38647e-06
COG_NOG26804_non_supervised_orthologous_group	6.88771e-06	1.17713e-05	9.25469e-06
COG_NOG26882_non_supervised_orthologous_group	9.16629e-06	2.91486e-05	3.06645e-05
COG_NOG26961_non_supervised_orthologous_group	6.48753e-05	6.15568e-05	4.78984e-05
COG_NOG27188_non_supervised_orthologous_group	1.01835e-05	2.63987e-05	2.35253e-05
COG_NOG27363_non_supervised_orthologous_group	4.07889e-05	3.58959e-05	3.08384e-05
COG_NOG27381_non_supervised_orthologous_group	5.38732e-07	4.96238e-06	6.79575e-06
COG_NOG27441_non_supervised_orthologous_group	1.11595e-06	5.69323e-06	5.21963e-06
COG_NOG27649_non_supervised_orthologous_group	6.26957e-07	5.10796e-06	6.20975e-06
COG_NOG27987_non_supervised_orthologous_group	1.32995e-06	1.25373e-05	1.39102e-05
COG_NOG28134_non_supervised_orthologous_group	7.83331e-08	4.82395e-07	1.20688e-06
COG_NOG28261_non_supervised_orthologous_group	8.79139e-07	6.56745e-06	6.98378e-06
COG_NOG28378_non_supervised_orthologous_group	0.000155627	0.000122214	0.000119984
COG_NOG28735_non_supervised_orthologous_group	9.78018e-06	1.25958e-05	1.16856e-05
COG_NOG28799_non_supervised_orthologous_group	9.03931e-07	4.49373e-06	3.10127e-06
COG_NOG28927_non_supervised_orthologous_group	6.32737e-07	4.79624e-06	5.8605e-06
COG_NOG29454_non_supervised_orthologous_group	0	1.51854e-07	1.21816e-06
COG_NOG29571_non_supervised_orthologous_group	1.39853e-06	5.62721e-06	5.49822e-06
COG_NOG29882_non_supervised_orthologous_group	0	1.11016e-07	7.33013e-07
COG_NOG30135_non_supervised_orthologous_group	1.39113e-06	6.30216e-06	6.7337e-06
COG_NOG30259_non_supervised_orthologous_group	0	3.5223e-07	4.11608e-07
COG_NOG30410_non_supervised_orthologous_group	0	8.31004e-07	2.51854e-06
COG_NOG30522_non_supervised_orthologous_group	1.90507e-05	3.34025e-05	2.86771e-05
COG_NOG30576_non_supervised_orthologous_group	0	1.01119e-06	8.66954e-07
COG_NOG30654_non_supervised_orthologous_group	1.94679e-06	1.48087e-05	1.37895e-05
COG_NOG30732_non_supervised_orthologous_group	1.08167e-06	3.82886e-06	3.59769e-06
COG_NOG30864_non_supervised_orthologous_group	0	3.05478e-07	1.91682e-06
COG_NOG32009_non_supervised_orthologous_group	9.23405e-05	0.000110126	7.45799e-05
COG_NOG32090_non_supervised_orthologous_group	3.34968e-07	1.09616e-06	2.23322e-07
COG_NOG32529_non_supervised_orthologous_group	9.90541e-07	3.83033e-06	4.42859e-06
COG_NOG33517_non_supervised_orthologous_group	2.12518e-06	8.22944e-07	1.37198e-06
COG_NOG33922_non_supervised_orthologous_group	1.19758e-06	2.8909e-06	1.78863e-06
COG_NOG33934_non_supervised_orthologous_group	2.7746e-06	2.42567e-06	1.54156e-07
COG_NOG34011_non_supervised_orthologous_group	8.3737e-07	3.55273e-06	3.76454e-06
COG_NOG34042_non_supervised_orthologous_group	0	7.38873e-07	1.26671e-06
COG_NOG34202_non_supervised_orthologous_group	0	1.28867e-06	1.1783e-06
COG_NOG34575_non_supervised_orthologous_group	1.60731e-05	1.00822e-05	1.28708e-05
COG_NOG35229_non_supervised_orthologous_group	0	1.42499e-06	1.56961e-06
COG_NOG35393_non_supervised_orthologous_group	1.0685e-07	1.10417e-06	7.38831e-07
COG_NOG35566_non_supervised_orthologous_group	1.19624e-07	5.87768e-07	3.80825e-07
COG_NOG36366_non_supervised_orthologous_group	8.75579e-06	9.24741e-06	2.56828e-05
COG_NOG37914_non_supervised_orthologous_group	0	2.49572e-07	9.61589e-07
COG_NOG38865_non_supervised_orthologous_group	0	1.37675e-07	0
COGs_COG2380_conserved	2.27415e-05	9.79481e-06	5.39373e-06
COGs_COG3358_conserved	3.69346e-07	0	0
COGs_COG3367_conserved	1.33491e-06	2.6266e-07	9.06692e-07
COGs_COG4299_conserved	9.40111e-05	8.43404e-05	6.6365e-05
COGs_COG5474_conserved	6.34185e-07	1.44122e-06	4.41705e-07
CO_dehydrogenase_acetyl_CoA_synthase_complex_beta_subunit	1.79881e-07	1.20199e-06	2.37209e-07
CO_dehydrogenase_acetyl_CoA_synthase_delta_subunit	4.97772e-05	4.89658e-05	8.99239e-05
CRISPR_associated_Cas_DxTHG_family	2.67091e-06	1.06897e-06	5.07314e-06
CRISPR_associated_RAMP_protein_Csm4_family	3.86029e-06	1.86477e-05	1.39191e-05
CRISPR_associated_RAMP_protein_Csm5_family	2.07716e-06	1.73223e-05	1.20539e-05
CRISPR_associated_helicase_Cas3	0.000349804	0.000346641	0.000280397
CRISPR_associated_protein	2.3058e-07	5.1975e-07	2.20783e-07
CRISPR_associated_protein_APE2256_family	1.01842e-06	1.87888e-06	1.84932e-06
CRISPR_associated_protein_Cas4	0	7.3934e-08	3.01776e-07
CRISPR_associated_protein_Cas5	3.13578e-05	6.59793e-05	4.31512e-05
CRISPR_associated_protein_Cas6	4.24159e-06	6.74947e-06	2.2492e-06
CRISPR_associated_protein_Cas_Cas02710	2.62782e-06	2.92227e-06	5.29899e-07
CRISPR_associated_protein_Cas_Cas5	4.00192e-07	2.89023e-06	9.82284e-06
CRISPR_associated_protein_Cas_Cmr3	2.80319e-08	6.41693e-07	6.66657e-07
CRISPR_associated_protein_Cas_Csn2	2.54012e-05	4.04458e-05	1.60192e-05
CRISPR_associated_protein_Csd1_family	4.0869e-05	3.09623e-05	3.98037e-05
CRISPR_associated_protein_Cse1	0	0	6.44305e-08
CRISPR_associated_protein_Cse2	3.43022e-06	5.2287e-05	1.7989e-05
CRISPR_associated_protein_Cse2_CRISPR_cse2	1.4909e-07	1.00416e-06	1.82838e-07
CRISPR_associated_protein_Cse2_family	3.41662e-07	1.66072e-06	1.01479e-05
CRISPR_associated_protein_Csn2_family	2.03292e-06	1.06275e-05	1.58179e-05
CRISPR_associated_protein_Csx8_Provisional	1.91064e-06	9.78391e-07	2.18403e-06
CRISPR_associated_protein_GSU0053_Cas_GSU0053	0	6.76196e-08	1.28146e-07
CRISPR_associated_protein_TM1802_cas_TM1802	0	0	4.38608e-06
CRISPR_associated_protein_TM1812_family	3.61301e-06	1.66618e-05	1.40835e-05
CRISPR_clustered_regularly_interspaced_short_palindromic_repeat_is_an_adaptive_immune_system_that_provides_protection_against_mobile_genetic_elements_viruses_transposable_elements_and_conjugative_plasmids_CRISPR_clusters_contain_sequences_complementary_to_antecedent_mobile_elements_and_target_invading_nucleic_acids_CRISPR_clusters_are_transcribed_and_processed_into_CRISPR_RNA_crRNA	1.08149e-05	1.58181e-05	2.32294e-05
CRISPR_clustered_regularly_interspaced_short_palindromic_repeat_is_an_adaptive_immune_system_that_provides_protection_against_mobile_genetic_elements_viruses_transposable_elements_and_conjugative_plasmids_CRISPR_clusters_contain_sequences_complementary_to_antecedent_mobile_elements_and_target_invading_nucleic_acids_CRISPR_clusters_are_transcribed_and_processed_into_CRISPR_RNA_crRNA_Functions_as_a…	3.14488e-05	4.42836e-05	3.94871e-05
CRISPR_clustered_regularly_interspaced_short_palindromic_repeat_is_an_adaptive_immune_system_that_provides_protection_against_mobile_genetic_elements_viruses_transposable_elements_and_conjugative_plasmids_CRISPR_clusters_contain_spacers_sequences_complementary_to_antecedent_mobile_elements_and_target_invading_nucleic_acids_CRISPR_clusters_are_transcribed_and_processed_into_CRISPR_RNA_crRNA_Acts_a…	7.34926e-08	1.71482e-07	2.08923e-07
CRISPR_clustered_regularly_interspaced_short_palindromic_repeat_is_an_adaptive_immune_system_that_provides_protection_against_mobile_genetic_elements_viruses_transposable_elements_and_conjugative_plasmids_CRISPR_clusters_contain_spacers_sequences_complementary_to_antecedent_mobile_elements_and_target_invading_nucleic_acids_CRISPR_clusters_are_transcribed_and_processed_into_CRISPR_RNA_crRNA_In_typ…	0.000109432	0.00019017	0.000126062
CRISPR_system_CASCADE_complex_protein_CasB	1.57654e-05	6.77912e-06	8.1451e-06
CRISPR_system_CASCADE_complex_protein_CasE	2.25512e-05	5.81538e-05	2.84383e-05
CS1_type_fimbrial_major_subunit	1.27915e-07	1.29573e-06	8.54387e-06
CTP_reductase_activity	0.000652017	0.000626635	0.000604978
CTP_synthase_activity	0.000457705	0.000447929	0.000416656
CYTH	7.42983e-05	0.000107347	7.76173e-05
CYTH_domain	1.0435e-05	4.36018e-06	3.08558e-06
C_5_cytosine_specific_DNA_methylase	4.02044e-07	2.84397e-06	4.39888e-07
C_GCAxxG_C_C_family	1.5956e-06	2.19214e-06	2.67876e-06
C_terminal_four_TMM_region_of_protein_O_mannosyltransferase	6.3535e-06	7.72289e-05	3.12735e-05
C_type_lectin_CTL_or_carbohydrate_recognition_domain_CRD	3.76769e-07	1.72069e-07	4.31068e-08
Ca2_binding_protein_EF_Hand_superfamily	1.57465e-07	1.1176e-06	6.77797e-08
Cadherin_like_beta_sandwich_domain	1.90207e-06	1.49176e-07	3.06303e-07
Cadmium_resistance_transporter	6.36697e-05	2.95027e-05	2.06007e-05
Cag_pathogenicity_island_protein_Cag12	7.7398e-08	0	6.34082e-06
Cag_pathogenicity_island_type_IV_secretory_system	5.91927e-06	1.76606e-06	1.05966e-06
Calcineurin_like_phosphoesterase	0.000180329	0.000124803	8.27573e-05
Calcium_and_calmodulin_responsive_adenylate_cyclase_activity	0.000227294	0.000174841	0.00015114
Calcium_potassium_sodium_antiporter_activity	0.00028494	0.00027975	0.000294019
Calpastatin	9.48018e-05	5.93416e-05	5.92198e-05
Calycin_like_beta_barrel_domain	3.12524e-05	2.84485e-05	2.21605e-05
CamS_sex_pheromone_cAM373_precursor	0.000159285	0.000173775	0.000133771
Camelysin_metallo_endopeptidase	1.49509e-07	2.87579e-08	0
Can_catalyze_the_hydrolysis_of_ATP_in_the_presence_of_single_stranded_DNA_the_ATP_dependent_uptake_of_single_stranded_DNA_by_duplex_DNA_and_the_ATP_dependent_hybridization_of_homologous_single_stranded_DNAs_It_interacts_with_LexA_causing_its_activation_and_leading_to_its_autocatalytic_cleavage	0.000562648	0.000519405	0.000519316
Capsid_scaffolding	1.18797e-06	3.5075e-06	1.37035e-05
Capsule_assembly_protein_Wzi	0.000128968	0.000108085	8.78907e-05
Capsule_biosynthesis_CapC	9.64894e-07	5.83944e-07	1.45096e-07
Capsule_biosynthesis_GfcC	1.4543e-07	1.2414e-06	1.05218e-05
Capsule_polysaccharide	8.33254e-06	4.07107e-06	7.8635e-06
Capsule_polysaccharide_biosynthetic_process	1.46446e-05	5.31158e-05	2.35341e-05
Capsule_synthesis_protein	0.000412745	0.00045632	0.000501418
CarD_like_TRCF_domain	7.48436e-07	1.33781e-06	3.89313e-06
Carbamoyl_phosphate_synthase_glutamine_hydrolyzing_activity	0.00078006	0.000706259	0.000678096
Carbamoyl_phosphate_synthetase_large_chain_domain_protein	1.84328e-07	4.80396e-07	3.24905e-07
Carbamoyl_transferase_NodU_family	0	0	9.88351e-08
Carbamoylphosphate_synthase_large_subunit	1.74349e-07	2.53137e-07	5.03031e-07
Carbohydrate_binding	0	1.14644e-07	7.69196e-08
Carbohydrate_binding_domain	1.87638e-06	3.00458e-06	2.93408e-07
Carbohydrate_binding_domain_containing_protein_Cthe_2159	0.000117782	0.000105463	8.1406e-05
Carbohydrate_esterase_sialic_acid_specific_acetylesterase	0	1.14216e-06	1.07881e-07
Carbohydrate_family_9_binding_domain_like	1.57626e-06	1.3435e-05	1.86022e-05
Carbohydrate_kinase	0.000945426	0.000941696	0.00114871
Carbohydrate_kinase_activity	0.00119789	0.00177911	0.0015875
Carbohydrate_metabolic_process	3.16996e-06	7.03226e-06	3.43837e-05
Carbohydrate_proton_symporter_activity	1.48534e-06	6.02807e-07	1.31527e-06
Carbohydrate_transport	4.26535e-05	0.00010607	0.000132334
Carbon_Nitrogen	6.06091e-08	0	0
Carbon_dioxide_binding	3.37573e-06	2.51411e-06	3.79925e-06
Carbon_dioxide_concentrating_mechanism_carboxysome_shell_protein	2.77229e-05	4.0614e-05	0.000114545
Carbon_nitrogen_ligase_activity_with_glutamine_as_amido_N_donor	8.82721e-08	0	8.57386e-08
Carbon_oxygen_lyase_activity_acting_on_polysaccharides	0.00017469	0.000134204	0.000130122
Carbon_phosphorus_lyase_activity	7.01599e-07	1.57659e-06	1.26582e-05
Carbon_starvation_protein	0.000204666	0.000229894	0.000211861
Carbon_utilization	1.27154e-06	2.59741e-06	1.56725e-05
Carbonate_dehydratase_activity	2.17206e-06	4.0628e-07	5.13611e-06
Carboxylic_ester_hydrolase_activity	0.000953391	0.00106157	0.000884817
CarboxypepD_reg_like_domain	7.12971e-06	2.69173e-06	2.2315e-06
Carboxypeptidase	0.000159399	9.89268e-05	0.000122756
Carboxypeptidase_regulatory_like_domain	2.156e-05	1.15311e-05	6.97216e-06
Carotene_biosynthesis_associated_membrane_protein	1.35038e-06	6.06428e-08	0
Carotenoid_biosynthetic_process	7.21915e-06	2.60562e-06	1.95424e-06
Carrier_of_the_growing_fatty_acid_chain_in_fatty_acid_biosynthesis	5.55779e-05	5.10019e-05	4.80576e-05
Catabolite_gene_activator_and_regulatory_subunit_of_cAMP_dependent_protein	0.000704432	0.000729177	0.000788249
Catalase	5.60929e-07	2.24611e-06	1.94244e-06
Catalase_activity	0.000110706	9.37509e-05	0.000132016
Catalytic_component_of_the_exosome_which_is_a_complex_involved_in_RNA_degradation_Has_3_5_exoribonuclease_activity_Can_also_synthesize_heteropolymeric_RNA_tails	0	1.90822e-07	2.63617e-07
Catalytic_subunit_of_DNA_primase_an_RNA_polymerase_that_catalyzes_the_synthesis_of_short_RNA_molecules_used_as_primers_for_DNA_polymerase_during_DNA_replication_The_small_subunit_contains_the_primase_catalytic_core_and_has_DNA_synthesis_activity_on_its_own_Binding_to_the_large_subunit_stabilizes_and_modulates_the_activity_increasing_the_rate_of_DNA_synthesis_while_decreasing_the_length_of_the_DNA…	1.77124e-07	3.14775e-07	4.55951e-07
Catalyzes_2_different_reactions_between_oxygene_and_the_acireductone_1_2_dihydroxy_3_keto_5_methylthiopentene_DHK_MTPene_depending_upon_the_metal_bound_in_the_active_site_Fe_containing_acireductone_dioxygenase_Fe_ARD_produces_formate_and_2_keto_4_methylthiobutyrate_KMTB_the_alpha_ketoacid_precursor_of_methionine_in_the_methionine_recycle_pathway_Ni_containing_acireductone_dioxygenase_Ni_ARD_produ…	0	0	9.15454e-08
Catalyzes_ATP_dependent_phosphorylation_of_adenosylcobinamide_and_addition_of_GMP_to_adenosylcobinamide_phosphate	9.72388e-05	8.76298e-05	0.000127027
Catalyzes_a_2_step_reaction_involving_the_ATP_dependent_carboxylation_of_the_covalently_attached_biotin_in_the_first_step_and_the_transfer_of_the_carboxyl_group_to_pyruvate_in_the_second	5.0598e-05	1.46391e-05	3.77793e-05
Catalyzes_a_mechanistically_unusual_reaction_the_ATP_dependent_insertion_of_CO2_between_the_N7_and_N8_nitrogen_atoms_of_7_8_diaminopelargonic_acid_DAPA_to_form_an_ureido_ring	8.92441e-05	6.82633e-05	7.57697e-05
Catalyzes_a_reversible_aldol_reaction_between_acetaldehyde_and_D_glyceraldehyde_3_phosphate_to_generate_2_deoxy_D_ribose_5_phosphate	0.000261943	0.000268801	0.000299217
Catalyzes_a_salvage_reaction_resulting_in_the_formation_of_AMP_that_is_energically_less_costly_than_de_novo_synthesis	0.000638391	0.000635468	0.000527138
Catalyzes_a_trans_dehydration_via_an_enolate_intermediate	0.000134846	0.000117138	9.41231e-05
Catalyzes_a_transaldol_reaction_between_6_deoxy_5_ketofructose_1_phosphate_DKFP_and_L_aspartate_semialdehyde_ASA_with_an_elimination_of_hydroxypyruvaldehyde_phosphate_to_yield_2_amino_3_7_dideoxy_D_threo_hept_6_ulosonate_ADH_Plays_a_key_role_in_an_alternative_pathway_of_the_biosynthesis_of_3_dehydroquinate_DHQ_which_is_involved_in_the_canonical_pathway_for_the_biosynthesis_of_aromatic_amino_acids	1.14472e-06	4.95088e-07	7.42398e-07
Catalyzes_amidations_at_positions_B_D_E_and_G_on_adenosylcobyrinic_A_C_diamide_NH_2_groups_are_provided_by_glutamine_and_one_molecule_of_ATP_is_hydrogenolyzed_for_each_amidation	2.82736e-07	3.86133e-07	4.57934e-07
Catalyzes_an_amino_pyrimidine_hydrolysis_reaction_at_the_C5_of_the_pyrimidine_moiety_of_thiamine_compounds_a_reaction_that_is_part_of_a_thiamine_salvage_pathway	6.36464e-05	0.00010228	7.67375e-05
Catalyzes_hydrolysis_of_the_D_alanyl_D_alanine_dipeptide	6.44654e-05	3.39347e-05	4.96296e-05
Catalyzes_the_1_3_allylic_rearrangement_of_the_homoallylic_substrate_isopentenyl_IPP_to_its_highly_electrophilic_allylic_isomer_dimethylallyl_diphosphate_DMAPP	0.000125924	0.000148948	0.000176342
Catalyzes_the_2_O_methylation_of_the_ribose_of_cytidine_1402_C1402_in_16S_rRNA	0.000553042	0.000542954	0.000498187
Catalyzes_the_6_electron_oxidation_of_protoporphyrinogen_IX_to_form_protoporphyrin_IX	7.21568e-05	9.18137e-05	6.83385e-05
Catalyzes_the_ADP_transfer_from_ATP_to_D_glycero_beta_D_manno_heptose_1_phosphate_yielding_ADP_D_glycero_beta_D_manno_heptose	1.55343e-05	2.18822e-05	3.17196e-05
Catalyzes_the_ATP_and_formate_dependent_formylation_of_5_aminoimidazole_4_carboxamide_1_beta_d_ribofuranosyl_5_monophosphate_AICAR_to_5_formaminoimidazole_4_carboxamide_1_beta_d_ribofuranosyl_5_monophosphate_FAICAR_in_the_absence_of_folates	2.14525e-07	3.70408e-07	4.46365e-07
Catalyzes_the_ATP_as_well_as_the_pyrophosphate_dependent_phosphorylation_of_a_specific_serine_residue_in_HPr_a_phosphocarrier_protein_of_the_phosphoenolpyruvate_dependent_sugar_phosphotransferase_system_PTS_HprK_P_also_catalyzes_the_pyrophosphate_producing_inorganic_phosphate_dependent_dephosphorylation_phosphorolysis_of_seryl_phosphorylated_HPr_P_Ser_HPr_The_two_antagonistic_activities_of_HprK_P…	0.000264532	0.000239078	0.000238374
Catalyzes_the_ATP_dependent_amidation_of_deamido_NAD_to_form_NAD_Uses_L_glutamine_as_a_nitrogen_source	0.000722034	0.000786403	0.00071823
Catalyzes_the_ATP_dependent_amidation_of_deamido_NAD_to_form_NAD_Uses_ammonia_as_a_nitrogen_source	1.85403e-07	2.324e-07	3.78555e-07
Catalyzes_the_ATP_dependent_amidation_of_the_two_carboxylate_groups_at_positions_a_and_c_of_cobyrinate_using_either_L_glutamine_or_ammonia_as_the_nitrogen_source_Involved_in_the_biosynthesis_of_the_unique_nickel_containing_tetrapyrrole_coenzyme_F430_the_prosthetic_group_of_methyl_coenzyme_M_reductase_MCR_which_plays_a_key_role_in_methanogenesis_and_anaerobic_methane_oxidation_Catalyzes_the_ATP_de…	2.08705e-07	2.44298e-07	3.58496e-07
Catalyzes_the_ATP_dependent_amination_of_UTP_to_CTP_with_either_L_glutamine_or_ammonia_as_the_source_of_nitrogen_Regulates_intracellular_CTP_levels_through_interactions_with_the_four_ribonucleotide_triphosphates	4.64175e-07	3.33139e-07	3.64139e-07
Catalyzes_the_ATP_dependent_conversion_of_5_aminoimidazole_ribonucleotide_AIR_and_HCO_3_to_N5_carboxyaminoimidazole_ribonucleotide_N5_CAIR	0.000155498	0.000154183	0.000130712
Catalyzes_the_ATP_dependent_conversion_of_7_carboxy_7_deazaguanine_CDG_to_7_cyano_7_deazaguanine_preQ_0	0.00016451	0.000116243	0.000118355
Catalyzes_the_ATP_dependent_phosphorylation_of_the_3_deoxy_D_manno_octulosonic_acid_Kdo_residue_in_Kdo_lipid_IV_A_at_the_4_OH_position	1.95726e-06	4.13203e-06	5.2718e-06
Catalyzes_the_ATP_dependent_phosphorylation_of_thiamine_monophosphate_TMP_to_form_thiamine_pyrophosphate_TPP_the_active_form_of_vitamin_B1	0.000112924	0.000108816	0.000102441
Catalyzes_the_ATP_dependent_transfer_of_a_sulfur_to_tRNA_to_produce_4_thiouridine_in_position_8_of_tRNAs_which_functions_as_a_near_UV_photosensor_Also_catalyzes_the_transfer_of_sulfur_to_the_sulfur_carrier_protein_ThiS_forming_ThiS_thiocarboxylate_This_is_a_step_in_the_synthesis_of_thiazole_in_the_thiamine_biosynthesis_pathway_The_sulfur_is_donated_as_persulfide_by_IscS	0.00034634	0.000392759	0.000546877
Catalyzes_the_CTP_dependent_phosphorylation_of_riboflavin_vitamin_B2_to_form_flavin_mononucleotide_FMN	1.97813e-07	0	1.17004e-07
Catalyzes_the_GTP_dependent_ribosomal_translocation_step_during_translation_elongation_During_this_step_the_ribosome_changes_from_the_pre_translocational_PRE_to_the_post_translocational_POST_state_as_the_newly_formed_A_site_bound_peptidyl_tRNA_and_P_site_bound_deacylated_tRNA_move_to_the_P_and_E_sites_respectively_Catalyzes_the_coordinated_movement_of_the_two_tRNA_molecules_the_mRNA_and_conformat…	0.00147098	0.00134974	0.00127226
Catalyzes_the_GTP_dependent_successive_addition_of_multiple_gamma_linked_L_glutamates_to_the_L_lactyl_phosphodiester_of_7_8_didemethyl_8_hydroxy_5_deazariboflavin_F420_0_to_form_polyglutamated_F420_derivatives	7.63582e-05	6.33756e-05	7.83515e-05
Catalyzes_the_GTP_dependent_successive_addition_of_two_or_more_gamma_linked_L_glutamates_to_the_L_lactyl_phosphodiester_of_7_8_didemethyl_8_hydroxy_5_deazariboflavin_F420_0_to_form_coenzyme_F420_0_glutamyl_glutamate_F420_2_or_polyglutamated_F420_derivatives	2.8541e-06	3.17434e-07	5.57664e-07
Catalyzes_the_NADPH_dependent_formation_of_L_aspartate_semialdehyde_L_ASA_by_the_reductive_dephosphorylation_of_L_aspartyl_4_phosphate	0.000392561	0.000369403	0.000351094
Catalyzes_the_NADPH_dependent_reduction_of_7_cyano_7_deazaguanine_preQ0_to_7_aminomethyl_7_deazaguanine_preQ1	0.00010481	7.29343e-05	7.54727e-05
Catalyzes_the_NADPH_dependent_reduction_of_L_glutamate_5_phosphate_into_L_glutamate_5_semialdehyde_and_phosphate_The_product_spontaneously_undergoes_cyclization_to_form_1_pyrroline_5_carboxylate	0.00029682	0.000301773	0.000330584
Catalyzes_the_NADPH_dependent_reduction_of_N_acetyl_5_glutamyl_phosphate_to_yield_N_acetyl_L_glutamate_5_semialdehyde	0.000277434	0.000287739	0.000298636
Catalyzes_the_NADPH_dependent_reduction_of_glutamyl_tRNA_Glu_to_glutamate_1_semialdehyde_GSA	6.56963e-05	8.90351e-05	0.000143541
Catalyzes_the_NADPH_dependent_reduction_of_ketopantoate_into_pantoic_acid	0.000159968	0.000227761	0.000181697
Catalyzes_the_NAD_P_H_dependent_reduction_of_dihydroxyacetonephosphate_DHAP_or_glycerone_phosphate_to_glycerol_1_phosphate_G1P_The_G1P_thus_generated_is_used_as_the_glycerophosphate_backbone_of_phospholipids_in_the_cellular_membranes_of_Archaea	9.0947e-08	1.73699e-07	3.81151e-07
Catalyzes_the_NAD_P_dependent_oxidation_of_4_phosphohydroxy_L_threonine_HTP_into_2_amino_3_oxo_4_phosphohydroxy_butyric_acid_which_spontaneously_decarboxylates_to_form_3_amino_2_oxopropyl_phosphate_AHAP	0.000155597	0.000128944	0.000145675
Catalyzes_the_NAD_P_dependent_oxidation_of_D_glucose_to_D_gluconate_via_gluconolactone_Can_utilize_both_NAD_and_NADP_as_electron_acceptor_Is_involved_in_the_degradation_of_glucose_through_a	1.06587e-06	2.5924e-07	4.42984e-07
Catalyzes_the_NAD_dependent_oxidative_cleavage_of_spermidine_and_the_subsequent_transfer_of_the_butylamine_moiety_of_spermidine_to_the_epsilon_amino_group_of_a_specific_lysine_residue_of_the_eIF_5A_precursor_protein_to_form_the_intermediate_deoxyhypusine_residue	1.5386e-07	2.73484e-07	2.32208e-07
Catalyzes_the_NAD_dependent_oxidative_deamination_of_L_alanine_to_pyruvate_and_the_reverse_reaction_the_reductive_amination_of_pyruvate	3.49014e-07	2.65742e-07	1.13093e-06
Catalyzes_the_N_acylation_of_UDP_3_O_acylglucosamine_using_3_hydroxyacyl_ACP_as_the_acyl_donor_Is_involved_in_the_biosynthesis_of_lipid_A_a_phosphorylated_glycolipid_that_anchors_the_lipopolysaccharide_to_the_outer_membrane_of_the_cell	0.00015621	0.000143545	0.000169268
Catalyzes_the_SAM_dependent_triple_methylation_of_the_alpha_amino_group_of_histidine_to_form_hercynine_a_step_in_the_biosynthesis_pathway_of_ergothioneine	8.61664e-08	8.08132e-08	0
Catalyzes_the_S_adenosyl_L_methionine_dependent_formation_of_N_1_methyladenine_at_position_58_m1A58_in_tRNA	1.35275e-05	5.95954e-05	4.50078e-05
Catalyzes_the_activation_of_phenylacetic_acid_PA_to_phenylacetyl_CoA_PA_CoA	0.000338277	0.000344465	0.000411851
Catalyzes_the_acyloin_condensation_reaction_between_C_atoms_2_and_3_of_pyruvate_and_glyceraldehyde_3_phosphate_to_yield_1_deoxy_D_xylulose_5_phosphate_DXP	0.000473947	0.00044955	0.000424424
Catalyzes_the_addition_and_repair_of_the_essential_3_terminal_CCA_sequence_in_tRNAs_without_using_a_nucleic_acid_template_Adds_these_three_nucleotides_in_the_order_of_C_C_and_A_to_the_tRNA_nucleotide_73_using_CTP_and_ATP_as_substrates_and_producing_inorganic_pyrophosphate	1.804e-07	3.53657e-07	3.23344e-07
Catalyzes_the_addition_of_meso_diaminopimelic_acid_to_the_nucleotide_precursor_UDP_N_acetylmuramoyl_L_alanyl_D_glutamate_UMAG_in_the_biosynthesis_of_bacterial_cell_wall_peptidoglycan	0.000604434	0.000638825	0.000598841
Catalyzes_the_aldol_cleavage_of_4_hydroxy_4_methyl_2_oxoglutarate_HMG_into_2_molecules_of_pyruvate_Also_contains_a_secondary_oxaloacetate_OAA_decarboxylase_activity_due_to_the_common_pyruvate_enolate_transition_state_formed_following_C_C_bond_cleavage_in_the_retro_aldol_and_decarboxylation_reactions	3.22439e-05	1.48985e-05	1.95959e-05
Catalyzes_the_anaerobic_formation_of_alpha_ketobutyrate_and_ammonia_from_threonine_in_a_two_step_reaction_The_first_step_involved_a_dehydration_of_threonine_and_a_production_of_enamine_intermediates_aminocrotonate_which_tautomerizes_to_its_imine_form_iminobutyrate_Both_intermediates_are_unstable_and_short_lived_The_second_step_is_the_nonenzymatic_hydrolysis_of_the_enamine_imine_intermediates_to_f…	0.000199456	0.000259074	0.000295797
Catalyzes_the_anti_1_4_elimination_of_the_C_3_phosphate_and_the_C_6_proR_hydrogen_from_5_enolpyruvylshikimate_3_phosphate_EPSP_to_yield_chorismate_which_is_the_branch_point_compound_that_serves_as_the_starting_substrate_for_the_three_terminal_pathways_of_aromatic_amino_acid_biosynthesis_This_reaction_introduces_a_second_double_bond_into_the_aromatic_ring_system	0.000329064	0.000334139	0.000357028
Catalyzes_the_attachment_of_alanine_to_tRNA_Ala_in_a_two_step_reaction_alanine_is_first_activated_by_ATP_to_form_Ala_AMP_and_then_transferred_to_the_acceptor_end_of_tRNA_Ala_Also_edits_incorrectly_charged_Ser_tRNA_Ala_and_Gly_tRNA_Ala_via_its_editing_domain	0.000631108	0.000560206	0.000557418
Catalyzes_the_attachment_of_glutamate_to_tRNA_Glu_in_a_two_step_reaction_glutamate_is_first_activated_by_ATP_to_form_Glu_AMP_and_then_transferred_to_the_acceptor_end_of_tRNA_Glu	0.000917827	0.000849439	0.000791387
Catalyzes_the_attachment_of_proline_to_tRNA_Pro_in_a_two_step_reaction_proline_is_first_activated_by_ATP_to_form_Pro_AMP_and_then_transferred_to_the_acceptor_end_of_tRNA_Pro	2.50791e-07	3.95461e-07	2.18155e-07
Catalyzes_the_attachment_of_serine_to_tRNA_Ser_Is_also_able_to_aminoacylate_tRNA_Sec_with_serine_to_form_the_misacylated_tRNA_L_seryl_tRNA_Sec_which_will_be_further_converted_into_selenocysteinyl_tRNA_Sec	0.000571026	0.000629171	0.000610815
Catalyzes_the_attachment_of_threonine_to_tRNA_Thr_in_a_two_step_reaction_L_threonine_is_first_activated_by_ATP_to_form_Thr_AMP_and_then_transferred_to_the_acceptor_end_of_tRNA_Thr	0.000766688	0.000643365	0.000644575
Catalyzes_the_attachment_of_tyrosine_to_tRNA_Tyr_in_a_two_step_reaction_tyrosine_is_first_activated_by_ATP_to_form_Tyr_AMP_and_then_transferred_to_the_acceptor_end_of_tRNA_Tyr	0.000484043	0.000435482	0.000391171
Catalyzes_the_catabolism_of_the_allantoin_degradation_intermediate_S_ureidoglycolate_generating_urea_and_glyoxylate_Involved_in_the_utilization_of_allantoin_as_nitrogen_source	5.21622e-06	8.51494e-06	2.69856e-05
Catalyzes_the_cleavage_of_L_allo_threonine_and_L_threonine_to_glycine_and_acetaldehyde	0.000110072	0.000185083	0.0001976
Catalyzes_the_cleavage_of_glutathione_into_5_oxo_L_proline_and_a_Cys_Gly_dipeptide_Acts_specifically_on_glutathione_but_not_on_other_gamma_glutamyl_peptides	5.69342e-07	2.03303e-06	9.87271e-06
Catalyzes_the_complex_heterocyclic_radical_mediated_conversion_of_6_carboxy_5_6_7_8_tetrahydropterin_CPH4_to_7_carboxy_7_deazaguanine_CDG_a_step_common_to_the_biosynthetic_pathways_of_all_7_deazapurine_containing_compounds	1.75207e-07	7.79241e-08	1.69671e-07
Catalyzes_the_complicated_ring_closure_reaction_between_the_two_acyclic_compounds_1_deoxy_D_xylulose_5_phosphate_DXP_and_3_amino_2_oxopropyl_phosphate_1_amino_acetone_3_phosphate_or_AAP_to_form_pyridoxine_5_phosphate_PNP_and_inorganic_phosphate	0.000116114	0.0001005	9.2275e-05
Catalyzes_the_condensation_of_2_ATP_molecules_into_cyclic_di_AMP_c_di_AMP_a_second_messenger_used_to_regulate_differing_processes_in_different_bacteria	0.00037648	0.000320907	0.000306773
Catalyzes_the_condensation_of_4_aminobenzoate_pABA_with_5_phospho_alpha_D_ribose_1_diphosphate_PRPP_to_produce_beta_ribofuranosylaminobenzene_5_phosphate_beta_RFA_P	6.37009e-08	2.40478e-07	2.2357e-07
Catalyzes_the_condensation_of_ATP_and_5_phosphoribose_1_diphosphate_to_form_N_5_phosphoribosyl_ATP_PR_ATP_Has_a_crucial_role_in_the_pathway_because_the_rate_of_histidine_biosynthesis_seems_to_be_controlled_primarily_by_regulation_of_HisG_enzymatic_activity	4.77747e-07	4.63647e-07	6.42971e-07
Catalyzes_the_condensation_of_ATP_and_5_phosphoribose_1_diphosphate_to_form_N_5_phosphoribosyl_ATP_PR_ATP_Has_a_crucial_role_in_the_pathway_because_the_rate_of_histidine_biosynthesis_seems_to_be_controlled_primarily_by_regulation_of_hisG_enzymatic_activity	0.000143656	0.00018698	0.00017958
Catalyzes_the_condensation_of_S_aspartate_beta_semialdehyde_S_ASA_and_pyruvate_to_4_hydroxy_tetrahydrodipicolinate_HTPA	0.000484398	0.000542145	0.000597899
Catalyzes_the_condensation_of_formaldehyde_with_tetrahydromethanopterin_H_4_MPT_to_5_10_methylenetetrahydromethanopterin	2.09557e-07	3.32153e-07	5.51716e-07
Catalyzes_the_condensation_of_iminoaspartate_with_dihydroxyacetone_phosphate_to_form_quinolinate	0.00017655	0.00017737	0.00019434
Catalyzes_the_condensation_of_isopentenyl_diphosphate_IPP_with_allylic_pyrophosphates_generating_different_type_of_terpenoids	0.000381426	0.000376616	0.000340598
Catalyzes_the_condensation_of_pantoate_with_beta_alanine_in_an_ATP_dependent_reaction_via_a_pantoyl_adenylate_intermediate	0.000178965	0.000135632	0.000133336
Catalyzes_the_condensation_of_para_aminobenzoate_pABA_with_6_hydroxymethyl_7_8_dihydropterin_diphosphate_DHPt_PP_to_form_7_8_dihydropteroate_H2Pte_the_immediate_precursor_of_folate_derivatives	0.000214076	0.00016455	0.000193746
Catalyzes_the_condensation_of_the_acetyl_group_of_acetyl_CoA_with_3_methyl_2_oxobutanoate_2_oxoisovalerate_to_form_3_carboxy_3_hydroxy_4_methylpentanoate_2_isopropylmalate	0.00041459	0.000438598	0.000459838
Catalyzes_the_condensation_reaction_of_fatty_acid_synthesis_by_the_addition_to_an_acyl_acceptor_of_two_carbons_from_malonyl_ACP_Catalyzes_the_first_condensation_reaction_which_initiates_fatty_acid_synthesis_and_may_therefore_play_a_role_in_governing_the_total_rate_of_fatty_acid_production_Possesses_both_acetoacetyl_ACP_synthase_and_acetyl_transacylase_activities_Its_substrate_specificity_determin…	0.000454848	0.000374609	0.000461405
Catalyzes_the_conversion_of_1_hydroxy_2_methyl_2_E_butenyl_4_diphosphate_HMBPP_into_a_mixture_of_isopentenyl_diphosphate_IPP_and_dimethylallyl_diphosphate_DMAPP_Acts_in_the_terminal_step_of_the_DOXP_MEP_pathway_for_isoprenoid_precursor_biosynthesis	0.00028299	0.000298888	0.000278174
Catalyzes_the_conversion_of_3_deoxy_D_arabino_heptulosonate_7_phosphate_DAHP_to_dehydroquinate_DHQ	0.000307905	0.00034078	0.000342438
Catalyzes_the_conversion_of_4_hydroxy_tetrahydrodipicolinate_HTPA_to_tetrahydrodipicolinate	2.12189e-07	1.73205e-07	4.82264e-07
Catalyzes_the_conversion_of_7_8_dihydroneopterin_H2Neo_to_6_hydroxymethyl_7_8_dihydropterin_6_HMD	0	9.66381e-08	0
Catalyzes_the_conversion_of_7_8_dihydroneopterin_to_6_hydroxymethyl_7_8_dihydropterin	8.51758e-05	7.64178e-05	0.000117564
Catalyzes_the_conversion_of_D_ribulose_5_phosphate_to_formate_and_3_4_dihydroxy_2_butanone_4_phosphate	0.000261561	0.000205137	0.000174122
Catalyzes_the_conversion_of_GDP_D_mannose_to_GDP_4_dehydro_6_deoxy_D_mannose	0.000201301	0.000193609	0.00016393
Catalyzes_the_conversion_of_GTP_to_2_5_diamino_6_ribosylamino_4_3H_pyrimidinone_5_phosphate_DARP_formate_and_pyrophosphate	0	1.44327e-07	1.47843e-07
Catalyzes_the_conversion_of_N5_carboxyaminoimidazole_ribonucleotide_N5_CAIR_to_4_carboxy_5_aminoimidazole_ribonucleotide_CAIR	0.000227425	0.000241657	0.000231449
Catalyzes_the_conversion_of_acetate_into_acetyl_CoA_AcCoA_an_essential_intermediate_at_the_junction_of_anabolic_and_catabolic_pathways_AcsA_undergoes_a_two_step_reaction_In_the_first_half_reaction_AcsA_combines_acetate_with_ATP_to_form_acetyl_adenylate_AcAMP_intermediate_In_the_second_half_reaction_it_can_then_transfer_the_acetyl_group_from_AcAMP_to_the_sulfhydryl_group_of_CoA_forming_the_product…	0.00017654	0.000139301	0.000138828
Catalyzes_the_conversion_of_cyclic_dehypoxanthine_futalosine_cyclic_DHFL_into_1_4_dihydroxy_6_naphthoate_a_step_in_the_biosynthesis_of_menaquinone_MK_vitamin_K2	2.44145e-06	3.81294e-06	3.42114e-06
Catalyzes_the_conversion_of_dethiobiotin_DTB_to_biotin_by_the_insertion_of_a_sulfur_atom_into_dethiobiotin_via_a_radical_based_mechanism	0.000449287	0.000368191	0.000486378
Catalyzes_the_conversion_of_dihydroorotate_to_orotate	6.72399e-08	3.01644e-07	2.65331e-07
Catalyzes_the_conversion_of_epoxyqueuosine_oQ_to_queuosine_Q_which_is_a_hypermodified_base_found_in_the_wobble_positions_of_tRNA_Asp_tRNA_Asn_tRNA_His_and_tRNA_Tyr	0.000303467	0.000209832	0.000264089
Catalyzes_the_conversion_of_glucosamine_6_phosphate_to_glucosamine_1_phosphate	0.00110847	0.00102416	0.000981062
Catalyzes_the_conversion_of_inosine_5_phosphate_IMP_to_xanthosine_5_phosphate_XMP_the_first_committed_and_rate_limiting_step_in_the_de_novo_synthesis_of_guanine_nucleotides_and_therefore_plays_an_important_role_in_the_regulation_of_cell_growth	2.55754e-07	4.00748e-07	4.01134e-07
Catalyzes_the_conversion_of_uracil_and_5_phospho_alpha_D_ribose_1_diphosphate_PRPP_to_UMP_and_diphosphate	0.000312403	0.000316486	0.000298546
Catalyzes_the_conversion_of_urocanate_to_4_imidazolone_5_propionate	0.000137685	9.44328e-05	0.000103679
Catalyzes_the_covalent_attachment_of_the_prokaryotic_ubiquitin_like_protein_modifier_Pup_to_the_proteasomal_substrate_proteins_thereby_targeting_them_for_proteasomal_degradation_This_tagging_system_is_termed_pupylation_The_ligation_reaction_involves_the_side_chain_carboxylate_of_the_C_terminal_glutamate_of_Pup_and_the_side_chain_amino_group_of_a_substrate_lysine	5.17842e-06	4.54484e-05	1.85339e-05
Catalyzes_the_cyclization_of_5_formylamidoimidazole_4_carboxamide_ribonucleotide_to_IMP	7.38352e-08	7.82969e-08	3.44217e-07
Catalyzes_the_cyclization_of_GTP_to_8S_3_8_cyclo_7_8_dihydroguanosine_5_triphosphate	0.000141379	0.0001154	0.000181236
Catalyzes_the_deamination_of_5_methylthioadenosine_and_S_adenosyl_L_homocysteine_into_5_methylthioinosine_and_S_inosyl_L_homocysteine_respectively_Is_also_able_to_deaminate_adenosine	8.19424e-07	3.78472e-07	3.9596e-07
Catalyzes_the_decarboxylation_of_S_adenosylmethionine_to_S_adenosylmethioninamine_dcAdoMet_the_propylamine_donor_required_for_the_synthesis_of_the_polyamines_spermine_and_spermidine_from_the_diamine_putrescine	1.13424e-05	6.62483e-06	1.62616e-05
Catalyzes_the_decarboxylation_of_four_acetate_groups_of_uroporphyrinogen_III_to_yield_coproporphyrinogen_III	0.000137863	0.000244666	0.000391075
Catalyzes_the_dehydration_of_D_mannonate	0.000194314	0.000191006	0.000208021
Catalyzes_the_dehydration_of_chorismate_into_3_1_carboxyvinyl_oxy_benzoate_a_step_in_the_biosynthesis_of_menaquinone_MK_vitamin_K2	3.21823e-06	5.5193e-06	3.715e-06
Catalyzes_the_dephosphorylation_of_undecaprenyl_diphosphate_UPP	5.13883e-07	7.12885e-07	4.75224e-07
Catalyzes_the_epimerization_of_the_C3_and_C5_positions_of_dTDP_6_deoxy_D_xylo_4_hexulose_forming_dTDP_6_deoxy_L_lyxo_4_hexulose	5.84566e-07	1.60386e-07	4.61763e-07
Catalyzes_the_ferredoxin_dependent_oxidative_decarboxylation_of_arylpyruvates	0.000205656	0.000173365	0.000184982
Catalyzes_the_ferrous_insertion_into_protoporphyrin_IX	0.000111484	7.41984e-05	6.51698e-05
Catalyzes_the_first_step_in_hexosamine_metabolism_converting_fructose_6P_into_glucosamine_6P_using_glutamine_as_a_nitrogen_source	1.16474e-07	3.27265e-07	3.61235e-07
Catalyzes_the_folate_dependent_formation_of_5_methyl_uridine_at_position_54_M_5_U54_in_all_tRNAs	0.00023803	0.000189843	0.000167855
Catalyzes_the_formation_of_2_O_methylated_cytidine_Cm32_or_2_O_methylated_uridine_Um32_at_position_32_in_tRNA	2.156e-06	6.71481e-06	2.18367e-05
Catalyzes_the_formation_of_2_amino_5_formylamino_6_ribofuranosylamino_4_3H_pyrimidinone_ribonucleotide_monophosphate_and_inorganic_phosphate_from_GTP_Also_has_an_independent_pyrophosphate_phosphohydrolase_activity	6.33257e-08	2.39663e-07	3.59234e-07
Catalyzes_the_formation_of_4_hydroxymethyl_2_furancarboxaldehyde_phosphate_4_HFC_P_from_two_molecules_of_glyceraldehyde_3_P_GA_3_P	9.09015e-08	3.06317e-07	3.00985e-07
Catalyzes_the_formation_of_6_7_dimethyl_8_ribityllumazine_by_condensation_of_5_amino_6_D_ribitylamino_uracil_with_3_4_dihydroxy_2_butanone_4_phosphate_This_is_the_penultimate_step_in_the_biosynthesis_of_riboflavin	7.9118e-08	9.09114e-08	1.92118e-07
Catalyzes_the_formation_of_CDP_2_3_bis_O_geranylgeranyl_sn_glycerol_CDP_archaeol_from_2_3_bis_O_geranylgeranyl_sn_glycerol_1_phosphate_DGGGP_and_CTP_This_reaction_is_the_third_ether_bond_formation_step_in_the_biosynthesis_of_archaeal_membrane_lipids	1.20119e-07	1.30186e-07	0
Catalyzes_the_formation_of_S_adenosylmethionine_AdoMet_from_methionine_and_ATP_The_overall_synthetic_reaction_is_composed_of_two_sequential_steps_AdoMet_formation_and_the_subsequent_tripolyphosphate_hydrolysis_which_occurs_prior_to_release_of_AdoMet_from_the_enzyme	0.000514958	0.00052703	0.000519055
Catalyzes_the_formation_of_S_adenosylmethionine_from_methionine_and_ATP	1.49513e-07	4.9161e-07	4.75279e-07
Catalyzes_the_formation_of_acetyl_phosphate_from_acetate_and_ATP_Can_also_catalyze_the_reverse_reaction	0.00056729	0.000497821	0.000502283
Catalyzes_the_formation_of_cyclic_2_3_diphosphoglycerate_cDPG_by_formation_of_an_intramolecular_phosphoanhydride_bond_at_the_expense_of_ATP	2.52236e-07	3.10093e-07	4.86745e-07
Catalyzes_the_formation_of_dTDP_glucose_from_dTTP_and_glucose_1_phosphate_as_well_as_its_pyrophosphorolysis	0.000614166	0.000614533	0.000654591
Catalyzes_the_formation_of_phosphoribosylamine_from_phosphoribosylpyrophosphate_PRPP_and_glutamine	0.000590612	0.000656199	0.000662274
Catalyzes_the_formation_of_pyridoxal_5_phosphate_from_ribose_5_phosphate_RBP_glyceraldehyde_3_phosphate_G3P_and_ammonia_The_ammonia_is_provided_by_the_PdxT_subunit_Can_also_use_ribulose_5_phosphate_and_dihydroxyacetone_phosphate_as_substrates_resulting_from_enzyme_catalyzed_isomerization_of_RBP_and_G3P_respectively	4.85098e-05	8.52262e-05	4.91868e-05
Catalyzes_the_formation_of_the_alpha_1_6_glucosidic_linkages_in_glycogen_by_scission_of_a_1_4_alpha_linked_oligosaccharide_from_growing_alpha_1_4_glucan_chains_and_the_subsequent_attachment_of_the_oligosaccharide_to_the_alpha_1_6_position	0.000481371	0.000447154	0.000541039
Catalyzes_the_formation_of_the_isocyclic_ring_in_chlorophyll_biosynthesis_Mediates_the_cyclase_reaction_which_results_in_the_formation_of_divinylprotochlorophyllide_Pchlide_characteristic_of_all_chlorophylls_from_magnesium_protoporphyrin_IX_13_monomethyl_ester_MgPMME	4.16403e-05	2.61041e-05	4.13517e-05
Catalyzes_the_gamma_elimination_of_phosphate_from_L_phosphohomoserine_and_the_beta_addition_of_water_to_produce_L_threonine	0.000347359	0.000339495	0.000328579
Catalyzes_the_hydrolysis_of_N_formyl_L_kynurenine_to_L_kynurenine_the_second_step_in_the_kynurenine_pathway_of_tryptophan_degradation	4.55972e-05	2.76286e-05	5.18462e-05
Catalyzes_the_hydrolysis_of_N_succinyl_L_L_diaminopimelic_acid_SDAP_forming_succinate_and_LL_2_6_diaminoheptanedioate_DAP_an_intermediate_involved_in_the_bacterial_biosynthesis_of_lysine_and_meso_diaminopimelic_acid_an_essential_component_of_bacterial_cell_walls	0.00065932	0.000788397	0.000720112
Catalyzes_the_hydrolysis_of_glutamine_to_glutamate_and_ammonia_as_part_of_the_biosynthesis_of_pyridoxal_5_phosphate_The_resulting_ammonia_molecule_is_channeled_to_the_active_site_of_PdxS	3.92861e-05	6.40511e-05	3.48397e-05
Catalyzes_the_hydrolysis_of_inorganic_pyrophosphate_PPi_forming_two_phosphate_ions	5.34172e-05	0.000133722	9.31162e-05
Catalyzes_the_hydrolysis_of_methenyl_H_4_MPT_to_5_formyl_H_4_MPT	1.92996e-07	3.98325e-07	4.51447e-07
Catalyzes_the_hydrolysis_of_the_adenine_ring_of_phosphoribosyl_AMP	0.000103969	0.000131153	0.000143363
Catalyzes_the_hydrolytic_deamination_of_adenine_to_hypoxanthine_Plays_an_important_role_in_the_purine_salvage_pathway_and_in_nitrogen_catabolism	8.37657e-05	0.000126237	0.000131547
Catalyzes_the_insertion_of_Co_2_into_sirohydrochlorin_as_part_of_the_anaerobic_pathway_to_cobalamin_biosynthesis_Involved_in_the_biosynthesis_of_the_unique_nickel_containing_tetrapyrrole_coenzyme_F430_the_prosthetic_group_of_methyl_coenzyme_M_reductase_MCR_which_plays_a_key_role_in_methanogenesis_and_anaerobic_methane_oxidation_Catalyzes_the_insertion_of_Ni_2_into_sirohydrochlorin_to_yield_Ni_sir…	2.75556e-07	4.97216e-07	8.23655e-07
Catalyzes_the_interconversion_of_2_phosphoglycerate_and_3_phosphoglycerate	0.000314673	0.000283302	0.000308942
Catalyzes_the_interconversion_of_L_alanine_and_D_alanine_May_also_act_on_other_amino_acids	0.000576497	0.000508392	0.000495883
Catalyzes_the_interconversion_of_methylthioribose_1_phosphate_MTR_1_P_into_methylthioribulose_1_phosphate_MTRu_1_P	8.09064e-05	3.43784e-05	5.08985e-05
Catalyzes_the_irreversible_beta_carboxylation_of_phosphoenolpyruvate_PEP_to_form_oxaloacetate_OAA_a_four_carbon_dicarboxylic_acid_source_for_the_tricarboxylic_acid_cycle	3.56426e-06	3.63558e-07	1.79777e-06
Catalyzes_the_irreversible_cleavage_of_the_glycosidic_bond_in_both_5_methylthioadenosine_MTA_and_S_adenosylhomocysteine_SAH_AdoHcy_to_adenine_and_the_corresponding_thioribose_5_methylthioribose_and_S_ribosylhomocysteine_respectively	0.000328086	0.000375013	0.000354388
Catalyzes_the_irreversible_transfer_of_a_propylamine_group_from_the_amino_donor_S_adenosylmethioninamine_decarboxy_AdoMet_to_putrescine_1_4_diaminobutane_to_yield_spermidine	8.08063e-05	6.06596e-05	8.14884e-05
Catalyzes_the_isomerization_between_2_isopropylmalate_and_3_isopropylmalate_via_the_formation_of_2_isopropylmaleate	0.00019157	0.00027842	0.000288106
Catalyzes_the_isomerization_of_5_dehydro_4_deoxy_D_glucuronate_to_3_deoxy_D_glycero_2_5_hexodiulosonate	0.000130089	0.000121365	0.00014015
Catalyzes_the_isomerization_of_citrate_to_isocitrate_via_cis_aconitate	0.000200043	0.00026233	0.000300262
Catalyzes_the_isomerization_of_sedoheptulose_7_phosphate_in_D_glycero_D_manno_heptose_7_phosphate	2.75053e-07	0	0
Catalyzes_the_last_two_sequential_reactions_in_the_de_novo_biosynthetic_pathway_for_UDP_N_acetylglucosamine_UDP_GlcNAc_The_C_terminal_domain_catalyzes_the_transfer_of_acetyl_group_from_acetyl_coenzyme_A_to_glucosamine_1_phosphate_GlcN_1_P_to_produce_N_acetylglucosamine_1_phosphate_GlcNAc_1_P_which_is_converted_into_UDP_GlcNAc_by_the_transfer_of_uridine_5_monophosphate_from_uridine_5_triphosphate_…	0.00048588	0.000466288	0.000423696
Catalyzes_the_last_two_steps_in_the_biosynthesis_of_5_methylaminomethyl_2_thiouridine_mnm_5_s_2_U_at_the_wobble_position_U34_in_tRNA_Catalyzes_the_FAD_dependent_demodification_of_cmnm_5_s_2_U34_to_nm_5_s_2_U34_followed_by_the_transfer_of_a_methyl_group_from_S_adenosyl_L_methionine_to_nm_5_s_2_U34_to_form_mnm_5_s_2_U34	7.41862e-06	1.91666e-05	2.89675e-05
Catalyzes_the_methyl_esterification_of_L_isoaspartyl_residues_in_peptides_and_proteins_that_result_from_spontaneous_decomposition_of_normal_L_aspartyl_and_L_asparaginyl_residues_It_plays_a_role_in_the_repair_and_or_degradation_of_damaged_proteins	6.20253e-06	1.11788e-05	4.28366e-05
Catalyzes_the_methyl_transfer_from_S_adenosyl_methionine_to_the_C_24_of_zymosterol_to_form_fecosterol	0	1.91719e-07	3.40156e-08
Catalyzes_the_methylation_of_C_15_in_cobalt_precorrin_6B_followed_by_the_decarboxylation_of_C_12_to_form_cobalt_precorrin_7	0	1.66655e-07	5.80101e-07
Catalyzes_the_methylation_of_C_1_in_cobalt_precorrin_5B_to_form_cobalt_precorrin_6A	5.48797e-05	4.95369e-05	8.59406e-05
Catalyzes_the_methylthiolation_of_N6_dimethylallyl_adenosine_i_6_A_leading_to_the_formation_of_2_methylthio_N6_dimethylallyl_adenosine_ms_2_i_6_A_at_position_37_in_tRNAs_that_read_codons_beginning_with_uridine	0.000974902	0.000901098	0.000934705
Catalyzes_the_oxidation_of_5_10_methylenetetrahydrofolate_to_5_10_methenyltetrahydrofolate_and_then_the_hydrolysis_of_5_10_methenyltetrahydrofolate_to_10_formyltetrahydrofolate	0.000431075	0.000415624	0.000375452
Catalyzes_the_oxidation_of_L_aspartate_to_iminoaspartate	0.000222649	0.00020108	0.00022286
Catalyzes_the_oxidation_of_glucose_6_phosphate_to_6_phosphogluconolactone	0.000177612	0.000192263	0.000137768
Catalyzes_the_oxidative_deamination_and_cyclization_of_2_amino_3_7_dideoxy_D_threo_hept_6_ulosonic_acid_ADH_to_yield_3_dehydroquinate_DHQ_which_is_fed_into_the_canonical_shikimic_pathway_of_aromatic_amino_acid_biosynthesis	2.0641e-07	3.8907e-07	4.68881e-07
Catalyzes_the_oxidative_decarboxylation_of_6_phosphogluconate_to_ribulose_5_phosphate_and_CO_2_with_concomitant_reduction_of_NADP_to_NADPH	0.000201618	0.000200802	0.000144293
Catalyzes_the_phosphorylation_of_R_mevalonate_MVA_to_R_mevalonate_5_phosphate_MVAP_Functions_in_the_mevalonate_MVA_pathway_leading_to_isopentenyl_diphosphate_IPP_a_key_precursor_for_the_biosynthesis_of_isoprenoid_compounds_such_as_archaeal_membrane_lipids	1.1356e-07	1.74518e-07	2.00247e-07
Catalyzes_the_phosphorylation_of_fructose_6_phosphate_to_fructose_1_6_bisphosphate_using_ADP_as_the_phosphate_donor	2.19357e-07	2.54831e-07	0
Catalyzes_the_phosphorylation_of_isopentenyl_phosphate_IP_to_isopentenyl_diphosphate_IPP_Functions_in_an_alternate_mevalonate_MVA_pathway_leading_to_IPP_a_key_precursor_for_the_biosynthesis_of_isoprenoid_compounds_such_as_archaeal_membrane_lipids	2.44792e-07	3.43049e-07	3.09371e-07
Catalyzes_the_phosphorylation_of_methylthioribose_into_methylthioribose_1_phosphate	2.41902e-05	4.10432e-06	4.21714e-06
Catalyzes_the_phosphorylation_of_pantothenate_Pan_the_first_step_in_CoA_biosynthesis	0.000269151	0.000314644	0.000277324
Catalyzes_the_phosphorylation_of_pyruvate_to_phosphoenolpyruvate	9.92646e-07	1.08426e-06	8.1625e-07
Catalyzes_the_phosphorylation_of_ribose_1_5_bisphosphate_to_5_phospho_D_ribosyl_alpha_1_diphosphate_PRPP	5.32505e-07	1.87273e-06	9.84347e-06
Catalyzes_the_phosphorylation_of_ribose_at_O_5_in_a_reaction_requiring_ATP_and_magnesium_The_resulting_D_ribose_5_phosphate_can_then_be_used_either_for_sythesis_of_nucleotides_histidine_and_tryptophan_or_as_a_component_of_the_pentose_phosphate_pathway	0.00107274	0.00117617	0.00137971
Catalyzes_the_phosphorylation_of_the_3_hydroxyl_group_of_dephosphocoenzyme_A_to_form_coenzyme_A	7.41091e-05	5.4342e-05	4.88199e-05
Catalyzes_the_phosphorylation_of_the_hydroxyl_group_of_4_methyl_5_beta_hydroxyethylthiazole_THZ	7.16613e-05	0.000136243	0.000141247
Catalyzes_the_phosphorylation_of_the_position_2_hydroxy_group_of_4_diphosphocytidyl_2C_methyl_D_erythritol	0.000320155	0.000354075	0.000349625
Catalyzes_the_prenylation_of_para_hydroxybenzoate_PHB_with_an_all_trans_polyprenyl_group_Mediates_the_second_step_in_the_final_reaction_sequence_of_ubiquinone_8_UQ_8_biosynthesis_which_is_the_condensation_of_the_polyisoprenoid_side_chain_with_PHB_generating_the_first_membrane_bound_Q_intermediate_3_octaprenyl_4_hydroxybenzoate	2.5925e-05	3.99214e-05	5.79e-05
Catalyzes_the_pyruvoyl_dependent_decarboxylation_of_aspartate_to_produce_beta_alanine	7.2348e-05	5.53431e-05	4.51343e-05
Catalyzes_the_radical_mediated_insertion_of_two_sulfur_atoms_into_the_C_6_and_C_8_positions_of_the_octanoyl_moiety_bound_to_the_lipoyl_domains_of_lipoate_dependent_enzymes_thereby_converting_the_octanoylated_domains_into_lipoylated_derivatives	4.39461e-05	5.21253e-05	4.48846e-05
Catalyzes_the_radical_mediated_transfer_of_the_hydroxybenzyl_group_from_4_hydroxyphenylpyruvate_HPP_to_5_amino_6_ribitylamino_2_4_1H_3H_pyrimidinedione_to_form_7_8_didemethyl_8_hydroxy_5_deazariboflavin_FO	2.40579e-07	5.5201e-07	5.86431e-07
Catalyzes_the_reaction_of_cyanate_with_bicarbonate_to_produce_ammonia_and_carbon_dioxide	2.5393e-07	1.73471e-06	7.10974e-06
Catalyzes_the_reduction_of_1_pyrroline_5_carboxylate_PCA_to_L_proline	0.000295977	0.000278512	0.000309381
Catalyzes_the_reduction_of_nitrite_to_ammonia_consuming_six_electrons_in_the_process	3.76977e-05	3.43698e-05	5.39129e-05
Catalyzes_the_reduction_of_ribonucleotides_to_deoxyribonucleotides_May_function_to_provide_a_pool_of_deoxyribonucleotide_precursors_for_DNA_repair_during_oxygen_limitation_and_or_for_immediate_growth_after_restoration_of_oxygen	2.38827e-05	7.31188e-06	4.04774e-06
Catalyzes_the_reductive_cleavage_of_azo_bond_in_aromatic_azo_compounds_to_the_corresponding_amines_Requires_NADH_but_not_NADPH_as_an_electron_donor_for_its_activity	6.68614e-05	2.27033e-05	4.87028e-05
Catalyzes_the_reductive_methylation_of_2_deoxyuridine_5_monophosphate_dUMP_to_2_deoxythymidine_5_monophosphate_dTMP_while_utilizing_5_10_methylenetetrahydrofolate_mTHF_as_the_methyl_donor_and_NADPH_and_FADH_2_as_the_reductant	1.89876e-07	6.73349e-07	1.1952e-07
Catalyzes_the_reductive_methylation_of_2_deoxyuridine_5_monophosphate_dUMP_to_2_deoxythymidine_5_monophosphate_dTMP_while_utilizing_5_10_methylenetetrahydrofolate_mTHF_as_the_methyl_donor_and_NAD_P_H_and_FADH_2_as_the_reductant	0.000109073	7.79318e-05	0.000113213
Catalyzes_the_reductive_methylation_of_2_deoxyuridine_5_monophosphate_dUMP_to_2_deoxythymidine_5_monophosphate_dTMP_while_utilizing_5_10_methylenetetrahydrofolate_mTHF_as_the_methyl_donor_and_reductant_in_the_reaction_yielding_dihydrofolate_DHF_as_a_by_product_This_enzymatic_reaction_provides_an_intracellular_de_novo_source_of_dTMP_an_essential_precursor_for_DNA_biosynthesis	0.000335611	0.000366652	0.000321031
Catalyzes_the_removal_of_elemental_sulfur_and_selenium_atoms_from_L_cysteine_L_cystine_L_selenocysteine_and_L_selenocystine_to_produce_L_alanine	0.000363342	0.000359119	0.000406239
Catalyzes_the_reversible_NADPH_dependent_reductive_amination_of_L_2_amino_6_oxopimelate_the_acyclic_form_of_L_tetrahydrodipicolinate_to_generate_the_meso_compound_D_L_2_6_diaminopimelate	5.22942e-05	3.82266e-05	6.25233e-05
Catalyzes_the_reversible_adenylation_of_nicotinate_mononucleotide_NaMN_to_nicotinic_acid_adenine_dinucleotide_NaAD	0.00035518	0.000368978	0.000326588
Catalyzes_the_reversible_conversion_of_2_phosphoglycerate_into_phosphoenolpyruvate_It_is_essential_for_the_degradation_of_carbohydrates_via_glycolysis	6.13575e-07	4.07706e-07	7.35604e-07
Catalyzes_the_reversible_conversion_of_3_phosphohydroxypyruvate_to_phosphoserine_and_of_3_hydroxy_2_oxo_4_phosphonooxybutanoate_to_phosphohydroxythreonine	0.000290395	0.00028745	0.000285387
Catalyzes_the_reversible_conversion_of_ribose_5_phosphate_to_ribulose_5_phosphate	0.000160429	0.000192037	0.000134764
Catalyzes_the_reversible_hydration_of_fumarate_to_S_malate	0.00029972	0.00022215	0.000346354
Catalyzes_the_reversible_interconversion_of_isobutyryl_CoA_and_n_butyryl_CoA_using_radical_chemistry_Also_exhibits_GTPase_activity_associated_with_its_G_protein_domain_MeaI_that_functions_as_a_chaperone_that_assists_cofactor_delivery_and_proper_holo_enzyme_assembly	0.000268369	0.000226267	0.000212617
Catalyzes_the_reversible_interconversion_of_serine_and_glycine_with_tetrahydrofolate_THF_serving_as_the_one_carbon_carrier_Also_exhibits_THF_independent_aldolase_activity_toward_beta_hydroxyamino_acids_producing_glycine_and_aldehydes_via_a_retro_aldol_mechanism	1.48467e-07	5.0081e-07	4.84864e-07
Catalyzes_the_reversible_interconversion_of_serine_and_glycine_with_tetrahydrofolate_THF_serving_as_the_one_carbon_carrier_This_reaction_serves_as_the_major_source_of_one_carbon_groups_required_for_the_biosynthesis_of_purines_thymidylate_methionine_and_other_important_biomolecules_Also_exhibits_THF_independent_aldolase_activity_toward_beta_hydroxyamino_acids_producing_glycine_and_aldehydes_via_a_…	0.000392056	0.000339369	0.000368596
Catalyzes_the_reversible_phosphatidyl_group_transfer_from_one_phosphatidylglycerol_molecule_to_another_to_form_cardiolipin_CL_diphosphatidylglycerol_and_glycerol	0.000761404	0.000733047	0.000840967
Catalyzes_the_reversible_phosphorylation_of_S_methyl_5_thioadenosine_MTA_to_adenine_and_5_methylthioribose_1_phosphate_Involved_in_the_breakdown_of_MTA_a_major_by_product_of_polyamine_biosynthesis_Responsible_for_the_first_step_in_the_methionine_salvage_pathway_after_MTA_has_been_generated_from_S_adenosylmethionine_Has_broad_substrate_specificity_with_6_aminopurine_nucleosides_as_preferred_substr…	1.44856e-07	5.25075e-07	2.41854e-07
Catalyzes_the_reversible_phosphorylation_of_UMP_to_UDP	7.15241e-08	1.09581e-07	3.21773e-07
Catalyzes_the_reversible_phosphorylytic_cleavage_of_uridine_and_deoxyuridine_to_uracil_and_ribose_or_deoxyribose_1_phosphate_The_produced_molecules_are_then_utilized_as_carbon_and_energy_sources_or_in_the_rescue_of_pyrimidine_bases_for_nucleotide_synthesis	0.000422789	0.000367988	0.000400679
Catalyzes_the_reversible_reduction_of_methenyl_H_4_MPT_to_methylene_H_4_MPT	1.14792e-07	2.30494e-07	4.45731e-07
Catalyzes_the_reversible_transfer_of_a_formyl_group_from_formylmethanofuran_formyl_MFR_to_tetrahydromethanopterin_H_4_MPT_so_as_to_produce_5_formyl_tetrahydromethanopterin_5_formyl_H_4_MPT_and_methanofuran_MFR	2.47973e-07	2.58093e-07	6.98404e-07
Catalyzes_the_reversible_transfer_of_the_terminal_phosphate_group_between_ATP_and_AMP_Plays_an_important_role_in_cellular_energy_homeostasis_and_in_adenine_nucleotide_metabolism	3.61711e-06	3.13743e-06	2.25649e-06
Catalyzes_the_reversible_transfer_of_the_terminal_phosphate_of_ATP_to_form_a_long_chain_polyphosphate_polyP	0.000194889	0.000288385	0.000264934
Catalyzes_the_sequential_NAD_dependent_oxidations_of_L_histidinol_to_L_histidinaldehyde_and_then_to_L_histidine	0.00017738	0.000265698	0.000273294
Catalyzes_the_sequential_condensation_of_isopentenyl_diphosphate_IPP_with_geranylgeranyl_diphosphate_GGPP_to_yield_2Z_6Z_10Z_14Z_18Z_22Z_26Z_30E_34E_38E_undecaprenyl_diphosphate_tritrans_heptacis_UPP_It_is_probably_the_precursor_of_glycosyl_carrier_lipids	8.19087e-08	1.47536e-07	3.57345e-07
Catalyzes_the_specific_phosphorylation_of_1_6_anhydro_N_acetylmuramic_acid_anhMurNAc_with_the_simultaneous_cleavage_of_the_1_6_anhydro_ring_generating_MurNAc_6_P_Is_required_for_the_utilization_of_anhMurNAc_either_imported_from_the_medium_or_derived_from_its_own_cell_wall_murein_and_thus_plays_a_role_in_cell_wall_recycling	8.88295e-06	1.11429e-05	2.13644e-05
Catalyzes_the_specific_phosphorylation_of_arginine_residues_in	4.51708e-05	1.61069e-05	1.27859e-05
Catalyzes_the_specific_phosphorylation_of_the_3_hydroxyl_group_of_shikimic_acid_using_ATP_as_a_cosubstrate	0.000318773	0.000382458	0.00041107
Catalyzes_the_stereoinversion_of_LL_2_6_diaminoheptanedioate_L_L_DAP_to_meso_diaminoheptanedioate_meso_DAP_a_precursor_of_L_lysine	2.07199e-06	8.81955e-07	2.6932e-06
Catalyzes_the_stereoinversion_of_LL_2_6_diaminoheptanedioate_L_L_DAP_to_meso_diaminoheptanedioate_meso_DAP_a_precursor_of_L_lysine_and_an_essential_component_of_the_bacterial_peptidoglycan	0.000325761	0.000340236	0.000405048
Catalyzes_the_strictly_specific_dephosphorylation_of_2_deoxyribonucleoside_5_monophosphates	0.000218438	0.000152917	0.000182351
Catalyzes_the_synthesis_of_5_6_dihydrouridine_D_a_modified_base_found_in_the_D_loop_of_most_tRNAs_via_the_reduction_of_the_C5_C6_double_bond_in_target_uridines	0.000583538	0.00057823	0.000616616
Catalyzes_the_synthesis_of_ADP_glucose_a_sugar_donor_used_in_elongation_reactions_on_alpha_glucans	0.000434824	0.00040702	0.000546616
Catalyzes_the_synthesis_of_GMP_from_XMP	0.000568282	0.000529517	0.000534366
Catalyzes_the_synthesis_of_activated_sulfate	4.09161e-05	4.40044e-05	4.84931e-05
Catalyzes_the_synthesis_of_beta_nicotinate_D_ribonucleotide_from_nicotinate_and_5_phospho_D_ribose_1_phosphate_at_the_expense_of_ATP	0.000442991	0.000440005	0.000402781
Catalyzes_the_synthesis_of_the_hydroxymethylpyrimidine_phosphate_HMP_P_moiety_of_thiamine_from_aminoimidazole_ribotide_AIR_in_a_radical_S_adenosyl_L_methionine_SAM_dependent_reaction	0.000109384	9.77694e-05	0.000141409
Catalyzes_the_thermodynamically_favored_C_C_bond_cleavage_of_2R_3S_2_methylisocitrate_to_yield_pyruvate_and_succinate	8.52031e-05	8.00394e-05	7.03084e-05
Catalyzes_the_thiamine_diphosphate_dependent_decarboxylation_of_2_oxoglutarate_and_the_subsequent_addition_of_the_resulting_succinic_semialdehyde_thiamine_pyrophosphate_anion_to_isochorismate_to_yield_2_succinyl_5_enolpyruvyl_6_hydroxy_3_cyclohexene_1_carboxylate_SEPHCHC	0.000172678	0.00015635	0.000128187
Catalyzes_the_transfer_of_a_dimethylallyl_group_onto_the_adenine_at_position_37_in_tRNAs_that_read_codons_beginning_with_uridine_leading_to_the_formation_of_N6_dimethylallyl_adenosine_i_6_A	0.000513719	0.000486579	0.00043146
Catalyzes_the_transfer_of_a_formyl_group_from_10_formyltetrahydrofolate_to_5_phospho_ribosyl_glycinamide_GAR_producing_5_phospho_ribosyl_N_formylglycinamide_FGAR_and_tetrahydrofolate	0.00024762	0.000199509	0.000234766
Catalyzes_the_transfer_of_a_lysyl_group_from_L_lysyl_tRNA_Lys_to_membrane_bound_phosphatidylglycerol_PG_which_produces_lysylphosphatidylglycerol_LPG_a_major_component_of_the_bacterial_membrane_with_a_positive_net_charge_LPG_synthesis_contributes_to_bacterial_virulence_as_it_is_involved_in_the_resistance_mechanism_against_cationic_antimicrobial_peptides_CAMP_produces_by_the_host_s_immune_system_de…	0.000146266	0.000132321	0.000133491
Catalyzes_the_transfer_of_a_methyl_group_from_5_methyltetrahydrofolate_to_homocysteine_resulting_in_methionine_formation	0.000153894	0.000183022	0.000143077
Catalyzes_the_transfer_of_a_methyl_group_to_L_homocysteine_resulting_in_methionine_formation_The_physiological_methyl_donor_is	6.29217e-08	2.68345e-07	4.51025e-07
Catalyzes_the_transfer_of_a_phosphate_group_to_glutamate_to_form_L_glutamate_5_phosphate	0.000247567	0.0002889	0.000278576
Catalyzes_the_transfer_of_a_ribosyl_phosphate_group_from_5_phosphoribose_1_diphosphate_to_orotate_leading_to_the_formation_of_orotidine_monophosphate_OMP	0.000437033	0.0004837	0.000427586
Catalyzes_the_transfer_of_a_two_carbon_ketol_group_from_a_ketose_donor_to_an_aldose_acceptor_via_a_covalent_intermediate_with_the_cofactor_thiamine_pyrophosphate	0.000154182	0.000223997	0.000207572
Catalyzes_the_transfer_of_diphosphate_from_ATP_to_6_hydroxymethyl_7_8_dihydropterin_6_HMD_leading_to_6_hydroxymethyl_7_8_dihydropterin_diphosphate_6_HMDP	6.40313e-08	1.25798e-07	2.13545e-07
Catalyzes_the_transfer_of_selenium_from_selenophosphate_for_conversion_of_2_thiouridine_to_2_selenouridine_at_the_wobble_position_in_tRNA	4.75456e-06	4.50167e-06	1.59298e-05
Catalyzes_the_transfer_of_the_2_phospholactate_moiety_from_lactyl_2_diphospho_5_guanosine_LPPG_to_7_8_didemethyl_8_hydroxy_5_deazariboflavin_FO_with_the_formation_of_the_L_lactyl_phosphodiester_of_7_8_didemethyl_8_hydroxy_5_deazariboflavin_F420_0_and_GMP	5.35833e-08	1.34381e-07	4.93437e-07
Catalyzes_the_transfer_of_the_AMP_portion_of_ATP_to_flavin_mononucleotide_FMN_to_produce_flavin_adenine_dinucleotide_FAD_coenzyme	2.85679e-06	1.01056e-06	3.68178e-07
Catalyzes_the_transfer_of_the_enolpyruvyl_moiety_of_phosphoenolpyruvate_PEP_to_the_5_hydroxyl_of_shikimate_3_phosphate_S3P_to_produce_enolpyruvyl_shikimate_3_phosphate_and_inorganic_phosphate	1.48589e-07	3.08306e-07	2.94794e-07
Catalyzes_the_transfer_of_the_formyl_group_from_N_formylglutamate_to_tetrahydrofolate_THF_to_yield_5_formyltetrahydrofolate_5_CHO_THF_and_glutamate_Glu_The_triglutamate_form_of_5_CHO_THF_5_CHO_THF_Glu3_can_also_be_used_as_substrate_It_can_also_catalyzes_the_transfer_of_the_formimino_group_from_N_formiminoglutamate_to_tetrahydrofolate_THF_to_yield_5_formiminotetrahydrofolate_5_NH_CH_THF_and_glutam…	0	2.65604e-07	0
Catalyzes_the_transfer_of_the_gamma_phosphate_of_ATP_to_D_galactose_to_form_alpha_D_galactose_1_phosphate_Gal_1_P	0.000572877	0.000549536	0.00050691
Catalyzes_the_transfer_of_the_phosphoribosyl_group_of_5_phosphorylribose_1_pyrophosphate_PRPP_to_anthranilate_to_yield_N_5_phosphoribosyl_anthranilate_PRA	0.000118116	0.000174912	0.000164642
Catalyzes_the_transformation_of_pimelate_into_pimeloyl_CoA_with_concomitant_hydrolysis_of_ATP_to_AMP	1.2128e-06	1.78472e-06	1.64455e-06
Catalyzes_two_activities_which_are_involved_in_the_cyclic_version_of_arginine_biosynthesis_the_synthesis_of_N_acetylglutamate_from_glutamate_and_acetyl_CoA_as_the_acetyl_donor_and_of_ornithine_by_transacetylation_between_N_2_acetylornithine_and_glutamate	0.000126202	0.000206939	0.00021594
Catalyzes_two_steps_in_the_biosynthesis_of_coenzyme_A_In_the_first_step_cysteine_is_conjugated_to_4_phosphopantothenate_to_form_4_phosphopantothenoylcysteine_in_the_latter_compound_is_decarboxylated_to_form_4_phosphopantotheine	0.000467484	0.000390013	0.000423057
Catalyzes_two_subsequent_steps_in_gluconeogenesis_the_aldol_condensation_of_dihydroxyacetone_phosphate_DHAP_and_glyceraldehyde_3_phosphate_GA3P_to_fructose_1_6_bisphosphate_FBP_and_the_dephosphorylation_of_FBP_to_fructose_6_phosphate_F6P	1.12742e-07	2.95034e-07	2.2515e-07
Catechol_2_3_dioxygenase_activity	1.88783e-06	3.47533e-07	8.21744e-06
Cation_diffusion_facilitator_family_transporter	0.000137435	0.000241761	0.000189974
Cation_transport_regulator	0	0	7.22852e-07
Caudovirales_tail_fibre_assembly_protein_lambda_gpK	1.83854e-07	1.6947e-06	7.61171e-06
Caudovirus_prohead_serine_protease	3.31793e-05	4.52998e-05	5.58365e-05
Caulimovirus_viroplasmin	0.000257806	0.000201213	0.000180025
Causes_inhibition_of_cell_division_At_high_levels_of_expression_can_also_abolish_the_rod_shape_of_the_cells_Division_inhibition_by_KilR_can_be_relieved_by_overexpression_of_the_cell_division_protein_FtsZ	0	0	4.4599e-07
CbeA_antitoxin_type_IV_cytoskeleton_bundling_enhancing_factor_A	0	6.50845e-08	3.6924e-06
CblD_family_pilus_biogenesis_initiator_protein	4.047e-07	1.82439e-06	9.96248e-06
CbtA_toxin_of_type_IV_toxin_antitoxin_system	8.27197e-08	0	1.62748e-06
CcdB_protein	0	3.53811e-07	0
Cdp_diacylglycerol_pyrophosphatase	9.31132e-07	2.28371e-06	1.11954e-05
Cell_Wall_Hydrolase	1.23314e-06	7.44439e-07	1.36194e-06
Cell_adhesion	0.000374343	0.000293161	0.000380895
Cell_adhesion_involved_in_biofilm_formation	0.000211716	0.000179501	0.000209698
Cell_division	0.000512287	0.000458916	0.000546842
Cell_division_ATP_binding_protein_ftsE	0.000226523	0.00023073	0.000221225
Cell_division_factor_that_enhances_FtsZ_ring_assembly_Directly_interacts_with_FtsZ_and_promotes_bundling_of_FtsZ_protofilaments_with_a_reduction_in_FtsZ_GTPase_activity	6.1902e-07	4.36416e-06	1.23454e-05
Cell_division_protein_48_CDC48_domain_2	1.7148e-06	8.4494e-07	1.90759e-06
Cell_division_protein_FtsL	5.92158e-05	4.56616e-05	3.54998e-05
Cell_division_protein_SepF	1.61756e-07	5.14593e-08	1.6141e-07
Cell_division_protein_ZapA	1.10131e-06	1.28394e-06	1.64021e-06
Cell_redox_homeostasis	0.000266996	0.000192287	0.000146565
Cell_septum_assembly	0.000178709	0.000178838	0.000172695
Cell_shape_determining_protein_MreB_Mrl	0.000572266	0.00050331	0.000504516
Cell_surface_protein	6.76336e-05	2.65942e-05	5.43849e-05
Cell_wall_assembly_cell_proliferation_coordinating_protein_KNR4_like	9.09308e-07	1.71617e-07	1.91456e-07
Cell_wall_binding_repeat	0.000523158	0.00035416	0.000353396
Cell_wall_formation_Adds_enolpyruvyl_to_UDP_N_acetylglucosamine	0.000662797	0.000581742	0.000592471
Cell_wall_formation_Catalyzes_the_addition_of_glutamate_to_the_nucleotide_precursor_UDP_N_acetylmuramoyl_L_alanine_UMA	0.000638748	0.000674859	0.000555634
Cell_wall_formation_Catalyzes_the_transfer_of_a_GlcNAc_subunit_on_undecaprenyl_pyrophosphoryl_MurNAc_pentapeptide_lipid_intermediate_I_to_form_undecaprenyl_pyrophosphoryl_MurNAc_pentapeptide_GlcNAc_lipid_intermediate_II	0.000584786	0.00058934	0.000610872
Cell_wall_glycoprotein_biosynthetic_process	0.000388256	0.00052128	0.000443504
Cell_wall_hydrolase	0.000230072	0.000156604	0.00021942
Cell_wall_organization	7.60476e-05	6.4662e-05	7.6753e-05
Cellular_component_organization_or_biogenesis	9.18946e-05	8.00905e-05	6.89414e-05
Cellular_response_to_DNA_damage_stimulus	9.97705e-07	4.17806e-06	2.79427e-05
Cellular_response_to_cadmium_ion	0	1.06047e-07	1.65146e-06
Cellular_response_to_nickel_ion	3.46342e-06	3.74797e-06	3.7368e-05
Cellulase_activity	0.000852203	0.000642305	0.000608267
Cellulose_1_4_beta_cellobiosidase_activity	8.40926e-05	7.68888e-05	0.000126451
Cellulose_binding	0.000246883	0.000183157	0.000216354
Cellulose_biosynthetic_process	8.37892e-07	2.44786e-06	5.27953e-06
Cephalosporin_C_deacetylase_activity	0.000152115	0.000121423	0.000132261
Cephalosporin_hydroxylase	3.33379e-06	2.78611e-06	2.43221e-06
Chaperone	9.4576e-06	2.36467e-05	0.000124183
Chaperone_involved_in_the_correct_folding_and_assembly_of_outer_membrane_proteins_Recognizes_specific_patterns_of_aromatic_residues_and_the_orientation_of_their_side_chains_which_are_found_more_frequently_in_integral_outer_membrane_proteins_May_act_in_both_early_periplasmic_and_late_outer_membrane_associated_steps_of_protein_maturation	0.000945758	0.000808469	0.000727524
Chaperone_mediated_protein_folding	5.15557e-05	8.67645e-05	0.000145063
Chaperone_of_endosialidase	7.1508e-07	2.64465e-07	6.32997e-08
Chase2_domain	2.10027e-05	2.57777e-05	1.95398e-05
CheC_inhibitor_of_MCP_methylation	8.10621e-05	7.09776e-05	6.93274e-05
CheW_like_domain	0	0	1.66067e-07
CheY_homologous_receiver_domain	1.57619e-07	1.99373e-07	4.33234e-06
Chelatase_subunit_chli	0.000341696	0.000297314	0.00028523
Chemotaxis	8.72318e-05	7.447e-05	7.23953e-05
Chemotaxis_phosphatase_CheX	1.58165e-05	1.82142e-05	1.92831e-05
Chemotaxis_signal_transduction_protein	0	6.86895e-08	9.9804e-08
Chitin_binding	0.000228949	0.000151866	0.000202946
Chitin_catabolic_process	7.4488e-06	1.41208e-05	1.51242e-05
Chitin_synthase	1.03441e-06	3.20396e-06	2.3936e-06
Chitinase	3.05206e-05	2.62777e-05	2.47802e-05
Chitinase_activity	4.63054e-06	4.70248e-06	1.71946e-06
Chloramphenicol_acetyltransferase	0.000116487	0.000113975	0.000126814
Chloramphenicol_phosphotransferase_like_protein	2.92171e-06	2.33836e-06	3.14645e-06
Chlorhexidine_efflux_transporter	0	0	3.21298e-07
Chloride_channel	0.000863394	0.000863384	0.000699076
Chlorophyll_binding	0.00124552	0.00113526	0.000997882
Choline_Carnitine_o_acyltransferase	0	3.61276e-08	3.60993e-08
Choline_ethanolamine_kinase	6.80839e-07	1.32616e-07	3.01499e-07
Chondroitin_AC_lyase_activity	2.29767e-06	3.04638e-06	4.21672e-06
Chondroitin_sulfate_ABC_endolyase_activity	2.35309e-06	9.60155e-06	9.21055e-06
Chorismate_lyase_activity	5.65484e-07	1.99669e-06	8.88933e-06
Chorismate_mutase	0.000174459	0.000234386	0.000289491
Chorismate_mutase_type_I	4.25696e-06	1.48355e-06	1.4049e-06
Chromate	0.000296042	0.000345856	0.000388035
Chromate_resistance_exported_protein	5.98148e-07	1.49734e-07	1.79141e-07
Chromosome_segregation	6.05775e-05	3.6968e-05	3.73476e-05
Chromosome_segregation_and_condensation_protein_ScpA	6.50674e-07	3.75736e-07	5.38613e-07
Citrate_carrier_protein	1.85569e-05	1.23191e-05	1.24689e-05
Citrate_lyase_alpha_subunit	4.95e-05	3.14564e-05	5.43625e-05
Citrate_transporter	4.8985e-06	2.89511e-06	5.36467e-06
Cl_channel_voltage_gated_family_protein	1.67743e-06	4.15869e-07	8.05914e-07
Class_III_cytochrome_C_family	2.70038e-07	9.75813e-07	6.60827e-07
Class_III_signal_peptide	0	0	6.65024e-08
Class_II_aldolase_adducin_family_protein	1.70742e-07	2.66045e-07	3.63195e-07
Class_I_DNA_apurinic_or_apyrimidinic_site_endonuclease_activity	0.000160171	0.000182422	0.000168513
Class_ii_aldolase	0.000460083	0.000365622	0.000480294
Clavaminate_synthase_activity	5.81003e-07	1.56044e-06	1.21498e-05
Cleaved_Adhesin_Domain	2.90128e-05	2.55987e-05	2.11344e-05
Cleaves_both_3_and_5_ssDNA_extremities_of_branched_DNA_structures	3.52054e-05	7.4144e-05	3.55631e-05
Cleaves_the_N_terminal_amino_acid_of_tripeptides	0.000743285	0.000680143	0.000691568
Cleaves_type_4_fimbrial_leader_sequence_and_methylates_the_N_terminal_generally_Phe_residue	0.000222558	0.000174791	0.000208838
Cloacin_immunity_protein	1.32578e-07	0	1.68185e-07
Clostripain_family	4.46988e-05	3.53171e-05	3.12334e-05
Cna_protein_B_type_domain	9.9162e-06	7.9574e-06	6.29403e-06
CoA_binding_domain_protein	5.50822e-06	3.43452e-05	3.00043e-05
CoA_binding_protein	3.66134e-06	5.44503e-06	1.24108e-05
CoA_substrate_specific_enzyme_activase	0.000235235	0.000229814	0.000237695
Co_chaperone_involved_in_the_maturation_of_iron_sulfur_cluster_containing_proteins_Seems_to_help_targeting_proteins_to_be_folded_toward_HscA	3.15614e-06	1.08721e-05	3.16884e-05
CobB_CobQ_domain_protein_glutamine_amidotransferase	1.3622e-07	4.32357e-07	3.63593e-07
Cobalamin_adenosyltransferase	1.7107e-05	1.37968e-05	3.40776e-05
Cobalamin_binding	5.66313e-05	7.43752e-05	0.000136115
Cobalamin_biosynthesis_protein_CobT_VWA_domain	2.61819e-06	3.96548e-06	5.63668e-06
Cobalamin_biosynthesis_protein_cbiG	5.48674e-05	4.80097e-05	8.80967e-05
Cobalamin_metabolic_process	0.000130359	0.000119086	0.00014561
Cobalamin_synthesis_protein	0.000276005	0.000256667	0.000372689
Cobalamin_transport	3.2902e-07	1.48256e-06	9.90363e-06
Cobalamin_vitamin_B12_biosynthesis_CbiX_protein	2.14557e-05	1.29084e-05	1.18974e-05
Cobalt_ion_transport	0.000103369	5.65187e-05	8.77924e-05
Cobyrinic_acid_a_c_diamide_synthase_activity	7.36148e-05	6.68613e-05	0.000101794
Coenzyme_F390_synthetase	5.06408e-07	8.63113e-07	1.22328e-06
Coenzyme_F420_binding	3.97209e-08	8.07823e-08	7.64662e-08
Coenzyme_F420_hydrogenase_dehydrogenase_beta_subunit	2.63454e-07	7.37517e-07	7.27069e-07
Coenzyme_F420_hydrogenase_dehydrogenase_beta_subunit_C_terminus	0.000132117	0.000145661	0.000152316
Coenzyme_PQQ_synthesis_protein_D_PqqD	1.48331e-05	1.58029e-05	1.22648e-05
Colanic_acid	4.40453e-07	1.36655e-06	9.03883e-06
Colanic_acid_biosynthesis_protein	6.28165e-07	1.60945e-06	1.30296e-05
Colanic_acid_biosynthetic_process	9.05163e-08	7.95285e-07	4.36314e-06
Colanic_acid_metabolic_process	1.18677e-07	9.9756e-07	6.39054e-06
Cold_shock	7.78939e-05	0.000118266	0.000119679
Cold_shock_DNA_binding_domain	0	2.50522e-07	7.1038e-07
Colicin_E1_microcin_immunity_protein	9.18545e-08	0	5.59081e-07
Colicin_V_production_protein	2.9797e-05	3.98387e-05	8.05068e-05
Colicin_pore_forming_domain	1.28179e-06	5.19843e-07	1.00879e-06
Collagen_metabolic_process	6.74942e-07	8.24791e-08	9.4805e-08
ComK_protein	3.38162e-06	5.91297e-07	7.69915e-07
Competence_protein	0.00109932	0.000958558	0.000909789
Competence_protein_COMEC	0.000488694	0.000422103	0.000486659
Competence_protein_ComGF	5.8929e-05	5.37832e-05	2.97945e-05
Component_of_the_F_0_channel_it_forms_part_of_the_peripheral_stalk_linking_F_1_to_F_0	0.000326241	0.00032893	0.000348348
Component_of_the_SOS_system_and_an_inhibitor_of_cell_division_Accumulation_of_SulA_causes_rapid_cessation_of_cell_division_and_the_appearance_of_long_non_septate_filaments_In_the_presence_of_GTP_binds_a_polymerization_competent_form_of_FtsZ_in_a_1_1_ratio_thus_inhibiting_FtsZ_polymerization_and_therefore_preventing_it_from_participating_in_the_assembly_of_the_Z_ring_This_mechanism_prevents_the_pr…	8.77656e-07	9.85975e-07	6.92021e-06
Component_of_the_acetyl_coenzyme_A_carboxylase_ACC_complex_Biotin_carboxylase_BC_catalyzes_the_carboxylation_of_biotin_on_its_carrier_protein_BCCP_and_then_the_CO_2_group_is_transferred_by_the_transcarboxylase_to_acetyl_CoA_to_form_malonyl_CoA	0.000141192	0.000102658	0.000175868
Component_of_the_dark_operative_protochlorophyllide_reductase_DPOR_that_uses_Mg_ATP_and_reduced_ferredoxin_to_reduce_ring_D_of_protochlorophyllide_Pchlide_to_form_chlorophyllide_a_Chlide_This_reaction_is_light_independent_The_NB_protein	9.66098e-06	9.49815e-06	1.40564e-05
Component_of_the_proteasome_core_a_large_protease_complex_with_broad_specificity_involved_in_protein_degradation	4.03879e-07	8.17155e-07	9.51434e-07
Component_of_the_pyruvate_dehydrogenase_PDH_complex_that_catalyzes_the_overall_conversion_of_pyruvate_to_acetyl_CoA_and_CO_2	2.47778e-06	2.69712e-06	1.57454e-05
Component_of_the_sulfite_reductase_complex_that_catalyzes_the_6_electron_reduction_of_sulfite_to_sulfide_This_is_one_of_several_activities_required_for_the_biosynthesis_of_L_cysteine_from_sulfate_The_flavoprotein_component_catalyzes_the_electron_flow_from_NADPH_FAD_FMN_to_the_hemoprotein_component	1.07952e-06	4.38473e-06	1.08531e-05
Component_of_the_transport_system_for_branched_chain_amino_acids	0.000407204	0.000418801	0.000349315
Component_of_the_ubiquinol_cytochrome_c_reductase_complex_complex_III_or_cytochrome_b_c1_complex_which_is_a_respiratory_chain_that_generates_an_electrochemical_potential_coupled_to_ATP_synthesis	2.42311e-06	1.59374e-06	1.86081e-06
Component_of_the_wyosine_derivatives_biosynthesis_pathway_that_catalyzes_the_condensation_of_N_methylguanine_with_2_carbon_atoms_from_pyruvate_to_form_the_tricyclic_4_demethylwyosine_imG_14_on_guanosine_37_of_tRNA_Phe	1.64647e-07	2.77015e-07	3.85892e-07
Concanavalin_A_like_lectin_glucanases_superfamily	2.40143e-08	8.58472e-07	1.56405e-06
Condensation_of_UDP_2_3_diacylglucosamine_and_2_3_diacylglucosamine_1_phosphate_to_form_lipid_A_disaccharide_a_precursor_of_lipid_A_a_phosphorylated_glycolipid_that_anchors_the_lipopolysaccharide_to_the_outer_membrane_of_the_cell	0.000146699	0.000126688	0.000118826
Condenses_4_methyl_5_beta_hydroxyethyl_thiazole_monophosphate_THZ_P_and_2_methyl_4_amino_5_hydroxymethyl_pyrimidine_pyrophosphate_HMP_PP_to_form_thiamine_monophosphate_TMP	6.47421e-07	7.05082e-07	6.21222e-07
Conjugal_transfer_protein	0.00039081	0.000339158	0.00031256
Conjugal_transfer_protein_TraB	0	5.89902e-07	6.25693e-07
Conjugal_transfer_protein_TraD	0	0	1.16374e-05
Conjugal_transfer_protein_TraL	1.09632e-07	9.66897e-08	5.77909e-06
Conjugal_transfer_protein_Trbc	0	1.50486e-07	3.94588e-07
Conjugation	0.000152125	0.000125286	0.000127446
Conjugative_relaxosome_accessory_transposon_protein	6.65156e-07	3.48363e-06	2.54382e-05
Conjugative_transposon_TraJ_protein	0.000118609	0.000111605	0.000104806
Conjugative_transposon_TraM	0	1.26026e-06	1.86988e-06
Conjugative_transposon_TraM_protein	0.000324711	0.000256646	0.000240011
Conjugative_transposon_TraN_protein	7.39999e-05	5.19204e-05	4.10436e-05
Conjugative_transposon_protein_TcpC	4.74114e-06	9.39258e-06	3.68459e-05
Conjugative_transposon_protein_TraE	1.15538e-05	1.10586e-05	1.51983e-05
Conjugative_transposon_protein_TraO	3.125e-05	2.39019e-05	1.32484e-05
Conserved_Protein	0.000472382	0.000457591	0.000461595
Conserved_hypothetical_ATP_binding_protein	1.19235e-05	5.40606e-06	9.96239e-06
Conserved_protein	8.65997e-07	6.97126e-07	4.47453e-07
Conserved_protein_DUF2081	4.71706e-05	5.4822e-05	2.65314e-05
Conserved_protein_DUF2183	5.97943e-06	6.64725e-05	2.79959e-05
Conserved_protein_DUF2267	2.65765e-07	7.13444e-08	1.60546e-07
Conserved_protein_DUF2294	3.8815e-08	9.2769e-08	0
Conserved_protein_UCP033924	0	5.44886e-08	1.26782e-07
Conserved_protein_containing_a_Zn_ribbon_like_motif_possibly_RNA_binding	6.51697e-07	2.35189e-07	5.70568e-08
Conserved_protein_contains_FHA_domain	8.52305e-08	1.05895e-06	1.39396e-05
Conserved_protein_domain_typically_associated_with_flavoprotein_oxygenases_DIM6_NTAB_family	0.000473564	0.000432617	0.000534481
Conserved_protein_found_in_conjugate_transposon	9.95493e-07	8.12859e-06	5.38466e-06
Conserved_repeat_domain	0.000255789	0.000228346	0.00024887
Conserved_small_protein	0	2.57915e-08	4.06214e-06
Contacts_the_emerging_nascent_chain_on_the_ribosome	0	0	7.98029e-08
Contributes_to_the_efficiency_of_the_cell_division_process_by_stabilizing_the_polymeric_form_of_the_cell_division_protein_FtsZ_Acts_by_promoting_interactions_between_FtsZ_protofilaments_and_suppressing_the_GTPase_activity_of_FtsZ	1.75097e-07	1.01763e-06	6.88927e-06
Control_of_competence_regulator_ComK_YlbF_YmcA	2.02552e-06	5.10729e-06	9.16301e-06
Controls_the_rotational_direction_of_flagella_during_chemotaxis	1.78507e-05	1.67583e-05	2.69694e-05
Conversion_of_glycerol_3_phosphate_to_dihydroxyacetone_Uses_fumarate_or_nitrate_as_electron_acceptor	2.13141e-05	2.5225e-05	2.87547e-05
Converts_2C_methyl_D_erythritol_2_4_cyclodiphosphate_ME_2_4cPP_into_1_hydroxy_2_methyl_2_E_butenyl_4_diphosphate	0.000302005	0.00031376	0.000315886
Converts_2_5_diamino_6_ribosylamino_4_3h_pyrimidinone_5_phosphate_into_5_amino_6_ribosylamino_2_4_1h_3h_pyrimidinedione_5_phosphate	0.000331415	0.000260927	0.000226928
Converts_4_O_beta_D_mannopyranosyl_D_glucopyranose_Man_Glc_to_mannose_1_phosphate_Man1P_and_glucose	0.000147873	0.000147585	0.000145906
Converts_GTP_to_7_8_dihydro_D_neopterin_2_3_cyclic_phosphate_the_first_intermediate_in_the_biosynthesis_of_coenzyme_methanopterin	1.33957e-07	2.2523e-07	3.86398e-07
Converts_N_acetylmannosamine_6_phosphate_ManNAc_6_P_to_N_acetylglucosamine_6_phosphate_GlcNAc_6_P	0.000132995	0.000178083	0.000190351
Converts_alpha_N_acetylneuranimic_acid_Neu5Ac_to_the_beta_anomer_accelerating_the_equilibrium_between_the_alpha_and_beta_anomers_Probably_facilitates_sialidase_negative_bacteria_to_compete_sucessfully_for_limited_amounts_of_extracellular_Neu5Ac_which_is_likely_taken_up_in_the_beta_anomer_In_addition_the_rapid_removal_of_sialic_acid_from_solution_might_be_advantageous_to_the_bacterium_to_damp_down…	5.70895e-05	4.48569e-05	4.89048e-05
Converts_alpha_aldose_to_the_beta_anomer	0.000808551	0.000856777	0.000900459
Converts_cobyric_acid_to_cobinamide_by_the_addition_of_aminopropanol_on_the_F_carboxylic_group	0.000123622	0.000107075	0.00013371
Converts_holo_ACP_to_apo_ACP_by_hydrolytic_cleavage_of_the_phosphopantetheine_prosthetic_group_from_ACP	1.70742e-07	1.1313e-06	1.06045e-05
Converts_o_succinylbenzoyl_CoA_OSB_CoA_to_1_4_dihydroxy_2_naphthoyl_CoA_DHNA_CoA	0.000146628	0.000113068	0.00010962
Converts_the_aldose_L_fucose_into_the_corresponding_ketose_L_fuculose	0.000211452	0.000247303	0.000356441
CopG_domain_protein_DNA_binding_domain_protein	1.09307e-07	1.21889e-06	4.39216e-06
CopG_family	6.37967e-07	1.14089e-07	0
Copper_amine_oxidase_N_terminal_domain	1.68214e-06	1.87934e-06	1.43473e-06
Copper_chaperone_PCu_A_C	8.40086e-07	1.91036e-07	4.79568e-07
Copper_ion_homeostasis	6.33395e-07	0	7.51292e-08
Copper_resistance	2.41599e-06	1.75397e-06	9.44987e-06
Copper_transport_outer_membrane_protein_MctB	3.53588e-06	9.28135e-07	1.84195e-06
Coproporphyrinogen_III_oxidase	0	0	1.69594e-07
Coproporphyrinogen_oxidase_activity	7.0159e-07	1.90135e-06	1.29571e-05
CorA_like_Mg2_transporter_protein	1.42726e-06	1.45466e-06	5.99445e-07
Core_2_I_Branching_enzyme	2.01554e-06	4.21929e-06	3.93474e-06
Core_component_of_the_KaiABC_clock_protein_complex_which_constitutes_the_main_circadian_regulator_in_cyanobacteria_Binds_to_DNA_The_KaiABC_complex_may_act_as_a_promoter_nonspecific_transcription_regulator_that_represses_transcription_possibly_by_acting_on_the_state_of_chromosome_compaction	0.00014912	0.000134366	0.000123758
Corresponds_to_locus_tag	1.84873e-07	1.47896e-06	3.13847e-06
Corrinoid_protein	2.94639e-07	3.74106e-07	6.74852e-07
CotH_kinase_protein	3.81073e-06	1.0003e-06	2.24724e-07
CotJB_protein	1.85551e-05	1.24304e-05	2.0564e-05
Could_accelerate_the_degradation_of_some_genes_transcripts_potentially_through_selective_RNA_binding	9.33586e-07	1.2537e-06	2.59508e-06
Could_be_a_mediator_in_iron_transactions_between_iron_acquisition_and_iron_requiring_processes_such_as_synthesis_and_or_repair_of_Fe_S_clusters_in_biosynthetic_enzymes	0	8.67427e-07	1.97363e-06
Could_be_a_nuclease_involved_in_processing_of_the_5_end_of_pre_16S_rRNA	0.000229174	0.000227384	0.000211777
Could_be_involved_in_insertion_of_integral_membrane_proteins_into_the_membrane	3.42699e-05	2.41929e-05	2.3093e-05
Could_be_responsible_for_synthesis_of_pseudouridine_from_uracil_13_in_transfer_RNAs	5.12275e-08	2.04071e-07	3.13979e-07
Could_be_responsible_for_synthesis_of_pseudouridine_from_uracil_55_in_the_psi_GC_loop_of_transfer_RNAs	1.4547e-07	2.66166e-07	4.21705e-07
Couples_transcription_and_DNA_repair_by_recognizing_RNA_polymerase_RNAP_stalled_at_DNA_lesions_Mediates_ATP_dependent_release_of_RNAP_and_its_truncated_transcript_from_the_DNA_and_recruitment_of_nucleotide_excision_repair_machinery_to_the_damaged_site	0.000686259	0.000607058	0.000568502
CpXC_protein	8.86589e-07	2.43832e-05	2.09345e-05
CreA_protein	5.65695e-07	2.47474e-06	9.26208e-06
Creatininase	1.69861e-05	2.3928e-05	4.21712e-05
Crispr_associated_cxxc_cxxc_protein_Cst1	4.02662e-06	8.27433e-07	1.74881e-06
Crispr_associated_protein	0.000140417	0.00016972	0.000164812
Crispr_associated_ramp_protein_Cmr4_family	0	3.59849e-07	5.20313e-07
Critical_role_in_recombination_and_DNA_repair_Helps_process_Holliday_junction_intermediates_to_mature_products_by_catalyzing_branch_migration_Has_a_DNA_unwinding_activity_characteristic_of_a_DNA_helicase_with_a_3_to_5_polarity_Unwinds_branched_duplex_DNA_Y_DNA	0.000524545	0.000497552	0.000472896
Cro_C1_type_HTH_DNA_binding_domain	1.46072e-05	1.42527e-05	1.98911e-05
CsbD_like	1.14704e-06	5.75863e-07	4.17471e-07
Csm2_Type_III_A	7.10056e-07	1.09692e-06	1.15536e-06
Cupin	0	2.44009e-07	6.10382e-07
Cupin_2_conserved_barrel	2.24116e-07	3.33196e-07	3.47195e-07
Cupin_2_conserved_barrel_domain_protein	0.00103959	0.00110419	0.00136137
Cupin_domain	4.26962e-05	3.13147e-05	2.60438e-05
Curli_production_assembly_transport_component_CsgF	2.08492e-07	8.27739e-07	4.15445e-06
Curli_production_assembly_transport_component_CsgG	5.74011e-06	4.70664e-06	1.20387e-05
Cutinase	2.97892e-06	3.99436e-05	2.01395e-05
Cyclase_dehydrase	2.24254e-07	0	0
Cyclase_family	5.61834e-07	2.52616e-07	9.81995e-08
Cyclic_guanylate_specific_phosphodiesterase_activity	1.30587e-06	3.89809e-06	2.65848e-05
Cyclic_peptide_transporter	1.10248e-06	1.83685e-06	1.32454e-05
Cyclic_pyranopterin_monophosphate_synthase_activity	3.81204e-05	3.16344e-05	6.80648e-05
Cyclopropane_fatty_acyl_phospholipid_synthase	0.000178244	0.000184603	0.000139913
Cyd_operon_protein_YbgE	0	1.11687e-06	1.82554e-06
CystaTHIonine_beta_lyase_family_protein_involved_in_aluminum_resistance	0.000333471	0.000221905	0.000206385
Cystathionine_gamma_synthase_activity	0.000121382	0.000192294	0.000155563
Cysteine_desulfurase_activity	0.000652745	0.000527417	0.000575307
Cysteine_protease_Prp	8.62739e-07	1.07658e-07	1.26876e-07
Cysteine_protease_able_to_cleave_elastin_insulin_myoglobin_fibronectin_fibrinogen_HMW_kininogen_alpha_1_protease_inhibitor_and_alpha_1_antitrypsin_Along_with_other_extracellular_proteases_may_contribute_to_the_colonization_and_infection_of_human_tissues_By_similarity	0	4.46579e-08	1.13781e-07
Cysteine_rich_CPCC	3.67547e-06	3.72156e-06	3.09394e-06
Cysteine_rich_KTR	6.8727e-07	1.7898e-06	1.25497e-06
Cysteine_rich_VLP	2.05096e-05	2.15813e-05	3.35745e-05
Cysteine_rich_secretory_protein_family	0.000483894	0.000278204	0.000319283
Cysteine_rich_small_domain	6.93626e-06	1.03277e-05	1.78991e-05
Cysteine_synthase	3.9782e-06	1.09135e-06	3.24899e-06
Cysteine_tRNA_ligase_activity	0.0005352	0.00050877	0.000459328
Cysteine_type_endopeptidase_activity	0.000893528	0.000870459	0.000573609
Cysteine_type_peptidase_activity	6.78087e-05	6.1895e-05	6.40705e-05
Cysteinyl_tRNA_synthetase	2.24841e-07	2.49419e-07	3.74312e-07
Cytidine_and_deoxycytidylate_deaminase_zinc_binding_region	3.60342e-06	2.51905e-06	5.33175e-07
Cytidine_deaminase	2.47664e-07	9.09642e-08	2.11623e-07
Cytidine_deaminase_activity	0.000207802	0.00017654	0.00019892
Cytidyltransferase_related_C_terminal_region	9.70672e-08	1.30912e-07	2.86106e-07
Cytidyltransferase_related_domain	1.08895e-05	1.34249e-05	2.02013e-05
Cytidylyl_transferase	0.000216935	0.000154155	0.000157311
Cytochrome	3.14829e-06	5.85441e-06	4.6641e-06
Cytochrome_C_assembly_protein	1.02806e-06	5.25554e-06	1.27737e-05
Cytochrome_C_biogenesis_protein	4.68428e-05	3.14196e-05	5.97525e-05
Cytochrome_C_biogenesis_protein_transmembrane_region	9.15198e-07	9.58595e-08	1.25246e-07
Cytochrome_C_oxidase_mono_heme_subunit_FixO	5.93265e-07	1.31183e-06	7.62316e-07
Cytochrome_C_peroxidase	1.46514e-05	2.31907e-05	2.55433e-05
Cytochrome_C_type_biogenesis_protein	1.1992e-05	1.64468e-05	3.99116e-05
Cytochrome_P460	0	1.67434e-07	6.2095e-08
Cytochrome_b5	1.58352e-05	1.01657e-05	8.74568e-06
Cytochrome_b561	7.64124e-07	2.85838e-06	1.82677e-05
Cytochrome_b_562	0	7.22028e-07	4.06314e-06
Cytochrome_c	3.16188e-06	5.8537e-06	4.15782e-06
Cytochrome_c1	8.98828e-07	9.0009e-07	1.26149e-06
Cytochrome_c3	5.21347e-06	6.00777e-06	7.52434e-06
Cytochrome_c_biogenesis_protein	4.41434e-05	6.20863e-05	4.88616e-05
Cytochrome_c_oxidase	1.56761e-06	2.09684e-07	6.58064e-07
Cytochrome_c_oxidase_is_the_component_of_the_respiratory_chain_that_catalyzes_the_reduction_of_oxygen_to_water_Subunits_1_3_form_the_functional_core_of_the_enzyme_complex_CO_I_is_the_catalytic_subunit_of_the_enzyme_Electrons_originating_in_cytochrome_c_are_transferred_via_the_copper_A_center_of_subunit_2_and_heme_A_of_subunit_1_to_the_bimetallic_center_formed_by_heme_A3_and_copper_B	1.60783e-06	2.50737e-06	1.41762e-05
Cytochrome_c_oxidase_subunit_III	7.33335e-07	1.90143e-06	1.13961e-05
Cytochrome_complex_assembly	4.6987e-06	1.17022e-05	2.54023e-05
Cytochrome_p450	3.72969e-06	2.24663e-06	1.17247e-05
Cytolysis	0.000108843	0.00011673	0.000150545
CytoplasmicMembrane_score	3.93602e-06	3.49263e-06	3.64336e-06
Cytoplasmic_protein	0	0	4.16258e-07
Cytoplasmic_score_8_87	2.38959e-07	1.04009e-07	6.09582e-08
Cytoplasmic_translational_termination	0.000292043	0.000283409	0.000234684
Cytotoxic	1.37748e-07	0	1.32208e-07
Cytotoxic_translational_repressor_of_toxin_antitoxin_stability_system	3.38857e-06	2.35631e-06	3.48278e-06
D12_class_N6_adenine_specific_DNA_methyltransferase	0.000313941	0.000290584	0.000233544
DDE_superfamily_endonuclease	0.000418932	0.000802726	0.000636512
DEAD_DEAH_box_helicase	9.73601e-07	3.47609e-07	9.40873e-07
DEAD_DEAH_box_helicase_domain_protein	1.9825e-07	3.00709e-07	4.302e-07
DGC_domain	0	0	3.62369e-07
DGC_domain_protein	0	2.89118e-08	1.05962e-06
DGQHR_domain	6.31754e-06	3.79372e-06	7.44041e-06
DGTPase_activity	0.000242382	0.000242234	0.000218759
DHHW_protein	0.000208132	0.000298638	0.000283036
DKNYY_family	1.17084e-06	1.10909e-06	9.9565e-07
DNA_N1_methyladenine_dioxygenase_activity	7.75586e-07	1.4027e-06	8.03615e-06
DNA_N_6_adenine_methyltransferase	9.34994e-06	3.93047e-06	7.85552e-06
DNA_N_6_adenine_methyltransferase_Dam	6.04052e-07	5.82468e-06	4.32414e-06
DNA_RNA_non_specific_endonuclease	0.000168414	0.000190253	0.000163968
DNA_alkylation_repair	1.43382e-05	9.28206e-06	1.06655e-05
DNA_binding	0.00165201	0.00145521	0.00168292
DNA_binding_domain_excisionase_family	2.19579e-05	3.41085e-05	4.03261e-05
DNA_binding_protein	2.16517e-06	5.68229e-06	4.62505e-06
DNA_binding_protein_that_represses_the_expression_of_many_genes_that_are_induced_as_cells_make_the_transition_from_rapid_exponential_growth_to_stationary_phase_It_is_a_GTP_binding_protein_that_senses_the_intracellular_GTP_concentration_as_an_indicator_of_nutritional_limitations_At_low_GTP_concentration_it_no_longer_binds_GTP_and_stop_to_act_as_a_transcriptional_repressor	2.89481e-05	3.13934e-05	5.95915e-05
DNA_binding_protein_with_PD1_like_DNA_binding_motif	7.32028e-06	1.76226e-05	1.62247e-05
DNA_binding_transcription_factor_activity	0.00220446	0.00251926	0.00300167
DNA_circulation	1.20385e-05	8.78815e-06	1.00444e-05
DNA_clamp_loader_activity	8.44574e-08	9.32901e-07	2.52082e-06
DNA_cytosine_5_methyltransferase_activity	0.000902667	0.000816622	0.000849098
DNA_dependent_ATPase_and_3_5_DNA_helicase_that_may_be_involved_in_repair_of_stalled_replication_forks	2.30872e-07	2.5983e-06	5.05334e-07
DNA_dependent_ATPase_and_5_3_DNA_helicase_required_for_the_maintenance_of_both_mitochondrial_and_nuclear_genome_stability_Efficiently_unwinds_G_quadruplex_G4_DNA_structures_and_forked_RNA_DNA_hybrids_Resolves_G4_structures_preventing_replication_pausing_and_double_strand_breaks_DSBs_at_G4_motifs_Involved_in_the_maintenance_of_telomeric_DNA_Inhibits_telomere_elongation_de_novo_telomere_formation_a…	6.66769e-08	0	0
DNA_dependent_ATPase_involved_in_processing_of_recombination_intermediates_plays_a_role_in_repairing_DNA_breaks_Stimulates_the_branch_migration_of_RecA_mediated_strand_transfer_reactions_allowing_the_3_invading_strand_to_extend_heteroduplex_DNA_faster_Binds_ssDNA_in_the_presence_of_ADP_but_not_other_nucleotides_has_ATPase_activity_that_is_stimulated_by_ssDNA_and_various_branched_DNA_structures_bu…	0.000564805	0.000482942	0.000461807
DNA_dependent_DNA_replication	0.00138716	0.00121176	0.00129468
DNA_dependent_RNA_polymerase_catalyzes_the_transcription_of_DNA_into_RNA_using_the_four_ribonucleoside_triphosphates_as_substrates	0.000659818	0.000582156	0.000553182
DNA_directed_DNA_polymerase_activity	0.00176723	0.0017145	0.00160021
DNA_directed_RNA_Polymerase	5.80485e-08	1.87002e-07	1.64717e-07
DNA_glycosylase	0.000204127	0.000237719	0.000189597
DNA_helicase	0.00112264	0.0012247	0.0011588
DNA_integration	9.99015e-06	1.26123e-05	2.91054e-05
DNA_ligase_that_catalyzes_the_formation_of_phosphodiester_linkages_between_5_phosphoryl_and_3_hydroxyl_groups_in_double_stranded_DNA_using_NAD_as_a_coenzyme_and_as_the_energy_source_for_the_reaction_It_is_essential_for_DNA_replication_and_repair_of_damaged_DNA	0.000613475	0.000561683	0.000526642
DNA_ligase_that_seals_nicks_in_double_stranded_DNA_during_DNA_replication_DNA_recombination_and_DNA_repair	2.5695e-07	2.87388e-07	5.49367e-07
DNA_mediated_transformation	0.00048141	0.000423768	0.000429109
DNA_methylAse	2.3759e-05	2.09979e-05	2.02547e-05
DNA_methylase_N_4_N_6	1.85797e-07	0	0
DNA_mismatch_repair_enzyme_MutH	1.68388e-06	1.23597e-06	8.22196e-07
DNA_mismatch_repair_protein	0	0	1.80948e-07
DNA_modification	6.01794e-05	6.8258e-05	6.38361e-05
DNA_packaging	0.000145592	0.0001078	0.000153681
DNA_packaging_protein	1.36842e-06	4.90947e-07	7.6301e-06
DNA_packaging_protein_FI	0	7.63589e-08	2.96483e-06
DNA_packaging_protein_gp3	2.20831e-06	2.45521e-06	5.05422e-06
DNA_photolyase_activity	0.00025801	0.000225453	0.000233643
DNA_polymerase	1.55487e-06	5.99164e-07	3.16178e-06
DNA_polymerase_III	0.000384089	0.000407627	0.000341459
DNA_polymerase_III_CHI_subunit	5.68458e-07	2.68323e-06	9.12495e-06
DNA_polymerase_III_is_a_complex_multichain_enzyme_responsible_for_most_of_the_replicative_synthesis_in_bacteria_The_epsilon_subunit_contain_the_editing_function_and_is_a_proofreading_3_5_exonuclease	0.000543104	0.000518812	0.000440403
DNA_polymerase_III_is_a_complex_multichain_enzyme_responsible_for_most_of_the_replicative_synthesis_in_bacteria_This_DNA_polymerase_also_exhibits_3_to_5_exonuclease_activity	0.000662288	0.000639872	0.000645811
DNA_polymerase_III_is_a_complex_multichain_enzyme_responsible_for_most_of_the_replicative_synthesis_in_bacteria_This_DNA_polymerase_also_exhibits_3_to_5_exonuclease_activity_The_exact_function_of_the_psi_subunit_is	4.11882e-07	1.26309e-06	6.45863e-06
DNA_polymerase_beta_domain_protein_region	3.46094e-07	1.68348e-06	1.10089e-06
DNA_primase	6.38776e-05	5.63818e-05	4.98716e-05
DNA_primase_activity	0.00188683	0.00168164	0.00159497
DNA_primase_small_subunit	0.000204433	0.000207328	0.000245166
DNA_recombination	0.000626252	0.000634013	0.000602759
DNA_repair	1.82183e-05	2.70184e-05	6.85168e-05
DNA_repair_enzyme_that_has_both_DNA_N_glycosylase_activity_and_AP_lyase_activity_The_DNA_N_glycosylase_activity_releases_various_damaged_pyrimidines_from_DNA_by_cleaving_the_N_glycosidic_bond_leaving_an_AP_apurinic_apyrimidinic_site_The_AP_lyase_activity_cleaves_the_phosphodiester_bond_3_to_the_AP_site_by_a_beta_elimination_leaving_a_3_terminal_unsaturated_sugar_and_a_product_with_a_terminal_5_ph…	0.000436944	0.000434332	0.000393313
DNA_repair_protein_MmcB_like	1.37174e-06	7.89911e-07	3.24144e-07
DNA_replication	1.60968e-06	5.05728e-06	2.32243e-05
DNA_replication_initiation	1.67302e-06	3.38195e-07	0
DNA_replication_proofreading	1.50808e-05	7.19939e-06	3.06776e-05
DNA_replication_regulator	4.59245e-07	8.70782e-07	1.04893e-06
DNA_replication_synthesis_of_RNA_primer	7.79481e-08	2.10739e-06	5.35355e-06
DNA_restriction_modification_system	0.00199412	0.00157521	0.00146104
DNA_sulfur_modification_associated	1.32044e-05	8.07112e-06	8.92252e-06
DNA_sulphur_modification_protein_DndE	3.18213e-06	2.95782e-06	8.71917e-06
DNA_synthesis_involved_in_DNA_repair	7.40346e-05	0.000114155	9.96995e-05
DNA_templated_transcription_initiation	0.00293274	0.0026424	0.00290118
DNA_templated_transcription_termination	2.69503e-07	0	0
DNA_topoisomerase_II_activity	0.00104829	0.000967018	0.000885876
DNA_topoisomerase_VI_subunit_A	6.59571e-06	1.88892e-05	4.98737e-05
DNA_topoisomerase_type_I_activity	0.00030334	0.000316219	0.000358335
DNA_topological_change	3.43268e-06	2.48339e-06	2.42107e-06
DNase_tRNase_domain_of_colicin_like_bacteriocin	1.37799e-06	8.88163e-07	0
DOmain_of_unknown_function_DUF4883	9.26999e-07	0	5.39529e-07
DRTGG_domain	1.47276e-05	1.15272e-05	2.16396e-05
DTDP_4_dehydrorhamnose_3_5_epimerase_activity	0.000407207	0.000376962	0.00033871
DTDP_4_dehydrorhamnose_reductase	1.8901e-06	4.35528e-07	1.68964e-06
DTDP_4_dehydrorhamnose_reductase_activity	0.000426332	0.000438094	0.000413197
DTDP_Glucose_4_6_dehydratase	3.25395e-07	4.00492e-07	3.9051e-07
DTDP_glucose_4_6_dehydratase_activity	0.000396628	0.000357945	0.000335487
DUF167	3.14902e-07	9.19018e-07	3.31486e-06
DUF35_OB_fold_domain_acyl_CoA_associated	1.70059e-06	1.60956e-06	1.26097e-06
DUTP_diphosphatase_activity	0.000321877	0.000322182	0.000315861
D_Aminopeptidase	1.62663e-05	8.75109e-06	1.00271e-05
D_D_heptose_1_7_bisphosphate_phosphatase	6.20933e-05	9.45771e-05	8.71343e-05
D_alanine_D_alanyl_carrier_protein_ligase_activity	0.000641858	0.000466345	0.000483511
D_alanyl_D_alanine_carboxypeptidase	0.000142271	0.000176094	0.000137119
D_aminoacyl_tRNA_deacylase	1.73459e-06	8.92208e-07	8.98922e-07
D_aminoacyl_tRNA_deacylase_activity	0.000210418	0.00022539	0.000199043
D_fructose_1_6_bisphosphate_1_phosphohydrolase_class_1	2.7729e-06	7.02655e-06	1.52196e-05
D_glycero_D_manno_heptose_7_phosphate_biosynthetic_process	3.42008e-05	3.47253e-05	4.71022e-05
D_isomer_specific_2_hydroxyacid_dehydrogenase	0.000390493	0.000441907	0.000485266
D_ornithine_4_5_aminomutase_alpha_subunit	5.46254e-07	8.35081e-08	4.73427e-07
D_ribose_catabolic_process	6.03453e-05	3.62586e-05	5.44167e-05
D_serine_ammonia_lyase_activity	6.25118e-06	1.7396e-05	4.73736e-05
D_xylulose_5_phosphate_D_fructose_6_phosphate_phosphoketolase	0.000215501	0.000182256	0.000132084
Dam_replacing_family	2.12956e-06	6.90089e-07	9.82567e-07
Damaged_DNA_binding	2.96753e-05	7.08206e-05	5.28146e-05
Damaged_site_the_DNA_wraps_around_one_UvrB_monomer_DNA_wrap_is_dependent_on_ATP_binding_by_UvrB_and_probably_causes_local_melting_of_the_DNA_helix_facilitating_insertion_of_UvrB_beta_hairpin_between_the_DNA_strands_Then_UvrB_probes_one_DNA_strand_for_the_presence_of_a_lesion_If_a_lesion_is_found_the_UvrA_subunits_dissociate_and_the_UvrB_DNA_preincision_complex_is_formed_This_complex_is_subsequent…	9.69317e-08	5.20583e-07	4.21211e-07
Dcrb_protein	3.39305e-07	1.77925e-06	1.062e-05
De_novo_pyrimidine_nucleobase_biosynthetic_process	5.41863e-05	7.56245e-05	7.84025e-05
Deacetylase	1.1467e-05	1.02337e-05	1.38562e-05
Dead_DEAH_box_helicase	8.71286e-05	0.000180722	0.000106009
Deaminase	0.000273497	0.000237517	0.000232482
Decanoate_CoA_ligase_activity	2.38122e-07	3.83121e-07	4.13846e-08
Decarboxylase_gamma	1.32994e-05	2.10683e-05	3.13901e-05
Defense_response_to_virus	8.34951e-05	7.19433e-05	0.000104832
Dehydratase	4.74709e-05	8.50687e-05	8.20839e-05
Dehydratase_medium_subunit	0	5.35128e-06	1.11847e-05
Dehydratase_small_subunit	1.56953e-06	4.24825e-06	1.4049e-05
Dehydrogenase	0.000179049	0.000213227	0.000389747
Dehydrogenase_E1_component	2.23045e-06	6.09649e-06	1.66624e-05
Dehydrogenase_complex_catalyzes_the_overall_conversion_of	0.000162939	8.68452e-05	9.6835e-05
Dehydrogenase_e1_component	7.39102e-05	4.50214e-05	5.11423e-05
Dehydrogenases_and_related_proteins	3.99146e-07	1.13154e-06	2.09391e-06
Denitrification_pathway	2.95309e-06	1.17421e-05	3.40949e-05
DeoR_like_helix_turn_helix_domain	7.75869e-07	1.03068e-06	2.25222e-07
Deoxyhypusine_monooxygenase_activity	1.73295e-06	9.64509e-07	4.4332e-06
Deoxynucleoside_kinase	0.000285018	0.000216729	0.000159397
Deoxyribonuclease_V_activity	3.73927e-06	3.64233e-06	1.41373e-05
Deoxyuridine_5_triphosphate_nucleotidohydrolase	9.7668e-08	0	1.62432e-07
Dephospho_CoA_kinase	7.97325e-08	0	0
Dephospho_CoA_kinase_activity	0.000357063	0.000350042	0.000317789
Dephosphorylates_2_hydroxy_3_keto_5_methylthiopentenyl_1_phosphate_HK_MTPenyl_1_P_yielding_1_2_dihydroxy_3_keto_5_methylthiopentene_DHK_MTPene	3.4591e-07	4.99965e-07	8.04545e-07
Depolymerase	4.53466e-05	3.87433e-05	5.71012e-05
Destroys_radicals_which_are_normally_produced_within_the_cells_and_which_are_toxic_to_biological_systems	0.000110738	9.57748e-05	8.97758e-05
Di_iron_containing_protein_involved_in_the_repair_of_iron_sulfur_clusters	7.93954e-05	6.59406e-05	6.49026e-05
Diadenylate_cyclase	3.52454e-06	5.16319e-06	1.81208e-06
Diaminopimelate_decarboxylase_activity	0.000574144	0.000499313	0.000493425
Dicarboxylic_acid_transport	0.000214799	0.000174209	0.000227632
Dienelactone_hydrolase	0.000140768	0.000120021	0.000137818
Diguanylate_cyclase	0.000258122	0.000219558	0.000374621
Diguanylate_cyclase_activity	0.000526371	0.000513737	0.000876919
Dihydro_orotase_like	0	1.06452e-06	2.226e-06
Dihydrodipicolinate_reductase	1.68674e-05	5.42028e-05	2.92859e-05
Dihydrofolate_reductase_family_protein_K00287	0	5.05064e-08	2.41075e-07
Dihydrofolate_synthase_activity	0.000503876	0.000485311	0.000514835
Dihydroorotase_activity	1.15968e-06	3.19714e-06	1.16729e-05
Dihydroorotate_dehydrogenase_activity	0.000453134	0.000498518	0.000441648
Dihydropteroate_synthase	1.57971e-07	4.35546e-07	4.69421e-07
Dihydrouridine_synthase_Dus	5.86438e-06	1.0763e-06	5.53956e-07
Dihydroxy_acid_dehydratase_activity	0.000240599	0.000344502	0.000373243
Dihydroxyacetone_kinase	0.000516829	0.000435929	0.000512267
Dihydroxyacetone_kinase_phosphotransfer_subunit	3.28679e-05	2.17762e-05	3.39006e-05
Dimethylamine_corrinoid_methyltransferase	9.36924e-08	0	0
Dimethylamine_methyltransferase_Dimeth_PyL	1.06544e-06	2.91676e-07	2.26874e-07
Dimethylates_a_single_guanine_residue_at_position_26_of_a_number_of_tRNAs_using_S_adenosyl_L_methionine_as_donor_of_the_methyl_groups	2.04206e-07	3.46593e-07	4.79375e-07
DinB_family	1.49339e-05	3.13012e-06	1.42587e-05
DinB_superfamily	9.1235e-08	4.76812e-07	4.60465e-07
DinI_like_family	0	0	2.62575e-06
Dinitrogenase_iron_molybdenum_cofactor	0.000221939	0.000189287	0.000255697
Dioxygenase	1.88826e-06	6.46837e-06	3.61693e-05
Dipeptidase_activity	0.00099633	0.00117226	0.000756215
Dipeptide_transport	1.46169e-06	0	0
Dipeptidyl_peptidase_activity	0.000211367	0.000173809	0.000147189
Diphthamide_biosynthesis	2.47846e-07	2.32852e-07	2.80842e-07
Directs_the_termination_of_nascent_peptide_synthesis_translation_in_response_to_the_termination_codons_UAA_UAG_and_UGA	1.15706e-07	3.84878e-07	4.28771e-07
Displays_ATPase_and_GTPase_activities	0.000389612	0.000365738	0.000358639
Displays_glyoxalase_activity_catalyzing_the_conversion_of_glyoxal_to_glycolate	5.31125e-07	1.91908e-06	1.10256e-05
Disruption_of_this_gene_in_Escherichia_coli_led_to_effects_on_biofilm_formation_alteration_in_expression_of_a_number_of_genes_and_mutations_in_bssS_led_to_defects_in_indole_transport_and_autoinducer_2_uptake_and_processing	1.24197e-07	0	9.70807e-07
Disulphide_bond_corrector_protein_DsbC	1.15411e-06	5.34082e-06	1.67931e-06
Dithiol_disulfide_isomerase_involved_in_polyketide_biosynthesis	0.000238192	0.000236492	0.000150588
DivIVA_protein	4.27499e-07	3.26282e-06	7.52049e-06
Divergent_4Fe_4S_mono_cluster	1.175e-07	0	5.17773e-07
Dmso_reductase_anchor_subunit	5.15565e-05	2.58073e-05	5.3069e-05
DnaB_like_helicase_C_terminal_domain	8.7674e-06	7.76611e-06	9.1055e-06
DnaD_domain_protein	0.00074086	0.000648476	0.000703285
DnaJ_domain_protein	3.5414e-07	0	0
DnaJ_molecular_chaperone_homology_domain	2.32273e-06	1.58236e-06	1.55531e-06
Dna_alkylation_repair	0.000252026	0.000301532	0.000274398
Dna_directed_rna_polymerase	1.3906e-07	8.17218e-08	7.02434e-07
Dna_ligase	3.53022e-05	4.03291e-05	4.20121e-05
Dna_polymerase_III_delta_subunit	0.000401724	0.000391766	0.00036374
Dodecin	0	1.16324e-07	2.63146e-07
Dolichyl_monophosphate_biosynthetic_process	4.02961e-06	3.47307e-06	3.31447e-06
Dolichyl_phosphate_mannose_protein_O_mannosyl_transferase	6.57233e-05	2.89424e-05	2.10716e-05
Dolichyl_phosphate_mannose_protein_mannosyltransferase	2.13534e-06	4.94618e-06	5.65192e-06
Domain_Protein	0.00727717	0.00567428	0.00521
Domain_in_cystathionine_beta_synthase_and_other_proteins	6.79239e-06	3.82281e-06	3.08251e-06
Domain_of_Unknown_Function_DUF1540	4.29226e-06	1.22577e-06	1.54918e-06
Domain_of_Unknown_Function_DUF1599	4.69286e-06	5.08949e-06	7.86745e-07
Domain_of_Unknown_Function_DUF930	0	7.96371e-08	0
Domain_of_Unknown_Function_with_PDB_structure	0	2.28911e-06	2.22997e-06
Domain_of_Unknown_Function_with_PDB_structure_DUF3850	2.01252e-06	4.94852e-06	9.16066e-06
Domain_of_Unknown_Function_with_PDB_structure_DUF3857	3.90983e-05	2.76844e-05	2.40958e-05
Domain_of_Unknown_Function_with_PDB_structure_DUF3862	0	1.78338e-07	6.4463e-07
Domain_of_Unknown_Function_with_PDB_structure_DUF3864	1.41464e-07	7.20955e-07	4.09543e-07
Domain_of_unknown_function	1.92179e-05	3.49873e-05	2.93554e-05
Domain_of_unknown_function_4846	8.19734e-06	5.21524e-06	5.25224e-06
Domain_of_unknown_function_B_Theta_Gene_description_DUF3871	6.0874e-08	1.75778e-06	1.34803e-06
Domain_of_unknown_function_B_Theta_Gene_description_DUF3872	1.41638e-06	2.07136e-06	1.78794e-06
Domain_of_unknown_function_B_Theta_Gene_description_DUF3873	3.43774e-06	3.10872e-06	1.34124e-06
Domain_of_unknown_function_B_Theta_Gene_description_DUF3876	9.96296e-06	2.46236e-05	2.5503e-05
Domain_of_unknown_function_DU1801	1.01515e-06	2.50641e-07	3.53568e-07
Domain_of_unknown_function_DUF120	8.27197e-08	0	0
Domain_of_unknown_function_DUF1413	0	0	1.5709e-06
Domain_of_unknown_function_DUF1611_N_Rossmann_like_domain	1.34108e-07	1.91637e-07	3.26323e-07
Domain_of_unknown_function_DUF1707	1.17023e-06	1.40718e-07	5.62432e-08
Domain_of_unknown_function_DUF1735	8.25026e-05	8.78018e-05	7.92257e-05
Domain_of_unknown_function_DUF1738	5.00875e-07	5.4413e-07	8.58276e-07
Domain_of_unknown_function_DUF1771	4.6098e-07	5.36416e-08	1.59348e-07
Domain_of_unknown_function_DUF1772	7.14424e-08	0	0
Domain_of_unknown_function_DUF1788	4.36743e-05	4.39587e-05	5.33348e-05
Domain_of_unknown_function_DUF1803	3.38439e-06	3.38885e-06	5.61705e-06
Domain_of_unknown_function_DUF1805	9.98218e-08	2.21212e-07	4.61169e-07
Domain_of_unknown_function_DUF1827	2.70386e-05	2.53799e-05	2.35774e-05
Domain_of_unknown_function_DUF1828	3.05624e-05	2.82695e-05	1.70723e-05
Domain_of_unknown_function_DUF1829	4.14842e-05	3.57551e-05	9.95599e-06
Domain_of_unknown_function_DUF1833	4.9282e-07	8.76408e-07	8.27935e-07
Domain_of_unknown_function_DUF1836	1.80747e-05	8.23959e-06	1.89874e-06
Domain_of_unknown_function_DUF1837	1.24487e-05	8.27704e-06	1.09121e-05
Domain_of_unknown_function_DUF1840	2.41413e-07	1.42198e-06	4.42884e-07
Domain_of_unknown_function_DUF1844	1.97278e-07	2.02401e-07	0
Domain_of_unknown_function_DUF1845	0	0	5.97809e-08
Domain_of_unknown_function_DUF1848	6.12293e-07	1.42981e-07	2.04406e-07
Domain_of_unknown_function_DUF1850	9.70482e-07	1.41896e-06	1.09236e-06
Domain_of_unknown_function_DUF1854	6.95609e-06	2.75114e-06	2.40028e-06
Domain_of_unknown_function_DUF1857	2.04749e-07	1.80601e-06	5.70038e-07
Domain_of_unknown_function_DUF1868	3.32481e-07	0	0
Domain_of_unknown_function_DUF1871	1.26686e-07	4.65296e-07	1.13111e-07
Domain_of_unknown_function_DUF1874	9.79902e-08	6.54274e-07	3.3734e-07
Domain_of_unknown_function_DUF1877	4.31254e-06	2.80813e-06	2.1528e-06
Domain_of_unknown_function_DUF1883	1.2925e-07	0	3.00996e-07
Domain_of_unknown_function_DUF1887	3.58362e-06	3.49185e-07	1.69031e-06
Domain_of_unknown_function_DUF1889	0	4.93454e-07	2.77009e-06
Domain_of_unknown_function_DUF1893	2.11124e-05	2.42025e-05	1.4315e-05
Domain_of_unknown_function_DUF1896	0	0	2.47009e-07
Domain_of_unknown_function_DUF1902	2.25835e-07	1.08977e-07	0
Domain_of_unknown_function_DUF1905	0	2.24481e-07	1.46455e-06
Domain_of_unknown_function_DUF1911	7.38536e-07	6.63587e-07	1.37187e-06
Domain_of_unknown_function_DUF1919	1.70271e-05	1.66082e-05	1.20901e-05
Domain_of_unknown_function_DUF1934	5.465e-05	5.76415e-05	3.25786e-05
Domain_of_unknown_function_DUF1961	6.49652e-06	1.10983e-06	4.68333e-07
Domain_of_unknown_function_DUF1963	9.93126e-08	3.87746e-08	0
Domain_of_unknown_function_DUF1992	5.04144e-07	9.62318e-07	4.8739e-06
Domain_of_unknown_function_DUF1998	8.40585e-06	7.67323e-06	1.597e-05
Domain_of_unknown_function_DUF2017	5.75853e-07	0	0
Domain_of_unknown_function_DUF2018	0	1.08962e-07	0
Domain_of_unknown_function_DUF202	4.56597e-07	1.10155e-06	6.02015e-06
Domain_of_unknown_function_DUF2020	3.02141e-07	0	0
Domain_of_unknown_function_DUF2172	8.58198e-06	4.23669e-06	5.98293e-06
Domain_of_unknown_function_DUF2341	4.30797e-08	2.04359e-07	6.06091e-08
Domain_of_unknown_function_DUF2479	2.98429e-05	1.59716e-05	3.06452e-05
Domain_of_unknown_function_DUF2935	2.96395e-05	1.9112e-05	3.33035e-05
Domain_of_unknown_function_DUF302	9.29785e-08	9.94487e-07	1.34906e-06
Domain_of_unknown_function_DUF3127	3.43408e-06	5.15351e-06	2.71663e-06
Domain_of_unknown_function_DUF3173	3.88284e-06	2.30117e-07	3.18073e-07
Domain_of_unknown_function_DUF3244	5.49728e-07	3.33301e-06	4.61648e-06
Domain_of_unknown_function_DUF3284	3.98542e-05	4.29633e-05	3.08314e-05
Domain_of_unknown_function_DUF3560	9.81577e-07	1.11276e-06	5.38933e-06
Domain_of_unknown_function_DUF3576	0	1.61641e-07	0
Domain_of_unknown_function_DUF3597	2.34388e-07	1.62025e-06	2.81288e-07
Domain_of_unknown_function_DUF3599	1.57685e-06	1.16176e-06	1.26199e-07
Domain_of_unknown_function_DUF366	5.44811e-07	5.03152e-07	6.83484e-07
Domain_of_unknown_function_DUF370	1.53909e-05	1.02526e-05	1.39817e-05
Domain_of_unknown_function_DUF374	2.64213e-06	3.87116e-06	4.96259e-06
Domain_of_unknown_function_DUF3783	8.08121e-06	1.50756e-05	8.64449e-06
Domain_of_unknown_function_DUF3784	6.49452e-06	9.95139e-06	1.86335e-05
Domain_of_unknown_function_DUF3786	3.03699e-05	4.16383e-05	8.53296e-05
Domain_of_unknown_function_DUF3806	7.46943e-08	0	0
Domain_of_unknown_function_DUF3817	2.47964e-07	0	1.65745e-07
Domain_of_unknown_function_DUF3837	8.69429e-07	1.16164e-06	7.73874e-07
Domain_of_unknown_function_DUF3841	3.7658e-06	2.72306e-06	5.89838e-06
Domain_of_unknown_function_DUF3842	2.21188e-05	1.08574e-05	1.55688e-05
Domain_of_unknown_function_DUF3846	2.9959e-06	1.13144e-06	5.52354e-06
Domain_of_unknown_function_DUF3869	1.53029e-06	4.99618e-06	5.24236e-06
Domain_of_unknown_function_DUF3870	9.74509e-08	2.16219e-07	6.35545e-07
Domain_of_unknown_function_DUF3883	1.06517e-06	2.05839e-06	1.5209e-06
Domain_of_unknown_function_DUF3885	0	8.76288e-08	1.83277e-07
Domain_of_unknown_function_DUF3893	2.12567e-07	4.13224e-06	4.25561e-06
Domain_of_unknown_function_DUF3899	4.49564e-07	1.80049e-07	2.69901e-06
Domain_of_unknown_function_DUF3943	1.13696e-05	1.59751e-05	1.1105e-05
Domain_of_unknown_function_DUF4040	6.65627e-06	4.94835e-06	5.93465e-06
Domain_of_unknown_function_DUF4049	9.59028e-07	4.55981e-06	2.08119e-05
Domain_of_unknown_function_DUF4055	1.63636e-06	1.86134e-06	8.84468e-06
Domain_of_unknown_function_DUF4062	4.52419e-06	7.06006e-06	5.2962e-06
Domain_of_unknown_function_DUF4105	2.3956e-07	8.6001e-07	4.59043e-08
Domain_of_unknown_function_DUF4112	5.88591e-06	1.53559e-06	3.14297e-06
Domain_of_unknown_function_DUF4121	4.16939e-06	5.83902e-06	7.20278e-06
Domain_of_unknown_function_DUF4122	2.78317e-06	7.27349e-06	9.93359e-06
Domain_of_unknown_function_DUF4129	1.33055e-06	7.6144e-06	7.12336e-06
Domain_of_unknown_function_DUF4130	2.09735e-06	1.47386e-06	1.26698e-06
Domain_of_unknown_function_DUF4133	7.17116e-05	6.09796e-05	4.51896e-05
[truncated: 4,218 more rows]
