# Supplementary material for: Sanwei sandalwood decoction improves function of the gut microbiota in heart failure
Source: Front Microbiol. 2023 Oct 19;14:1236749. doi: 10.3389/fmicb.2023.1236749 (PMC10620746; doi:10.3389/fmicb.2023.1236749)
Supplement: Supplementary file 14 [file Data_Sheet_14.XLSX]

## Sheet: Sheet1
KO	KO_Definition	Normal	Model	Sanwei.sandalwood.decoction
K00001	alcohol dehydrogenase	0.00027926	0.000259802	0.000230183
K00002	alcohol dehydrogenase (NADP+)	5.30511e-06	1.88351e-05	3.64024e-05
K00003	homoserine dehydrogenase	0.000327287	0.000357934	0.000364542
K00004	(R,R)-butanediol dehydrogenase / meso-butanediol dehydrogenase / diacetyl reductase	1.17132e-05	8.30312e-06	1.03039e-05
K00005	glycerol dehydrogenase	4.98544e-05	3.49338e-05	0.000110494
K00008	L-iditol 2-dehydrogenase	0.000115413	0.000166732	0.000323843
K00009	mannitol-1-phosphate 5-dehydrogenase	8.60258e-05	3.56036e-05	7.5355e-05
K00010	myo-inositol 2-dehydrogenase / D-chiro-inositol 1-dehydrogenase	5.42159e-05	5.39011e-05	0.000157689
K00011	aldehyde reductase	0	0	1.64171e-07
K00012	UDPglucose 6-dehydrogenase	0.000294019	0.000365408	0.000302932
K00013	histidinol dehydrogenase	0.000184473	0.000273131	0.000251932
K00014	shikimate dehydrogenase	0.000261098	0.000258611	0.000279828
K00015	glyoxylate reductase	4.19176e-05	3.02783e-05	2.13334e-05
K00016	L-lactate dehydrogenase	0.00063233	0.000659611	0.000478172
K00018	glycerate dehydrogenase	0.000201487	0.000195884	0.000218668
K00019	3-hydroxybutyrate dehydrogenase	1.3694e-06	1.70274e-06	9.67848e-06
K00020	3-hydroxyisobutyrate dehydrogenase	2.74307e-05	1.75717e-05	3.68538e-05
K00021	hydroxymethylglutaryl-CoA reductase (NADPH)	2.83203e-07	4.2607e-07	5.72786e-07
K00022	3-hydroxyacyl-CoA dehydrogenase	4.2564e-05	7.25178e-05	3.60392e-05
K00023	acetoacetyl-CoA reductase	2.53762e-06	3.04385e-06	2.48609e-06
K00024	malate dehydrogenase	0.000210491	0.000179493	0.000162772
K00027	malate dehydrogenase (oxaloacetate-decarboxylating)	0.000166723	0.000189665	0.000254577
K00029	malate dehydrogenase (oxaloacetate-decarboxylating)(NADP+)	0.000160815	0.000129124	0.000120323
K00030	isocitrate dehydrogenase (NAD+)	4.48208e-05	3.55453e-05	3.30813e-05
K00031	isocitrate dehydrogenase	0.000106662	0.000169003	0.000162628
K00032	phosphogluconate 2-dehydrogenase	4.21093e-07	8.50812e-07	6.36158e-07
K00033	6-phosphogluconate dehydrogenase	0.000217436	0.000228369	0.000162787
K00034	glucose 1-dehydrogenase	9.97274e-06	2.00986e-05	8.91246e-05
K00036	glucose-6-phosphate 1-dehydrogenase	0.000187199	0.000201399	0.000144951
K00038	3alpha(or 20beta)-hydroxysteroid dehydrogenase	3.51755e-05	3.67903e-05	2.37737e-05
K00039	ribitol 2-dehydrogenase	0	0	1.82641e-07
K00040	fructuronate reductase	8.12921e-05	0.000119769	0.000188114
K00041	tagaturonate reductase	0.000151573	0.000148098	0.000151514
K00042	2-hydroxy-3-oxopropionate reductase	2.32312e-05	3.29674e-05	8.66931e-05
K00045	mannitol 2-dehydrogenase	1.87878e-05	7.19468e-06	2.83241e-06
K00046	gluconate 5-dehydrogenase	0.000133949	0.000136695	0.000147712
K00048	lactaldehyde reductase	5.1069e-05	9.84694e-05	0.000139179
K00052	3-isopropylmalate dehydrogenase	0.00018111	0.000244781	0.000268818
K00053	ketol-acid reductoisomerase	0.000148536	0.000172277	0.000209281
K00054	hydroxymethylglutaryl-CoA reductase	0.000160767	0.000105341	9.94129e-05
K00055	aryl-alcohol dehydrogenase	2.89498e-05	1.75477e-05	1.20163e-05
K00057	glycerol-3-phosphate dehydrogenase (NAD(P)+)	0.000444563	0.000446818	0.000420469
K00058	D-3-phosphoglycerate dehydrogenase / 2-oxoglutarate reductase	0.000372965	0.000428203	0.000422895
K00059	3-oxoacyl-	0.000938051	0.000760087	0.000824227
K00060	threonine 3-dehydrogenase	3.63182e-06	6.6626e-06	2.07105e-05
K00064	D-threo-aldose 1-dehydrogenase	5.37154e-08	0	4.49883e-08
K00065	2-dehydro-3-deoxy-D-gluconate 5-dehydrogenase	9.47928e-05	5.98819e-05	7.92696e-05
K00066	GDP-mannose 6-dehydrogenase	7.30021e-06	1.3833e-05	1.73321e-05
K00067	dTDP-4-dehydrorhamnose reductase	0.000438861	0.000415854	0.000414177
K00068	sorbitol-6-phosphate 2-dehydrogenase	4.97096e-06	5.21157e-06	2.70521e-05
K00073	ureidoglycolate dehydrogenase (NAD+)	3.97304e-06	6.6187e-06	3.82849e-05
K00074	3-hydroxybutyryl-CoA dehydrogenase	5.57338e-05	0.000115999	0.000125086
K00075	UDP-N-acetylmuramate dehydrogenase	0.00041133	0.000511302	0.000455649
K00076	7-alpha-hydroxysteroid dehydrogenase	5.65947e-05	2.35988e-05	2.82314e-05
K00077	2-dehydropantoate 2-reductase	0.000129929	0.000211284	0.000164845
K00078	dihydrodiol dehydrogenase / D-xylose 1-dehydrogenase (NADP)	7.90342e-05	0.000117698	0.000132014
K00079	carbonyl reductase 1	0	0	3.58766e-07
K00086	1,3-propanediol dehydrogenase	4.49845e-05	5.45003e-05	4.7198e-05
K00087	xanthine dehydrogenase molybdenum-binding subunit	1.9083e-05	2.5151e-05	5.24472e-05
K00088	IMP dehydrogenase	0.00049048	0.000463329	0.0004266
K00090	glyoxylate/hydroxypyruvate/2-ketogluconate reductase	1.07899e-06	2.93313e-06	1.40538e-05
K00091	dihydroflavonol-4-reductase	2.11747e-05	2.60439e-05	1.94478e-05
K00094	galactitol-1-phosphate 5-dehydrogenase	4.96438e-07	1.52372e-06	1.09658e-05
K00096	glycerol-1-phosphate dehydrogenase	8.33555e-05	6.20629e-05	0.000112614
K00097	4-hydroxythreonine-4-phosphate dehydrogenase	0.000148149	0.000123914	0.00012186
K00098	L-idonate 5-dehydrogenase	7.06252e-07	6.51603e-07	8.45361e-06
K00099	1-deoxy-D-xylulose-5-phosphate reductoisomerase	0.000312614	0.000345689	0.000345385
K00100	butanol dehydrogenase	9.38722e-06	2.95358e-05	5.23108e-05
K00101	L-lactate dehydrogenase (cytochrome)	6.03756e-06	1.12716e-05	2.87238e-05
K00102	D-lactate dehydrogenase (cytochrome)	2.52395e-06	3.89096e-06	2.64419e-06
K00104	glycolate dehydrogenase FAD-linked subunit	6.00498e-05	9.34381e-05	7.15989e-05
K00105	alpha-glycerophosphate oxidase	2.34868e-06	6.1154e-07	1.07822e-05
K00106	xanthine dehydrogenase/oxidase	6.24377e-08	0	6.14428e-08
K00108	choline dehydrogenase	1.24172e-06	2.81264e-06	1.40061e-05
K00109	2-hydroxyglutarate dehydrogenase	7.01232e-08	5.74617e-08	2.85258e-08
K00111	glycerol-3-phosphate dehydrogenase	0.000184164	0.000217274	0.000289751
K00112	glycerol-3-phosphate dehydrogenase subunit B	2.2505e-05	2.6499e-05	3.05063e-05
K00113	glycerol-3-phosphate dehydrogenase subunit C	2.11845e-05	2.54812e-05	2.94136e-05
K00114	alcohol dehydrogenase (cytochrome c)	1.583e-07	0	0
K00116	malate dehydrogenase (qui-)	3.29735e-06	5.52458e-06	1.65586e-05
K00117	quinoprotein glucose dehydrogenase	1.24754e-06	2.1722e-06	1.39902e-05
K00118	glucose-fructose oxidoreductase	1.14624e-05	1.04651e-05	8.78827e-06
K00119	alcohol dehydrogenase (nicotinoprotein)	3.69331e-07	0	0
K00121	S-(hydroxymethyl)glutathione dehydrogenase / alcohol dehydrogenase	4.22409e-06	3.98027e-06	2.92172e-05
K00122	formate dehydrogenase	0	4.65264e-07	1.41035e-07
K00123	formate dehydrogenase major subunit	4.29003e-05	3.88165e-05	9.4887e-05
K00124	formate dehydrogenase iron-sulfur subunit	1.95685e-05	1.80608e-05	3.40503e-05
K00125	formate dehydrogenase (coenzyme F420) beta subunit	2.71749e-05	2.20867e-05	3.81735e-05
K00127	formate dehydrogenase subunit gamma	3.09946e-06	2.09984e-05	3.73343e-05
K00128	aldehyde dehydrogenase (NAD+)	7.93348e-05	0.000126002	0.000178851
K00130	betaine-aldehyde dehydrogenase	5.02804e-06	7.35586e-06	2.03502e-05
K00131	glyceraldehyde-3-phosphate dehydrogenase (NADP+)	6.17319e-06	8.23206e-06	6.84241e-06
K00132	acetaldehyde dehydrogenase (acetylating)	2.45116e-05	1.79813e-05	3.75293e-05
K00133	aspartate-semialdehyde dehydrogenase	0.000414587	0.000388411	0.000370423
K00134	glyceraldehyde 3-phosphate dehydrogenase (phosphorylating)	0.000435962	0.000385946	0.000373456
K00135	succinate-semialdehyde dehydrogenase / glutarate-semialdehyde dehydrogenase	0.000167392	0.000134989	0.000102545
K00137	aminobutyraldehyde dehydrogenase	3.5199e-07	1.35864e-06	1.10605e-05
K00138	aldehyde dehydrogenase	2.10806e-06	2.81056e-06	1.7164e-05
K00140	malonate-semialdehyde dehydrogenase (acetylating) / methylmalonate-semialdehyde dehydrogenase	1.28634e-05	4.4135e-06	5.7448e-06
K00141	benzaldehyde dehydrogenase (NAD)	0	0	2.74272e-07
K00143	L-2-aminoadipate reductase	1.44764e-07	3.00947e-07	5.21785e-07
K00145	N-acetyl-gamma-glutamyl-phosphate reductase	0.000293174	0.000302831	0.000315908
K00146	phenylacetaldehyde dehydrogenase	3.98105e-07	1.78875e-06	1.17009e-05
K00147	glutamate-5-semialdehyde dehydrogenase	0.000313651	0.000317128	0.000348727
K00148	glutathione-independent formaldehyde dehydrogenase	7.99025e-08	0	0
K00150	glyceraldehyde-3-phosphate dehydrogenase (NAD(P))	1.531e-06	1.35452e-06	8.41868e-07
K00151	5-carboxymethyl-2-hydroxymuconic-semialdehyde dehydrogenase	9.93372e-07	2.36968e-06	1.28793e-05
K00152	salicylaldehyde dehydrogenase	1.5152e-07	0	0
K00153	S-(hydroxymethyl)mycothiol dehydrogenase	1.19213e-06	2.91188e-08	2.9306e-08
K00154	coniferyl-aldehyde dehydrogenase	3.35253e-07	1.1103e-07	7.64694e-08
K00156	pyruvate dehydrogenase (qui-)	1.84305e-06	4.3259e-06	1.56316e-05
K00158	pyruvate oxidase	0.000144827	0.000111879	7.59442e-05
K00161	pyruvate dehydrogenase E1 component alpha subunit	6.93109e-05	3.67344e-05	4.36665e-05
K00162	pyruvate dehydrogenase E1 component beta subunit	6.52957e-05	3.42854e-05	4.04965e-05
K00163	pyruvate dehydrogenase E1 component	2.6126e-06	2.82236e-06	1.65373e-05
K00164	2-oxoglutarate dehydrogenase E1 component	1.25438e-06	6.13048e-06	1.68508e-05
K00166	2-oxoisovalerate dehydrogenase E1 component alpha subunit	1.81785e-07	1.2363e-07	0
K00167	2-oxoisovalerate dehydrogenase E1 component beta subunit	1.33171e-07	0	0
K00169	pyruvate ferredoxin oxidoreductase alpha subunit	5.88653e-05	5.3132e-05	6.31468e-05
K00170	pyruvate ferredoxin oxidoreductase beta subunit	4.08021e-05	3.64502e-05	3.49481e-05
K00171	pyruvate ferredoxin oxidoreductase delta subunit	8.90806e-06	8.36441e-06	9.70634e-06
K00172	pyruvate ferredoxin oxidoreductase gamma subunit	3.479e-05	3.49657e-05	4.47541e-05
K00174	2-oxoglutarate/2-oxoacid ferredoxin oxidoreductase subunit alpha	0.000380682	0.000283723	0.00025015
K00175	2-oxoglutarate/2-oxoacid ferredoxin oxidoreductase subunit beta	0.000332941	0.000237994	0.000214325
K00176	2-oxoglutarate ferredoxin oxidoreductase subunit delta	5.24612e-06	4.18645e-06	2.37165e-06
K00177	2-oxoglutarate ferredoxin oxidoreductase subunit gamma	0.000142209	9.12102e-05	7.0513e-05
K00179	indolepyruvate ferredoxin oxidoreductase, alpha subunit	0.000197969	0.000168315	0.000177829
K00180	indolepyruvate ferredoxin oxidoreductase, beta subunit	0.000130054	0.000103824	0.0001124
K00184	dimethyl sulfoxide reductase iron-sulfur subunit	7.48096e-05	3.70225e-05	6.84346e-05
K00185	dimethyl sulfoxide reductase membrane subunit	4.33841e-05	1.83947e-05	3.49635e-05
K00186	2-oxoisovalerate ferredoxin oxidoreductase alpha subunit	9.28312e-08	8.47281e-08	0
K00189	2-oxoisovalerate/pyruvate ferredoxin oxidoreductase gamma subunit	0	0	7.7798e-08
K00194	acetyl-CoA decarbonylase/synthase, CODH/ACS complex subunit delta	2.53601e-05	2.37675e-05	4.41045e-05
K00196	anaerobic carbon-monoxide dehydrogenase iron sulfur subunit	2.27314e-05	1.75633e-05	4.80865e-05
K00197	acetyl-CoA decarbonylase/synthase, CODH/ACS complex subunit gamma	2.97926e-05	2.86721e-05	5.17472e-05
K00198	anaerobic carbon-monoxide dehydrogenase catalytic subunit	3.50759e-05	3.77293e-05	6.41851e-05
K00200	formylmethanofuran dehydrogenase subunit A	2.18989e-07	2.42602e-07	4.97619e-07
K00201	formylmethanofuran dehydrogenase subunit B	1.97877e-07	3.13171e-07	5.49179e-07
K00202	formylmethanofuran dehydrogenase subunit C	1.09287e-07	2.60583e-07	5.07973e-07
K00203	formylmethanofuran dehydrogenase subunit D	2.79988e-07	1.36883e-07	6.97888e-08
K00206	phosphonoacetaldehyde dehydrogenase	0	7.86761e-08	5.43764e-08
K00207	dihydropyrimidine dehydrogenase (NADP+)	1.02418e-07	1.10612e-07	0
K00208	enoyl-	6.60875e-05	6.48153e-05	7.2285e-05
K00209	enoyl-	8.62764e-06	1.48797e-05	1.99136e-05
K00215	4-hydroxy-tetrahydrodipicolinate reductase	0.000335491	0.000336401	0.000337654
K00216	2,3-dihydro-2,3-dihydroxybenzoate dehydrogenase	3.36925e-06	3.46011e-06	1.30116e-05
K00217	maleylacetate reductase	2.30941e-07	0	0
K00218	protochlorophyllide reductase	1.73107e-07	0	0
K00219	2,4-dienoyl-CoA reductase (NADPH2)	7.64992e-05	7.61256e-05	9.8719e-05
K00220	cyclohexadieny/prephenate dehydrogenase	1.59438e-07	1.00992e-07	1.64956e-07
K00221	alkylmercury lyase	0	4.40363e-08	0
K00226	dihydroorotate dehydrogenase (fumarate)	8.73497e-05	9.77958e-05	6.43216e-05
K00228	coproporphyrinogen III oxidase	7.40799e-07	1.98834e-06	1.36068e-05
K00230	menaqui--dependent protoporphyrinogen oxidase	1.78073e-05	2.17919e-05	3.12484e-05
K00231	protoporphyrinogen/coproporphyrinogen III oxidase	8.0321e-06	1.92959e-06	6.86753e-06
K00239	succinate dehydrogenase flavoprotein subunit	0.000197356	0.000206393	0.000188746
K00240	succinate dehydrogenase iron-sulfur subunit	0.000120952	0.000158488	0.000115077
K00241	succinate dehydrogenase cytochrome b subunit	0.00012085	0.000104668	9.41738e-05
K00242	succinate dehydrogenase membrane anchor subunit	1.25644e-06	6.84609e-06	9.60898e-06
K00243	uncharacterized protein	0.000213632	0.000216982	0.000235975
K00244	succinate dehydrogenase flavoprotein subunit	0.000455538	0.000379028	0.000401345
K00245	succinate dehydrogenase iron-sulfur subunit	3.83002e-06	5.82382e-06	1.75437e-05
K00246	succinate dehydrogenase subunit C	1.71672e-06	4.18636e-06	7.25927e-06
K00247	succinate dehydrogenase subunit D	4.99149e-07	9.2342e-07	5.01552e-06
K00248	butyryl-CoA dehydrogenase	0.000142125	0.000199848	0.000166276
K00249	acyl-CoA dehydrogenase	8.47858e-06	6.93632e-06	1.10249e-05
K00252	glutaryl-CoA dehydrogenase	1.15109e-06	1.83695e-07	1.66838e-07
K00253	isovaleryl-CoA dehydrogenase	6.13005e-07	1.21151e-06	1.46042e-06
K00254	dihydroorotate dehydrogenase	8.39492e-06	6.37231e-05	3.80961e-05
K00259	alanine dehydrogenase	0.000163082	0.000113029	0.000103743
K00260	glutamate dehydrogenase	3.28304e-07	1.58793e-07	1.1583e-06
K00261	glutamate dehydrogenase (NAD(P)+)	1.3507e-06	8.3374e-07	8.87482e-07
K00262	glutamate dehydrogenase (NADP+)	0.000646261	0.000622609	0.000612287
K00263	leucine dehydrogenase	7.05706e-07	1.48044e-07	4.64492e-07
K00265	glutamate synthase (NADPH) large chain	0.000222933	0.000242914	0.00024154
K00266	glutamate synthase (NADPH) small chain	0.000557403	0.000615825	0.000648452
K00273	D-amino-acid oxidase	3.08406e-07	1.28312e-07	2.84025e-07
K00274	monoamine oxidase	3.43967e-07	3.12922e-07	4.06938e-07
K00275	pyridoxamine 5'-phosphate oxidase	3.81408e-05	3.31427e-05	4.73007e-05
K00276	primary-amine oxidase	4.72482e-07	1.61724e-06	9.66356e-06
K00278	L-aspartate oxidase	0.000237165	0.000212657	0.000234818
K00279	cytokinin dehydrogenase	8.22752e-08	0	7.02778e-07
K00281	glycine dehydrogenase	3.88589e-06	1.90591e-05	2.87184e-05
K00282	glycine dehydrogenase subunit 1	0.000124984	9.49399e-05	8.80405e-05
K00283	glycine dehydrogenase subunit 2	0.000129023	9.65246e-05	9.08987e-05
K00284	glutamate synthase (ferredoxin)	5.24222e-06	3.45226e-05	2.91959e-05
K00285	D-amino-acid dehydrogenase	3.77769e-06	4.15037e-06	1.99525e-05
K00286	pyrroline-5-carboxylate reductase	0.000313021	0.000292902	0.000326118
K00287	dihydrofolate reductase	0.000243737	0.000287794	0.000253514
K00288	methylenetetrahydrofolate dehydrogenase (NADP+) / methenyltetrahydrofolate cyclohydrolase / formyltetrahydrofolate synthetase	1.12897e-06	1.18901e-06	9.27364e-07
K00290	saccharopine dehydrogenase (NAD+, L-lysine forming)	0.000150865	0.000122582	0.000105795
K00294	1-pyrroline-5-carboxylate dehydrogenase	2.30126e-07	1.20215e-06	1.67796e-06
K00297	methylenetetrahydrofolate reductase (NADH)	0.000227896	0.000237769	0.000241403
K00298	N5-(carboxyethyl)ornithine synthase	8.23974e-07	5.65892e-07	9.80827e-07
K00299	FMN reductase	1.37772e-06	1.92917e-06	7.98634e-06
K00301	sarcosine oxidase	8.45597e-07	3.68383e-08	0
K00302	sarcosine oxidase, subunit alpha	1.30204e-07	5.84817e-07	1.81617e-07
K00303	sarcosine oxidase, subunit beta	3.96965e-07	4.861e-07	0
K00311	electron-transferring-flavoprotein dehydrogenase	1.22395e-07	1.75604e-07	4.0251e-07
K00313	electron transfer flavoprotein-qui- oxidoreductase	1.13999e-05	1.06228e-05	4.66973e-05
K00318	proline dehydrogenase	1.41055e-07	7.05019e-07	3.68302e-07
K00319	methylenetetrahydromethanopterin dehydrogenase	1.20765e-07	2.40948e-07	4.7045e-07
K00320	5,10-methylenetetrahydromethanopterin reductase	2.91985e-07	4.23007e-07	5.75037e-07
K00322	NAD(P) transhydrogenase	1.22476e-06	3.06446e-06	1.69295e-05
K00323	H+-translocating NAD(P) transhydrogenase	2.04263e-06	1.67e-06	7.58129e-07
K00324	H+-translocating NAD(P) transhydrogenase subunit alpha	1.91024e-05	5.93043e-05	3.47991e-05
K00325	H+-translocating NAD(P) transhydrogenase subunit beta	1.97675e-05	5.33832e-05	3.19498e-05
K00330	NADH-qui- oxidoreductase subunit A	4.46704e-05	4.04989e-05	3.75601e-05
K00331	NADH-qui- oxidoreductase subunit B	8.30276e-05	7.69649e-05	7.23389e-05
K00332	NADH-qui- oxidoreductase subunit C	5.9203e-06	3.06531e-06	3.84161e-06
K00333	NADH-qui- oxidoreductase subunit D	1.50855e-06	1.60431e-06	1.87752e-06
K00334	NADH-qui- oxidoreductase subunit E	3.80325e-05	2.57173e-05	5.5403e-05
K00335	NADH-qui- oxidoreductase subunit F	7.34889e-05	8.70817e-05	0.000163204
K00336	NADH-qui- oxidoreductase subunit G	9.22822e-05	8.52128e-05	0.000152301
K00337	NADH-qui- oxidoreductase subunit H	0.000127632	9.57307e-05	9.88447e-05
K00338	NADH-qui- oxidoreductase subunit I	9.48e-05	7.59864e-05	7.19139e-05
K00339	NADH-qui- oxidoreductase subunit J	8.11261e-05	6.63124e-05	6.87831e-05
K00340	NADH-qui- oxidoreductase subunit K	1.97572e-05	2.27758e-05	1.80719e-05
K00341	NADH-qui- oxidoreductase subunit L	0.000118465	0.000103996	0.000103475
K00342	NADH-qui- oxidoreductase subunit M	0.000119852	0.000100109	9.8237e-05
K00343	NADH-qui- oxidoreductase subunit N	0.000115082	0.000101007	9.53042e-05
K00344	NADPH:qui- reductase	0.000146486	0.000190671	0.000167181
K00346	Na+-transporting NADH:ubiqui- oxidoreductase subunit A	0.000138308	0.000114062	9.91487e-05
K00347	Na+-transporting NADH:ubiqui- oxidoreductase subunit B	0.000130202	0.000105851	9.21174e-05
K00348	Na+-transporting NADH:ubiqui- oxidoreductase subunit C	0.000111097	9.01302e-05	7.50962e-05
K00349	Na+-transporting NADH:ubiqui- oxidoreductase subunit D	8.7586e-05	7.92609e-05	6.5004e-05
K00350	Na+-transporting NADH:ubiqui- oxidoreductase subunit E	8.54739e-05	7.69129e-05	6.25542e-05
K00351	Na+-transporting NADH:ubiqui- oxidoreductase subunit F	0.000148766	0.000120907	0.000128119
K00354	NADPH2 dehydrogenase	6.35648e-05	9.13761e-05	6.29111e-05
K00355	NAD(P)H dehydrogenase (qui-)	0.000131502	0.000100541	8.74897e-05
K00359	NADPH:qui- reductase	2.32357e-07	3.18838e-08	1.48006e-07
K00362	nitrite reductase (NADH) large subunit	3.84387e-05	1.36366e-05	3.83314e-05
K00363	nitrite reductase (NADH) small subunit	2.42735e-07	5.9202e-07	3.21171e-06
K00364	GMP reductase	0.000179416	0.000138853	0.000110824
K00366	ferredoxin-nitrite reductase	2.54995e-05	7.47047e-05	7.00557e-05
K00367	ferredoxin-nitrate reductase	1.43644e-06	1.76501e-06	1.67327e-06
K00368	nitrite reductase (NO-forming)	7.70119e-07	9.30493e-07	1.04637e-06
K00370	nitrate reductase / nitrite oxidoreductase, alpha subunit	4.8911e-05	2.51e-05	4.29775e-05
K00371	nitrate reductase / nitrite oxidoreductase, beta subunit	3.20021e-05	2.03311e-05	3.73985e-05
K00372	assimilatory nitrate reductase catalytic subunit	4.44071e-06	7.6082e-07	3.73223e-06
K00373	nitrate reductase molybdenum cofactor assembly chaperone NarJ/NarW	2.08035e-05	1.71646e-05	2.79759e-05
K00374	nitrate reductase gamma subunit	2.28359e-05	1.61523e-05	2.86699e-05
K00375	GntR family transcriptional regulator / MocR family aminotransferase	0.000194699	0.000192047	0.000236187
K00376	nitrous-oxide reductase	3.80726e-07	1.5604e-06	2.71329e-07
K00380	sulfite reductase (NADPH) flavoprotein alpha-component	2.05081e-05	2.10898e-05	3.45583e-05
K00381	sulfite reductase (NADPH) hemoprotein beta-component	7.77738e-07	2.25839e-06	1.23807e-05
K00382	dihydrolipoamide dehydrogenase	0.000233099	0.000220449	0.000198408
K00383	glutathione reductase (NADPH)	9.49467e-05	0.000113795	0.000102288
K00384	thioredoxin reductase (NADPH)	0.00054931	0.000643203	0.000632621
K00385	anaerobic sulfite reductase subunit C	3.56537e-05	3.61325e-05	7.12139e-05
K00387	sulfite oxidase	9.25234e-07	8.43287e-07	6.74883e-07
K00389	putative membrane protein	3.17805e-07	1.20261e-06	5.38225e-06
K00390	phosphoadenosine phosphosulfate reductase	0.000147599	0.000137872	0.00013743
K00392	sulfite reductase (ferredoxin)	2.42462e-05	1.87059e-05	2.58838e-05
K00394	adenylylsulfate reductase, subunit A	1.32635e-05	5.90587e-06	1.09486e-05
K00395	adenylylsulfate reductase, subunit B	1.43483e-06	8.25091e-07	7.25309e-07
K00399	methyl-coenzyme M reductase alpha subunit	2.38495e-07	3.87764e-07	7.85455e-07
K00400	methyl coenzyme M reductase system, component A2	3.91992e-07	5.84735e-07	8.56306e-07
K00401	methyl-coenzyme M reductase beta subunit	2.49708e-07	5.63996e-07	5.55842e-07
K00402	methyl-coenzyme M reductase gamma subunit	2.07502e-07	1.97047e-07	5.79685e-07
K00404	cytochrome c oxidase cbb3-type subunit I	8.96519e-07	7.55505e-07	9.75469e-07
K00405	cytochrome c oxidase cbb3-type subunit II	6.27137e-07	5.4128e-07	7.00272e-07
K00406	cytochrome c oxidase cbb3-type subunit III	8.17361e-07	3.36265e-07	1.18829e-06
K00410	ubiquinol-cytochrome c reductase cytochrome b/c1 subunit	1.31172e-07	1.85655e-07	1.66796e-07
K00411	ubiquinol-cytochrome c reductase iron-sulfur subunit	4.79455e-07	6.13423e-07	6.05536e-07
K00412	ubiquinol-cytochrome c reductase cytochrome b subunit	9.39761e-07	9.65957e-07	1.48419e-06
K00413	ubiquinol-cytochrome c reductase cytochrome c1 subunit	8.2049e-07	7.64932e-07	1.16256e-06
K00425	cytochrome bd ubiquinol oxidase subunit I	0.000345194	0.000270377	0.000238399
K00426	cytochrome bd ubiquinol oxidase subunit II	0.000297486	0.000219345	0.000191356
K00427	L-lactate permease	9.00643e-07	2.24418e-06	1.62287e-05
K00428	cytochrome c peroxidase	9.23879e-06	1.6611e-05	2.21327e-05
K00432	glutathione peroxidase	7.07972e-06	1.93699e-05	2.86836e-05
K00433	non-heme chloroperoxidase	0.000156445	0.000106533	7.24468e-05
K00435	hydrogen peroxide-dependent heme synthase	7.72557e-07	1.72997e-07	4.71805e-07
K00437		1.01468e-05	4.54785e-06	6.80745e-06
K00440	coenzyme F420 hydrogenase subunit alpha	2.31914e-07	2.71082e-07	3.35819e-07
K00441	coenzyme F420 hydrogenase subunit beta	2.99574e-05	1.72173e-05	1.9058e-05
K00442	coenzyme F420 hydrogenase subunit delta	2.42775e-07	3.94685e-07	4.09084e-07
K00443	coenzyme F420 hydrogenase subunit gamma	1.22696e-07	3.17267e-07	3.94105e-07
K00446	catechol 2,3-dioxygenase	3.73702e-07	1.74453e-07	1.30603e-07
K00448	protocatechuate 3,4-dioxygenase, alpha subunit	4.76458e-07	2.33856e-07	6.83887e-08
K00449	protocatechuate 3,4-dioxygenase, beta subunit	7.36052e-07	1.88974e-07	9.63186e-08
K00450	gentisate 1,2-dioxygenase	1.62592e-07	0	0
K00451	homogentisate 1,2-dioxygenase	1.3365e-07	4.27814e-08	8.89282e-08
K00453	tryptophan 2,3-dioxygenase	0	4.49577e-08	0
K00455	3,4-dihydroxyphenylacetate 2,3-dioxygenase	6.01719e-07	2.48371e-06	1.29703e-05
K00457	4-hydroxyphenylpyruvate dioxygenase	3.96103e-06	1.85392e-06	8.47395e-07
K00459	nitronate monooxygenase	0.000113114	0.000110364	0.000188293
K00464	all-trans-8'-apo-beta-carotenal 15,15'-oxygenase	8.87806e-08	0	0
K00467	lactate 2-monooxygenase	1.48194e-07	0	5.4893e-08
K00472	prolyl 4-hydroxylase	7.33645e-08	4.97253e-08	0
K00481	p-hydroxybenzoate 3-monooxygenase	7.81401e-07	4.0855e-08	2.34218e-07
K00483	4-hydroxyphenylacetate 3-monooxygenase	1.10694e-06	2.93945e-06	1.45054e-05
K00484	flavin reductase (NADH)	1.41905e-06	4.66001e-06	1.01764e-05
K00485	dimethylaniline monooxygenase (N-oxide forming) / hypotaurine monooxygenase	0	1.24312e-07	2.83357e-07
K00500	phenylalanine-4-hydroxylase	0	3.68939e-08	0
K00508	linoleoyl-CoA desaturase	8.49702e-08	0	0
K00520	mercuric reductase	1.90613e-06	5.93899e-07	7.96666e-07
K00523	CDP-4-dehydro-6-deoxyglucose reductase, E3	1.30308e-06	2.82844e-06	1.21793e-06
K00524	ribonucleotide reductase, class II	6.54446e-08	0	1.26479e-07
K00525	ribonucleoside-diphosphate reductase alpha chain	0.000285905	0.0003257	0.000264998
K00526	ribonucleoside-diphosphate reductase beta chain	0.000174567	0.000205144	0.000148315
K00527	ribonucleoside-triphosphate reductase (thioredoxin)	2.55551e-05	3.23351e-06	1.70645e-06
K00528	ferredoxin/flavodoxin---NADP+ reductase	0.000244881	0.000263587	0.000230581
K00529	3-phenylpropionate/trans-cinnamate dioxygenase ferredoxin reductase component	8.6456e-06	3.13967e-06	1.58388e-05
K00532	ferredoxin hydrogenase	0	0	9.69228e-07
K00533	ferredoxin hydrogenase large subunit	0.000142816	0.000179064	0.00019837
K00534	ferredoxin hydrogenase small subunit	5.66438e-07	8.48685e-07	4.5205e-07
K00537	arsenate reductase (glutaredoxin)	0.000101003	7.91458e-05	0.000111636
K00540	F420H(2)-dependent qui- reductase	9.28312e-08	0	3.6285e-06
K00547	homocysteine S-methyltransferase	6.27396e-05	1.93326e-05	2.04638e-05
K00548	5-methyltetrahydrofolate--homocysteine methyltransferase	0.000387935	0.000402357	0.000505468
K00549	5-methyltetrahydropteroyltriglutamate--homocysteine methyltransferase	0.000160267	0.000191556	0.000150091
K00554	tRNA (guanine37-N1)-methyltransferase	0.000396492	0.000409427	0.000400642
K00555	tRNA (guanine26-N2/guanine27-N2)-dimethyltransferase	2.14843e-07	3.6397e-07	5.05819e-07
K00556	tRNA (guanosine-2'-O-)-methyltransferase	4.17711e-06	7.26239e-06	1.73494e-05
K00557	tRNA (uracil-5-)-methyltransferase	4.90543e-06	6.91214e-06	1.36718e-05
K00558	DNA (cytosine-5)-methyltransferase 1	0.000945045	0.000863932	0.000920418
K00559	sterol 24-C-methyltransferase	4.76955e-06	5.56169e-05	2.12274e-05
K00560	thymidylate synthase	0.000355068	0.000384467	0.000337958
K00561	23S rRNA (adenine-N6)-dimethyltransferase	3.99093e-05	2.11047e-05	2.57469e-05
K00563	23S rRNA (guanine745-N1)-methyltransferase	0.000120102	0.000174829	0.000136802
K00564	16S rRNA (guanine1207-N2)-methyltransferase	0.000127527	0.000180055	0.000139098
K00566	tRNA-uridine 2-sulfurtransferase	0.000446743	0.000370496	0.000379176
K00567	methylated-DNA-	0.000269404	0.000320531	0.000280412
K00568	2-polyprenyl-6-hydroxyphenyl methylase / 3-demethylubiqui--9 3-methyltransferase	4.28707e-05	4.78538e-05	4.67043e-05
K00570	phosphatidylethanolamine/phosphatidyl-N-methylethanolamine N-methyltransferase	3.23232e-05	2.34809e-05	1.75779e-05
K00571	site-specific DNA-methyltransferase (adenine-specific)	0.000506599	0.00040479	0.000388644
K00573	protein-L-isoaspartate(D-aspartate) O-methyltransferase	6.10525e-06	4.92217e-06	1.47558e-05
K00574	cyclopropane-fatty-acyl-phospholipid synthase	0.000173813	0.000177508	0.000132249
K00575	chemotaxis protein methyltransferase CheR	5.81235e-05	5.00387e-05	5.72295e-05
K00577	tetrahydromethanopterin S-methyltransferase subunit A	2.70636e-07	6.32426e-07	7.97538e-07
K00579	tetrahydromethanopterin S-methyltransferase subunit C	1.9273e-07	3.78839e-08	3.00043e-07
K00580	tetrahydromethanopterin S-methyltransferase subunit D	1.42864e-07	8.02672e-08	2.29692e-07
K00581	tetrahydromethanopterin S-methyltransferase subunit E	5.7097e-08	2.16035e-07	3.85631e-07
K00584	tetrahydromethanopterin S-methyltransferase subunit H	2.37089e-07	1.8429e-07	3.97353e-07
K00587	protein-S-isoprenylcysteine O-methyltransferase	1.30041e-06	2.42611e-06	4.63627e-06
K00588	caffeoyl-CoA O-methyltransferase	0.000171938	0.000194035	0.000215845
K00590	site-specific DNA-methyltransferase (cytosine-N4-specific)	4.30964e-05	6.04272e-05	6.16869e-05
K00594	alditol oxidase	0	0	9.14439e-08
K00595	precorrin-6B C5,15-methyltransferase / cobalt-precorrin-6B C5,C15-methyltransferase	7.07214e-05	6.01978e-05	0.00011047
K00596	2,2-dialkylglycine decarboxylase (pyruvate)	5.56131e-08	5.07587e-08	0
K00598	trans-aconitate 2-methyltransferase	5.00342e-05	1.76189e-05	2.38093e-05
K00600	glycine hydroxymethyltransferase	0.000539059	0.000491852	0.000492201
K00602	phosphoribosylaminoimidazolecarboxamide formyltransferase / IMP cyclohydrolase	0.000398715	0.000403557	0.000412661
K00603	glutamate formiminotransferase / 5-formyltetrahydrofolate cyclo-ligase	1.37728e-05	1.98462e-05	3.54708e-05
K00604	methionyl-tRNA formyltransferase	0.000476697	0.000455028	0.000460015
K00605	aminomethyltransferase	0.00013066	0.000104911	0.000109444
K00606	3-methyl-2-oxobutanoate hydroxymethyltransferase	0.000188663	0.000142527	0.000137521
K00607	GDP-perosamine N-formyltransferase	1.28728e-06	2.57798e-07	1.55756e-07
K00609	aspartate carbamoyltransferase catalytic subunit	0.000362102	0.000363495	0.000348186
K00610	aspartate carbamoyltransferase regulatory subunit	5.73442e-05	7.96269e-05	8.28419e-05
K00611	ornithine carbamoyltransferase	0.00019877	0.000247452	0.000267965
K00612	carbamoyltransferase	1.35672e-05	1.33961e-05	2.06333e-05
K00613	glycine amidinotransferase	6.30615e-06	3.64759e-06	6.85196e-06
K00615	transketolase	0.000673709	0.000766207	0.000781954
K00616	transaldolase	5.40501e-05	0.00014044	0.000185786
K00617	6-deoxy-6-sulfo-D-fructose transaldolase	2.34588e-06	2.66574e-06	3.62449e-06
K00619	amino-acid N-acetyltransferase	2.62517e-06	2.96855e-06	2.08393e-06
K00620	glutamate N-acetyltransferase / amino-acid N-acetyltransferase	0.000133306	0.000217428	0.000227723
K00621	glucosamine-phosphate N-acetyltransferase	7.094e-07	3.53994e-07	5.76276e-07
K00625	phosphate acetyltransferase	0.000405371	0.000361263	0.000340244
K00626	acetyl-CoA C-acetyltransferase	0.000173162	0.00019016	0.000187994
K00627	pyruvate dehydrogenase E2 component (dihydrolipoamide acetyltransferase)	9.15116e-05	5.0666e-05	6.85707e-05
K00631	glycerol-3-phosphate O-acyltransferase	9.4592e-07	2.88343e-06	1.66891e-05
K00632	acetyl-CoA acyltransferase	2.10805e-06	5.57133e-06	3.10709e-05
K00633	galactoside O-acetyltransferase	0.000117584	0.000163556	0.000143047
K00634	phosphate butyryltransferase	6.92668e-05	5.68459e-05	6.67477e-05
K00635	diacylglycerol O-acyltransferase / wax synthase	9.56219e-08	3.11414e-07	4.17949e-08
K00638	chloramphenicol O-acetyltransferase type B	1.18003e-05	1.00505e-05	1.21783e-05
K00639	glycine C-acetyltransferase	9.25882e-05	9.13719e-05	9.53855e-05
K00640	serine O-acetyltransferase	0.000368376	0.000376112	0.000397049
K00641	homoserine O-acetyltransferase/O-succinyltransferase	0.000109068	6.75675e-05	5.91308e-05
K00643	5-aminolevulinate synthase	1.39905e-07	1.83779e-07	5.32812e-07
K00645		0.000221419	0.000197114	0.000254937
K00646	malonyl-ACP decarboxylase	8.75454e-07	0	7.63336e-08
K00647	3-oxoacyl-	1.40723e-05	3.66077e-05	5.46987e-05
K00648	3-oxoacyl-	0.000437394	0.000341589	0.000383266
K00651	homoserine O-succinyltransferase/O-acetyltransferase	0.000145458	0.000236238	0.000223017
K00652	8-amino-7-oxononanoate synthase	0.000259365	0.00018399	0.000181183
K00655	1-acyl-sn-glycerol-3-phosphate acyltransferase	0.000407421	0.000439467	0.000433804
K00656	formate C-acetyltransferase	0.000168743	0.00017879	0.000237464
K00657	diamine N-acetyltransferase	0.000195444	0.000177877	0.000151751
K00658	2-oxoglutarate dehydrogenase E2 component (dihydrolipoamide succinyltransferase)	1.84823e-05	1.21603e-05	1.66209e-05
K00661	maltose O-acetyltransferase	0.000474706	0.000491919	0.00046339
K00662	aminoglycoside 3-N-acetyltransferase	0.000135245	0.000130874	0.000102985
K00663	aminoglycoside 6'-N-acetyltransferase	5.32433e-06	4.30778e-06	2.57559e-06
K00666	fatty-acyl-CoA synthase	6.42812e-05	4.25877e-05	5.66394e-05
K00667	fatty acid synthase subunit alpha, fungi type	0	8.01855e-08	2.42103e-07
K00668	fatty acid synthase subunit beta, fungi type	0	8.01855e-08	2.42103e-07
K00672	formylmethanofuran--tetrahydromethanopterin N-formyltransferase	2.60268e-07	2.69728e-07	7.37319e-07
K00673	arginine N-succinyltransferase	4.40237e-07	1.61962e-06	1.11178e-05
K00674	2,3,4,5-tetrahydropyridine-2,6-dicarboxylate N-succinyltransferase	4.86117e-05	0.000104312	7.79199e-05
K00675	N-hydroxyarylamine O-acetyltransferase	1.703e-05	1.58029e-05	3.2839e-05
K00677	UDP-N-acetylglucosamine acyltransferase	0.00023311	0.000182281	0.000178731
K00681	gamma-glutamyltranspeptidase / glutathione hydrolase	1.07988e-05	3.57396e-05	3.76949e-05
K00682	gamma-glutamylcyclotransferase	5.23318e-05	5.98168e-05	8.25978e-05
K00683	glutaminyl-peptide cyclotransferase	0.000126833	0.000103038	8.27311e-05
K00684	leucyl/phenylalanyl-tRNA---protein transferase	1.00532e-05	2.41827e-05	2.83551e-05
K00687	penicillin-binding protein 2B	4.24452e-06	4.72765e-06	1.01487e-05
K00688	glycogen phosphorylase	0.000522937	0.000543462	0.000573645
K00689	dextransucrase	3.59701e-05	5.21931e-05	3.85397e-05
K00690	sucrose phosphorylase	0.000151122	0.000190327	0.000117364
K00691	maltose phosphorylase	0.000264658	0.000171038	0.000134515
K00692	levansucrase	5.16185e-07	1.108e-06	1.54076e-07
K00694	cellulose synthase (UDP-forming)	5.93083e-05	4.95444e-05	5.73118e-05
K00696	sucrose-phosphate synthase	0	1.57352e-07	0
K00697	trehalose 6-phosphate synthase	1.50574e-06	1.89621e-06	1.11995e-05
K00699	glucuronosyltransferase	5.75342e-08	2.3402e-07	0
K00700	1,4-alpha-glucan branching enzyme	0.000617217	0.000525204	0.000609923
K00701	cyclomaltodextrin glucanotransferase	6.54467e-06	3.99121e-06	4.31834e-06
K00702	cellobiose phosphorylase	0.000178487	0.000250432	0.000192202
K00703	starch synthase	0.00034635	0.000269722	0.000295873
K00705	4-alpha-glucanotransferase	0.000350181	0.000602496	0.000581003
K00712	poly(glycerol-phosphate) alpha-glucosyltransferase	0.00028257	0.000231055	0.000175781
K00713	UDP-glucose:(glucosyl)LPS alpha-1,2-glucosyltransferase	5.51509e-07	1.6155e-06	1.04585e-05
K00720	ceramide glucosyltransferase	1.75036e-06	8.44117e-07	7.9787e-07
K00721	dolichol-phosphate mannosyltransferase	0.000266721	0.000278375	0.000269045
K00728	dolichyl-phosphate-mannose-protein mannosyltransferase	7.75315e-05	0.000110136	5.61641e-05
K00729	dolichyl-phosphate beta-glucosyltransferase	7.38554e-07	1.37309e-06	6.70677e-07
K00737	beta-1,4-mannosyl-glycoprotein beta-1,4-N-acetylglucosaminyltransferase	1.56384e-05	1.1756e-05	1.59924e-05
K00748	lipid-A-disaccharide synthase	0.00015491	0.000135886	0.000126269
K00750	glycogenin	4.52705e-07	1.74283e-06	1.66907e-06
K00752	hyaluronan synthase	2.81701e-06	1.6657e-06	1.0189e-06
K00754	L-malate glycosyltransferase	0.000545787	0.000505265	0.00046318
K00756	pyrimidine-nucleoside phosphorylase	0.000137745	7.14384e-05	0.000105718
K00757	uridine phosphorylase	0.000368675	0.000325053	0.000394788
K00758	thymidine phosphorylase	1.93483e-06	2.47339e-06	1.34018e-05
K00759	adenine phosphoribosyltransferase	0.000280719	0.000292972	0.000286671
K00760	hypoxanthine phosphoribosyltransferase	0.000410127	0.000392961	0.00033466
K00761	uracil phosphoribosyltransferase	0.00032972	0.000332276	0.000314694
K00762	orotate phosphoribosyltransferase	0.000455232	0.000499225	0.000423143
K00763	nicotinate phosphoribosyltransferase	0.000447985	0.000446931	0.000415841
K00764	amidophosphoribosyltransferase	0.000624143	0.000689601	0.000696059
K00765	ATP phosphoribosyltransferase	0.00014749	0.000196429	0.000184332
K00766	anthranilate phosphoribosyltransferase	0.000109029	0.000149342	0.000131742
K00767	nicotinate-nucleotide pyrophosphorylase (carboxylating)	0.000170672	0.00016129	0.000179327
K00768	nicotinate-nucleotide--dimethylbenzimidazole phosphoribosyltransferase	0.000172785	0.000161411	0.000217829
K00769	xanthine phosphoribosyltransferase	7.33903e-07	2.07013e-06	8.68547e-06
K00771	protein xylosyltransferase	0	1.31441e-06	1.03013e-06
K00772	5'-methylthioadenosine phosphorylase	2.02369e-06	3.12837e-06	5.03437e-06
K00773	queuine tRNA-ribosyltransferase	0.000375007	0.000391352	0.000366458
K00782	L-lactate dehydrogenase complex protein LldG	0.00011512	6.03488e-05	7.40676e-05
K00783	23S rRNA (pseudouridine1915-N3)-methyltransferase	0.000306956	0.000288978	0.00025918
K00784	ribonuclease Z	0.000763628	0.000660253	0.000710283
K00785	N-acetyllactosaminide alpha-2,3-sialyltransferase	2.63826e-05	1.88314e-05	1.24593e-05
K00788	thiamine-phosphate pyrophosphorylase	0.000302436	0.000288321	0.000319439
K00789	S-adenosylmethionine synthetase	0.000544135	0.000554384	0.000549356
K00790	UDP-N-acetylglucosamine 1-carboxyvinyltransferase	0.000700668	0.000611531	0.000624916
K00791	tRNA dimethylallyltransferase	0.000542254	0.000511561	0.000454957
K00793	riboflavin synthase	0.000192217	0.000165286	0.000131427
K00794	6,7-dimethyl-8-ribityllumazine synthase	0.000163278	0.000127958	0.000110711
K00795	farnesyl diphosphate synthase	1.05957e-06	5.03373e-06	1.34694e-05
K00796	dihydropteroate synthase	0.000224569	0.000172449	0.000203841
K00797	spermidine synthase	7.36841e-05	5.47973e-05	8.05409e-05
K00798	cob(I)alamin adenosyltransferase	0.000149684	0.000127447	0.000145982
K00799	glutathione S-transferase	7.55708e-06	1.29602e-05	4.58344e-05
K00800	3-phosphoshikimate 1-carboxyvinyltransferase	0.000425071	0.000415323	0.000430206
K00801	farnesyl-diphosphate farnesyltransferase	3.75524e-08	1.14155e-06	3.60464e-08
K00803	alkyldihydroxyacetonephosphate synthase	1.09255e-05	7.43605e-06	3.00459e-05
K00806	undecaprenyl diphosphate synthase	0.000401981	0.000395704	0.000358779
K00808	homospermidine synthase	3.28816e-07	1.88374e-07	2.31044e-07
K00809	deoxyhypusine synthase	6.81685e-07	7.49608e-07	5.04541e-07
K00810	menadiol prenyltransferase	1.02793e-06	2.19226e-06	3.22073e-06
K00812	aspartate aminotransferase	0.000382556	0.000397549	0.000303144
K00813	aspartate aminotransferase	6.41019e-07	2.55327e-06	1.45916e-05
K00817	histidinol-phosphate aminotransferase	0.000202554	0.00028039	0.000310854
K00819	ornithine--oxo-acid transaminase	2.80623e-07	1.4397e-06	1.30009e-06
K00820	glutamine---fructose-6-phosphate transaminase (isomerizing)	0.000590192	0.000499436	0.000470713
K00821	acetylornithine/N-succinyldiaminopimelate aminotransferase	0.000231777	0.000289483	0.000314614
K00822	beta-alanine--pyruvate transaminase	3.54971e-07	3.20756e-08	1.53271e-07
K00823	4-aminobutyrate aminotransferase	3.90633e-05	3.71265e-05	3.60441e-05
K00824	D-alanine transaminase	9.8413e-06	7.86693e-06	1.09345e-05
K00826	branched-chain amino acid aminotransferase	0.000331154	0.00032806	0.000326139
K00830	alanine-glyoxylate transaminase / serine-glyoxylate transaminase / serine-pyruvate transaminase	1.1151e-05	1.1114e-05	5.16376e-06
K00831	phosphoserine aminotransferase	0.000306612	0.00030233	0.000300995
K00832	aromatic-amino-acid transaminase	1.25781e-05	6.81284e-05	6.92963e-05
K00833	adenosylmethionine---8-amino-7-oxononanoate aminotransferase	0.000151302	0.000106105	0.000108217
K00835	valine--pyruvate aminotransferase	7.08452e-07	3.2097e-06	1.47033e-05
K00836	diaminobutyrate-2-oxoglutarate transaminase	8.71541e-06	5.79663e-06	5.70877e-06
K00839	(S)-ureidoglycine---glyoxylate transaminase	3.00305e-07	0	5.01852e-06
K00840	succinylornithine aminotransferase	4.39284e-07	1.54789e-06	1.15956e-05
K00841	aminotransferase	0.000285852	0.000186278	0.000136675
K00844	hexokinase	2.38154e-05	6.44586e-06	6.65076e-06
K00845	glucokinase	5.37617e-06	3.98934e-06	1.15626e-05
K00847	fructokinase	0.000462107	0.000457253	0.000508685
K00848	rhamnulokinase	0.000181079	0.000175186	0.000209091
K00849	galactokinase	0.000540009	0.000533297	0.000502896
K00850	6-phosphofructokinase 1	0.000311137	0.00027971	0.000313366
K00851	gluconokinase	1.6398e-06	2.31497e-06	1.51821e-05
K00852	ribokinase	0.000400575	0.000444422	0.000439482
K00853	L-ribulokinase	0.000302938	0.000296516	0.000346625
K00854	xylulokinase	0.000316878	0.000345766	0.000480778
K00855	phosphoribulokinase	1.55178e-05	1.36545e-05	2.19581e-05
K00856	adenosine kinase	3.2394e-06	3.718e-06	3.70448e-06
K00857	thymidine kinase	0.000253151	0.000201216	0.000181986
K00858	NAD+ kinase	0.000422783	0.000402792	0.000391309
K00859	dephospho-CoA kinase	0.000419918	0.0004124	0.000374706
K00860	adenylylsulfate kinase	1.27222e-05	2.01919e-05	2.54315e-05
K00861	riboflavin kinase	2.42401e-07	1.05712e-06	4.59951e-07
K00862	erythritol kinase (D-erythritol 1-phosphate-forming)	1.00988e-07	2.38646e-07	2.0375e-06
K00863	triose/dihydroxyacetone kinase / FAD-AMP lyase (cyclizing)	4.00525e-05	1.21582e-05	4.26129e-05
K00864	glycerol kinase	0.00035248	0.000374902	0.000421573
K00865	glycerate 2-kinase	0.000271878	0.000295451	0.00036015
K00867	type I pantothenate kinase	0.00017794	0.000118576	0.000101538
K00868	pyridoxine kinase	0.000254553	0.000231911	0.000279845
K00869	mevalonate kinase	0.000132292	9.75464e-05	7.5857e-05
K00872	homoserine kinase	0.000153364	0.000200557	0.000154453
K00873	pyruvate kinase	0.000353283	0.000417307	0.00040401
K00874	2-dehydro-3-deoxygluconokinase	0.000320831	0.000347263	0.000388845
K00875	D-ribulokinase	0	2.2467e-07	1.15101e-06
K00876	uridine kinase	0.000550976	0.000446063	0.000453829
K00878	hydroxyethylthiazole kinase	7.58905e-05	0.000142235	0.000148913
K00879	L-fuculokinase	6.49155e-07	3.17114e-06	1.41642e-05
K00880	L-xylulokinase	4.62116e-06	1.74481e-05	4.91246e-05
K00881	allose kinase	3.1491e-06	4.14777e-06	6.66226e-06
K00882	1-phosphofructokinase	0.000294116	0.000337125	0.000348336
K00883	2-dehydro-3-deoxygalactonokinase	6.16607e-06	5.04302e-06	1.52795e-05
K00884	N-acetylglucosamine kinase	1.58504e-06	2.5408e-06	1.29944e-05
K00885	N-acylmannosamine kinase	7.14176e-07	2.40895e-06	1.40766e-05
K00886	polyphosphate glucokinase	3.25187e-06	3.73968e-05	1.47354e-05
K00887	undecaprenol kinase	4.08771e-05	4.30283e-05	3.97002e-05
K00889	1-phosphatidylinositol-4-phosphate 5-kinase	0	0	1.23302e-07
K00891	shikimate kinase	0.000239057	0.000230111	0.000314489
K00892	inosine kinase	2.52492e-07	1.67998e-06	9.50282e-06
K00894	ethanolamine kinase	3.49667e-07	7.80781e-07	9.46618e-08
K00895	diphosphate-dependent phosphofructokinase	0.000142731	0.000158717	0.000131115
K00897	kanamycin kinase	5.4641e-05	0.000127797	7.6292e-05
K00899	5-methylthioribose kinase	2.55331e-05	4.31724e-06	4.43872e-06
K00901	diacylglycerol kinase (ATP)	5.80786e-05	3.67542e-05	3.66692e-05
K00903	protein-tyrosine kinase	0.00020161	0.000172626	0.000157851
K00906	isocitrate dehydrogenase kinase/phosphatase	1.02003e-06	2.73519e-06	1.58511e-05
K00912	tetraacyldisaccharide 4'-kinase	0.000114893	0.000108921	9.98713e-05
K00917	tagatose 6-phosphate kinase	1.27536e-05	1.78891e-05	3.66379e-05
K00918	ADP-dependent phosphofructokinase/glucokinase	2.19758e-06	6.4111e-07	9.43317e-07
K00919	4-diphosphocytidyl-2-C-methyl-D-erythritol kinase	0.000338347	0.000372241	0.000368261
K00925	acetate kinase	0.000598399	0.000520053	0.00051457
K00926	carbamate kinase	0.000102881	0.000104261	0.000182231
K00927	phosphoglycerate kinase	0.000461084	0.000407048	0.000379974
K00928	aspartate kinase	0.000505363	0.000504951	0.000480908
K00929	butyrate kinase	7.38732e-05	6.23935e-05	8.47003e-05
K00930	acetylglutamate kinase	0.000171604	0.000243383	0.000250504
K00931	glutamate 5-kinase	0.000261297	0.000303454	0.00029353
K00932	propionate kinase	7.0305e-07	2.64815e-06	1.37824e-05
K00936	two-component system, sensor histidine kinase PdtaS	6.58184e-06	4.63995e-05	4.04492e-05
K00937	polyphosphate kinase	0.000205547	0.000302733	0.000278996
K00938	phosphomevalonate kinase	0.000132146	0.000102207	7.88166e-05
K00939	adenylate kinase	0.000380675	0.000364552	0.0003247
K00940	nucleoside-diphosphate kinase	0.000117311	8.53783e-05	8.92752e-05
K00941	hydroxymethylpyrimidine/phosphomethylpyrimidine kinase	0.000316939	0.000301785	0.000296409
K00942	guanylate kinase	0.000499411	0.000473158	0.000482406
K00943	dTMP kinase	0.000274147	0.000276116	0.000232631
K00945	CMP/dCMP kinase	0.000619439	0.000646634	0.000708693
K00946	thiamine-monophosphate kinase	0.000119184	0.000114551	0.000107325
K00948	ribose-phosphate pyrophosphokinase	0.000676795	0.000651218	0.000587701
K00949	thiamine pyrophosphokinase	0.000231383	0.000262216	0.000234798
K00950	2-amino-4-hydroxy-6-hydroxymethyldihydropteridine diphosphokinase	0.0001482	0.000121089	0.000117329
K00951	GTP pyrophosphokinase	1.23288e-06	6.11127e-06	1.65765e-05
K00952	nicotinamide-nucleotide adenylyltransferase	3.70663e-06	3.99303e-06	4.25387e-06
K00953	FAD synthetase	0	7.86224e-08	1.2844e-07
K00954	pantetheine-phosphate adenylyltransferase	0.000298049	0.000291659	0.000258013
K00955	bifunctional enzyme CysN/CysC	2.48432e-05	1.99806e-05	2.10602e-05
K00956	sulfate adenylyltransferase subunit 1	1.30471e-05	2.02149e-05	3.45057e-05
K00957	sulfate adenylyltransferase subunit 2	2.51715e-05	3.61096e-05	3.63586e-05
K00958	sulfate adenylyltransferase	4.39976e-06	5.72854e-06	3.1529e-06
K00962	polyribonucleotide nucleotidyltransferase	0.00038482	0.00041769	0.000382529
K00963	UTP--glucose-1-phosphate uridylyltransferase	0.00030385	0.000258779	0.000216268
K00965	UDPglucose--hexose-1-phosphate uridylyltransferase	0.000320089	0.000454595	0.000386936
K00966	mannose-1-phosphate guanylyltransferase	4.71989e-06	1.52828e-06	2.39792e-06
K00968	choline-phosphate cytidylyltransferase	3.24558e-05	4.36335e-05	4.13179e-05
K00969	nicotinate-nucleotide adenylyltransferase	0.000540721	0.000510749	0.000477383
K00970	poly(A) polymerase	0.000251264	0.000281592	0.000219584
K00971	mannose-1-phosphate guanylyltransferase	0.000277213	0.000323819	0.000270273
K00972	UDP-N-acetylglucosamine/UDP-N-acetylgalactosamine diphosphorylase	4.23107e-05	3.96622e-05	4.54886e-05
K00973	glucose-1-phosphate thymidylyltransferase	0.000587873	0.000571991	0.0005328
K00974	tRNA nucleotidyltransferase (CCA-adding enzyme)	0.000374994	0.000320629	0.00035462
K00975	glucose-1-phosphate adenylyltransferase	0.000459113	0.00041406	0.00056685
K00978	glucose-1-phosphate cytidylyltransferase	7.43055e-05	9.40774e-05	0.000113879
K00979	3-deoxy-manno-octulosonate cytidylyltransferase (CMP-KDO synthetase)	8.33741e-05	7.90789e-05	8.90848e-05
K00980	glycerol-3-phosphate cytidylyltransferase	7.75569e-05	6.85908e-05	6.3297e-05
K00981	phosphatidate cytidylyltransferase	0.000381761	0.000379038	0.000337151
K00982		8.24195e-06	6.48639e-05	4.27553e-05
K00983	N-acylneuraminate cytidylyltransferase	6.98103e-06	4.74882e-06	7.79672e-06
K00984	"streptomycin 3""-adenylyltransferase	1.25903e-05	1.309e-05	1.60624e-05
K00986	RNA-directed DNA polymerase	0.00160753	0.00147913	0.00134518
K00989	ribonuclease PH	3.64707e-05	7.75922e-05	7.42534e-05
K00990		8.67523e-06	7.87031e-05	4.93807e-05
K00991	2-C-methyl-D-erythritol 4-phosphate cytidylyltransferase	0.000298726	0.000337531	0.000322508
K00992	N-acetyl-alpha-D-muramate 1-phosphate uridylyltransferase	9.26024e-05	8.431e-05	6.73757e-05
K00995	CDP-diacylglycerol---glycerol-3-phosphate 3-phosphatidyltransferase	0.000324321	0.000316002	0.000283733
K00996	undecaprenyl-phosphate galactose phosphotransferase	6.23196e-05	0.00012402	8.09804e-05
K00997	holo-	9.80069e-05	0.00011093	8.52095e-05
K00998	CDP-diacylglycerol---serine O-phosphatidyltransferase	4.93678e-07	2.06997e-06	1.28392e-05
K01000	phospho-N-acetylmuramoyl-pentapeptide-transferase	0.000436165	0.000413596	0.000393008
K01001	UDP-N-acetylglucosamine--dolichyl-phosphate N-acetylglucosaminephosphotransferase	1.79448e-07	4.05484e-08	4.17058e-07
K01002	phosphoglycerol transferase	2.81388e-05	0.000118939	0.00012184
K01003	oxaloacetate decarboxylase	1.13656e-07	3.80541e-08	1.64532e-07
K01004	phosphatidylcholine synthase	1.30631e-07	5.26302e-08	0
K01005	polyisoprenyl-teichoic acid--peptidoglycan teichoic acid transferase	0.000941006	0.00103179	0.000964027
K01006	pyruvate, orthophosphate dikinase	0.000326895	0.0002709	0.000288238
K01007	pyruvate, water dikinase	0.000217394	0.000177301	0.000153108
K01008	selenide, water dikinase	9.48669e-05	6.78566e-05	0.000114577
K01009	L-glutamine-phosphate cytidylyltransferase	1.9857e-05	1.78325e-05	1.47963e-05
K01011	thiosulfate/3-mercaptopyruvate sulfurtransferase	2.1783e-05	1.39035e-05	3.65995e-05
K01012	biotin synthase	0.000240179	0.000183742	0.000246997
K01017	chondroitin 4-sulfotransferase 11	1.70263e-07	1.4176e-07	1.56446e-06
K01023	arylsulfate sulfotransferase	3.65983e-05	4.45277e-05	3.90948e-05
K01026	propionate CoA-transferase	3.86562e-05	7.5103e-05	9.43859e-05
K01028	3-oxoacid CoA-transferase subunit A	6.93924e-07	1.98011e-07	6.05128e-06
K01029	3-oxoacid CoA-transferase subunit B	6.12087e-07	4.91215e-08	5.27072e-06
K01031	3-oxoadipate CoA-transferase, alpha subunit	5.31632e-08	2.01085e-07	1.00077e-07
K01032	3-oxoadipate CoA-transferase, beta subunit	1.90078e-07	0	1.43247e-07
K01034	acetate CoA/acetoacetate CoA-transferase alpha subunit	1.41077e-05	7.22551e-06	7.39719e-06
K01035	acetate CoA/acetoacetate CoA-transferase beta subunit	1.47275e-05	7.22656e-06	7.61208e-06
K01039	glutaconate CoA-transferase, subunit A	1.79069e-06	2.22173e-06	2.54001e-06
K01040	glutaconate CoA-transferase, subunit B	2.82003e-06	2.90253e-06	1.77997e-06
K01042	L-seryl-tRNA(Ser) seleniumtransferase	1.57838e-05	2.30179e-05	6.26851e-05
K01043	reducing polyketide synthase SwnK	2.97732e-07	0	0
K01046	triacylglycerol lipase	4.88562e-05	4.56744e-05	5.86848e-05
K01048	lysophospholipase	0.00016209	0.00027587	0.000366176
K01051	pectinesterase	0.000593558	0.000466799	0.000458801
K01053	gluconolactonase	7.69435e-05	5.79664e-05	7.38466e-05
K01054	acylglycerol lipase	5.79444e-05	6.46725e-05	8.3059e-05
K01055	3-oxoadipate enol-lactonase	0.000160141	0.000213019	0.000180151
K01056	peptidyl-tRNA hydrolase, PTH1 family	0.000365543	0.000370819	0.000351131
K01057	6-phosphogluconolactonase	6.53186e-06	5.45759e-05	2.76645e-05
K01058	phospholipase A1/A2	0.000121356	7.85878e-05	7.53692e-05
K01060	cephalosporin-C deacetylase	0.000149478	0.000119236	0.000130083
K01061	carboxymethylenebutenolidase	2.53541e-06	5.5754e-06	2.7967e-05
K01066	acetyl esterase	0.000399111	0.00045137	0.000404949
K01069	hydroxyacylglutathione hydrolase	0.000365988	0.00033014	0.000396412
K01070	S-formylglutathione hydrolase	2.95765e-05	2.71753e-05	4.26211e-05
K01073	acyl-CoA hydrolase	4.92419e-05	2.158e-05	2.78815e-05
K01077	alkaline phosphatase	0.00037923	0.000360106	0.000338797
K01079	phosphoserine phosphatase	7.57029e-05	0.000106133	7.06766e-05
K01081	5'-nucleotidase	0.00020132	0.00025102	0.000160731
K01082	3'(2'), 5'-bisphosphate nucleotidase	9.80071e-06	2.30043e-05	2.89248e-05
K01083	3-phytase	7.88656e-06	1.84113e-05	1.79756e-05
K01085	glucose-1-phosphatase	3.4223e-05	1.77364e-05	2.46898e-05
K01087	trehalose 6-phosphate phosphatase	8.19435e-07	1.98895e-06	1.14732e-05
K01089	imidazoleglycerol-phosphate dehydratase / histidinol-phosphatase	3.40724e-05	5.37228e-05	5.59864e-05
K01091	phosphoglycolate phosphatase	0.000551152	0.000523033	0.000565016
K01092	myo-inositol-1(or 4)-monophosphatase	0.000159041	0.000179686	0.000186485
K01093	4-phytase / acid phosphatase	2.296e-06	6.25986e-06	1.39895e-05
K01095	phosphatidylglycerophosphatase A	0.000112474	7.53957e-05	7.22442e-05
K01096	phosphatidylglycerophosphatase B	4.35031e-05	6.28082e-05	7.04833e-05
K01101	4-nitrophenyl phosphatase	9.75994e-07	1.86835e-06	5.11682e-06
K01103	6-phosphofructo-2-kinase / fructose-2,6-biphosphatase 3	1.36187e-06	4.94258e-07	1.98922e-07
K01104	protein-tyrosine phosphatase	0.000790682	0.000721253	0.000545996
K01113	alkaline phosphatase D	6.16745e-06	1.80065e-06	4.71347e-06
K01114	phospholipase C	8.86814e-06	4.17877e-06	6.61301e-06
K01115	phospholipase D1/2	1.62524e-06	1.61457e-06	4.08818e-06
K01118	FMN-dependent NADH-azoreductase	6.82456e-05	2.22561e-05	4.97717e-05
K01119	2',3'-cyclic-nucleotide 2'-phosphodiesterase / 3'-nucleotidase	0.000152479	0.000128214	0.000123463
K01125	N-acetylglucosamine-1-phosphodiester alpha-N-acetylglucosaminidase	7.98616e-07	1.74098e-07	3.66571e-07
K01126	glycerophosphoryl diester phosphodiesterase	0.00065898	0.000629711	0.000594157
K01129	dGTPase	0.000323186	0.000254412	0.000295985
K01130	arylsulfatase	9.75343e-06	1.49018e-05	2.45078e-05
K01133	choline-sulfatase	3.13255e-05	4.51484e-05	4.53684e-05
K01134	arylsulfatase A	0.000133933	0.000149112	0.00011376
K01135	arylsulfatase B	1.64623e-06	6.71022e-06	3.14881e-06
K01136	iduronate 2-sulfatase	1.83317e-05	1.39623e-05	2.04213e-05
K01137	N-acetylglucosamine-6-sulfatase	0	5.66316e-08	1.50987e-07
K01138	uncharacterized sulfatase	2.04234e-05	4.50934e-05	0.000115206
K01139	GTP diphosphokinase / guanosine-3',5'-bis(diphosphate) 3'-diphosphatase	0.000817098	0.000727522	0.000650287
K01141	exodeoxyribonuclease I	3.17778e-06	5.17702e-06	1.3539e-05
K01142	exodeoxyribonuclease III	0.000535025	0.000502894	0.000420826
K01146	protein Xni	4.98516e-07	1.72055e-06	1.11275e-05
K01147	exoribonuclease II	3.14454e-06	6.49866e-06	1.4494e-05
K01150	deoxyribonuclease I	1.79012e-05	1.94151e-05	2.49851e-05
K01151	deoxyribonuclease IV	0.000263706	0.000199274	0.000249387
K01152	isftu1 transposase	8.31399e-07	1.65846e-06	0
K01153	type I restriction enzyme, R subunit	0.000859853	0.00077499	0.000705988
K01154	type I restriction enzyme, S subunit	0.000896909	0.000876296	0.000844548
K01155	type II restriction enzyme	0.000278101	0.000234812	0.00023623
K01156	type III restriction enzyme	0.000373831	0.00026823	0.000250834
K01157	recombination-promoting nuclease RpnA	6.8889e-07	2.12363e-06	1.32789e-05
K01159	crossover junction endodeoxyribonuclease RuvC	0.000162736	0.000137928	0.000110349
K01160	crossover junction endodeoxyribonuclease RusA	3.87972e-05	3.54442e-05	2.66022e-05
K01163	uncharacterized protein	0.000231162	0.000160282	0.00015542
K01164	ribonuclease P/MRP protein subunit POP1	0	9.15601e-08	3.4997e-07
K01166	ribonuclease T2	6.56715e-08	5.13721e-08	1.62704e-07
K01167	ribonuclease T1	2.0231e-05	1.27863e-05	1.97213e-05
K01169	ribonuclease I (enterobacter ribonuclease)	5.16585e-07	1.54689e-06	1.13088e-05
K01170	tRNA-intron endonuclease, archaea type	0	7.62982e-08	6.31281e-08
K01173	endonuclease G, mitochondrial	0.000131366	0.000142401	0.000133469
K01174	micrococcal nuclease	4.18322e-05	2.3774e-05	4.588e-05
K01175	esterase	3.46635e-05	4.72791e-05	4.51239e-05
K01176	alpha-amylase	0.000443377	0.00042084	0.000370528
K01178	glucoamylase	6.18033e-06	6.16444e-06	5.30346e-06
K01179	endoglucanase	0.000767547	0.0007961	0.000716164
K01180	endo-1,3(4)-beta-glucanase	3.31052e-06	7.8753e-06	4.90142e-06
K01181	endo-1,4-beta-xylanase	0.000706838	0.000659466	0.000557878
K01182	oligo-1,6-glucosidase	0.000141676	0.000229696	0.000292551
K01183	chitinase	0.000245435	0.000155843	0.000136945
K01184	polygalacturonase	7.07278e-06	8.17592e-06	7.24374e-06
K01185	lysozyme	0.000231904	0.000185833	0.000171166
K01186	sialidase-1	0.000149439	0.000210286	0.000250657
K01187	alpha-glucosidase	0.00101088	0.00120725	0.00104439
K01190	beta-galactosidase	0.00207297	0.00236813	0.00234903
K01191	alpha-mannosidase	0.000176076	0.000158676	0.000208923
K01192	beta-mannosidase	0.000118104	0.000159031	0.000175321
K01193	beta-fructofuranosidase	0.000374451	0.000480331	0.000467751
K01194	alpha,alpha-trehalase	3.62635e-06	1.06618e-05	3.85636e-05
K01195	beta-glucuronidase	7.01199e-05	6.0241e-05	6.90988e-05
K01196	glycogen debranching enzyme	1.13361e-06	1.00414e-07	7.56219e-08
K01197	hyaluronoglucosaminidase	5.57631e-05	0.000158242	0.000222808
K01198	xylan 1,4-beta-xylosidase	0.000838968	0.000908442	0.00107899
K01200	pullulanase	0.000288353	0.000554411	0.000403726
K01201	glucosylceramidase	0.000101813	0.000217565	0.000142369
K01202	galactosylceramidase	6.36332e-06	8.13843e-06	3.14376e-06
K01205	alpha-N-acetylglucosaminidase	0.000132236	0.000156788	0.000137039
K01206	alpha-L-fucosidase	0.000389573	0.000422957	0.00045384
K01207	beta-N-acetylhexosaminidase	0.00054879	0.000656416	0.000615326
K01208	cyclomaltodextrinase / maltogenic alpha-amylase / neopullulanase	0.000569418	0.00038856	0.000415575
K01209	alpha-L-arabinofuranosidase	0.000602445	0.000565236	0.000622237
K01210	glucan 1,3-beta-glucosidase	1.47464e-05	1.10499e-05	2.1751e-05
K01212	levanase	7.87821e-05	9.82665e-06	4.09462e-06
K01214	isoamylase	8.89438e-05	0.000219342	0.000238227
K01215	glucan 1,6-alpha-glucosidase	0.000177311	0.000148087	0.00013126
K01216	licheninase	1.00298e-05	1.36823e-05	1.36403e-06
K01218	mannan endo-1,4-beta-mannosidase	0.000276244	0.00023331	0.000166218
K01219	beta-agarase	2.37803e-06	6.63584e-07	3.6605e-07
K01220	6-phospho-beta-galactosidase	4.8567e-05	7.58098e-05	5.6742e-05
K01222	6-phospho-beta-glucosidase	3.92814e-05	6.57153e-05	8.68317e-05
K01223	6-phospho-beta-glucosidase	0.000748761	0.00115466	0.00101827
K01224	arabinogalactan endo-1,4-beta-galactosidase	0.000305899	0.000241714	0.000195828
K01226	trehalose-6-phosphate hydrolase	0.000101218	0.000166907	0.000184019
K01227	mannosyl-glycoprotein endo-beta-N-acetylglucosaminidase	1.06692e-06	8.73723e-07	6.99792e-07
K01228	mannosyl-oligosaccharide glucosidase	1.32414e-07	6.26428e-07	1.3681e-06
K01230	mannosyl-oligosaccharide alpha-1,2-mannosidase	1.00557e-06	9.31935e-07	2.70992e-07
K01232	maltose-6'-phosphate glucosidase	8.13595e-05	8.49534e-05	0.000107306
K01233	chitosanase	6.51471e-06	1.35658e-05	6.18396e-06
K01235	alpha-glucuronidase	0.00012135	0.00010953	0.000136296
K01236	maltooligosyltrehalose trehalohydrolase	1.38199e-05	1.84805e-05	1.40972e-05
K01239	purine nucleosidase	4.61843e-05	2.81749e-05	1.83449e-05
K01240	uridine nucleosidase	1.21436e-07	3.20609e-07	4.07317e-08
K01241	AMP nucleosidase	7.87583e-06	1.14963e-05	2.17368e-05
K01243	adenosylhomocysteine nucleosidase	0.000329557	0.000371965	0.000346005
K01244	5'-methylthioadenosine nucleosidase	4.62278e-06	5.51373e-06	3.49078e-06
K01246	DNA-3-methyladenine glycosylase I	0.000212428	0.000168446	0.000144221
K01247	DNA-3-methyladenine glycosylase II	1.75959e-05	1.82755e-05	2.82582e-05
K01250	pyrimidine-specific ribonucleoside hydrolase	7.4426e-05	0.000106398	0.000112812
K01251	adenosylhomocysteinase	4.96726e-05	3.98792e-05	3.42763e-05
K01252	bifunctional isochorismate lyase / aryl carrier protein	4.73425e-07	1.96224e-06	1.21719e-05
K01254	leukotriene-A4 hydrolase	2.07438e-06	2.78564e-06	7.90585e-07
K01255	leucyl aminopeptidase	9.80884e-06	1.82174e-05	2.90053e-05
K01256	aminopeptidase N	0.000224174	0.000209817	0.000150451
K01258	tripeptide aminopeptidase	0.000480685	0.000446208	0.000418066
K01259	proline iminopeptidase	0.000222336	0.000210628	0.000162643
K01261	glutamyl aminopeptidase	4.41238e-05	8.2807e-05	7.53661e-05
K01262	Xaa-Pro aminopeptidase	0.00058445	0.000578333	0.000556926
K01265	methionyl aminopeptidase	0.000484924	0.00048642	0.000468622
K01266	D-aminopeptidase	2.37508e-05	1.43935e-05	4.22772e-05
K01267	aspartyl aminopeptidase	0.000388672	0.000382378	0.00045106
K01268	aminopeptidase I	3.52581e-06	1.98235e-06	1.9564e-06
K01269	aminopeptidase	3.04342e-05	8.24639e-05	9.22891e-05
K01270	dipeptidase D	0.000316588	0.000295468	0.000329399
K01271	Xaa-Pro dipeptidase	0.000612347	0.000544533	0.000573891
K01273	membrane dipeptidase	9.20875e-05	0.000130907	0.000160823
K01274	beta-Ala-Xaa dipeptidase	0.000178417	0.000129646	0.000103034
K01277	dipeptidyl-peptidase III	0.000177619	0.000155894	0.000133481
K01278	dipeptidyl-peptidase 4	0.000287078	0.000439121	0.000312166
K01280	tripeptidyl-peptidase II	1.11261e-06	7.84559e-07	3.01103e-07
K01281	X-Pro dipeptidyl-peptidase	0.000196972	0.00015985	0.000111832
K01283	peptidyl-dipeptidase A	3.22395e-08	6.91018e-08	0
K01284	peptidyl-dipeptidase Dcp	0.000299105	0.000254015	0.000234607
K01286	D-alanyl-D-alanine carboxypeptidase	0.000100651	8.68722e-05	0.000109776
K01295	glutamate carboxypeptidase	1.53764e-05	2.69459e-05	1.35141e-05
K01297	muramoyltetrapeptide carboxypeptidase	0.00025579	0.000239962	0.000249192
K01299	carboxypeptidase Taq	2.33433e-05	9.0442e-05	0.000106518
K01301	N-acetylated-alpha-linked acidic dipeptidase	1.53442e-06	4.45143e-07	1.40299e-06
K01302	carboxypeptidase Q	1.03423e-05	1.45441e-05	1.08413e-05
K01303	acylaminoacyl-peptidase	0.000120374	0.000162865	0.000127414
K01304	pyroglutamyl-peptidase	0.000102603	0.000237288	0.000149502
K01305	beta-aspartyl-dipeptidase (metallo-type)	1.12679e-05	1.66268e-05	4.00329e-05
K01308	g-D-glutamyl-meso-diaminopimelate peptidase	0.000101221	5.96103e-05	8.57343e-05
K01312	trypsin	4.97398e-07	7.06892e-07	8.89267e-07
K01318	glutamyl endopeptidase	1.36706e-05	0.000108717	0.000117217
K01322	prolyl oligopeptidase	6.92424e-05	4.06158e-05	3.64832e-05
K01337	lysyl endopeptidase	2.54075e-07	2.21821e-06	8.53861e-07
K01338	ATP-dependent Lon protease	0.000476504	0.0005312	0.000589224
K01342	subtilisin	5.96057e-05	1.74653e-05	3.42675e-05
K01347	IgA-specific serine endopeptidase	3.61967e-08	0	3.69534e-07
K01354	oligopeptidase B	7.81337e-06	5.58936e-05	3.35901e-05
K01355	omptin	0	0	9.09413e-08
K01356	repressor LexA	0.000504572	0.000541605	0.000558362
K01358	ATP-dependent Clp protease, protease subunit	0.000644316	0.000583581	0.000675339
K01361	lactocepin	0.000360246	0.000156008	0.000139293
K01364	streptopain	0.000197256	0.000204278	0.000164449
K01365	cathepsin L	3.06543e-06	2.86132e-06	8.2555e-07
K01366	cathepsin H	1.10577e-06	2.42646e-06	4.55914e-06
K01371	cathepsin K	5.86995e-06	1.08717e-06	1.88486e-06
K01372	bleomycin hydrolase	0.000944152	0.000916846	0.000607911
K01387	microbial collagenase	3.76839e-07	9.90861e-07	1.05499e-06
K01390	IgA-specific metalloendopeptidase	8.34392e-05	6.1071e-05	4.40457e-05
K01392	thimet oligopeptidase	5.62178e-08	2.80662e-07	1.93584e-08
K01400	bacillolysin	4.04115e-06	2.46009e-06	2.21949e-06
K01401	aureolysin	4.74922e-08	7.599e-06	1.08331e-05
K01406	serralysin	0.000104018	6.0696e-05	0.000114075
K01407	protease III	7.67466e-07	2.50931e-06	1.63274e-05
K01408	insulysin	1.1481e-07	0	1.58244e-07
K01409	N6-L-threonylcarbamoyladenine synthase	2.98014e-06	2.7294e-07	4.19453e-07
K01412	mitochondrial-processing peptidase subunit alpha	1.14588e-07	5.31342e-07	0
K01414	oligopeptidase A	9.01506e-07	6.98237e-06	1.45093e-05
K01419	ATP-dependent HslUV protease, peptidase subunit HslV	8.87957e-05	6.24653e-05	5.71253e-05
K01420	CRP/FNR family transcriptional regulator, anaerobic regulatory protein	9.46742e-05	9.29048e-05	0.000129723
K01421	putative membrane protein	0.000399896	0.000473605	0.000488269
K01423	beta-barrel assembly-enhancing protease	5.84852e-06	1.24294e-05	2.50246e-05
K01424	L-asparaginase	0.000363596	0.000347796	0.000372312
K01425	glutaminase	0.000207923	0.000156052	0.000170801
K01426	amidase	6.88068e-05	5.78486e-05	5.10898e-05
K01428	urease subunit alpha	0.000125565	5.90717e-05	6.78513e-05
K01429	urease subunit beta	5.12514e-05	2.99461e-05	2.71927e-05
K01430	urease subunit gamma	2.29834e-05	1.07061e-05	1.06492e-05
K01431	beta-ureidopropionase	7.66043e-06	3.73442e-06	2.49133e-06
K01432	arylformamidase	2.43567e-05	2.15007e-05	1.94e-05
K01433	formyltetrahydrofolate deformylase	2.31303e-05	1.59069e-05	2.64267e-05
K01434	penicillin G amidase	8.42092e-07	2.63907e-06	1.44964e-05
K01436	amidohydrolase	4.75929e-05	3.03176e-05	3.45644e-05
K01438	acetylornithine deacetylase	7.83521e-05	0.000104263	0.000119456
K01439	succinyl-diaminopimelate desuccinylase	0.000352867	0.0004382	0.00041266
K01442	choloylglycine hydrolase	0.000450928	0.000480131	0.000337071
K01443	N-acetylglucosamine-6-phosphate deacetylase	0.000355138	0.00043547	0.000390388
K01444	N4-(beta-N-acetylglucosaminyl)-L-asparaginase	7.92851e-06	4.41301e-05	2.82691e-05
K01447	N-acetylmuramoyl-L-alanine amidase	0.00110972	0.000729105	0.000827206
K01448	N-acetylmuramoyl-L-alanine amidase	0.000990978	0.00084625	0.000972889
K01449	N-acetylmuramoyl-L-alanine amidase	0.000237474	0.000150442	0.000209038
K01451	hippurate hydrolase	1.36042e-05	2.12377e-05	2.20352e-05
K01453	6-aminohexanoate-oligomer exohydrolase	1.34738e-05	1.13598e-05	1.17108e-05
K01455	formamidase	8.24211e-07	2.3051e-06	5.06515e-06
K01457	allophanate hydrolase	3.2333e-06	4.01194e-07	9.34295e-07
K01458	N-formylglutamate deformylase	8.64135e-07	7.88143e-07	1.15299e-06
K01460	glutathionylspermidine amidase/synthetase	2.80578e-06	8.38752e-06	3.96955e-05
K01461	N-acyl-D-glutamate deacylase	1.44432e-06	7.78776e-06	2.93198e-06
K01462	peptide deformylase	0.000422028	0.000481157	0.000408384
K01463	N-acetylglucosamine malate deacetylase 1	6.04808e-05	4.67217e-05	5.83198e-05
K01464	dihydropyrimidinase	1.45345e-05	2.70966e-05	5.29097e-05
K01465	dihydroorotase	0.000452452	0.00044367	0.000475763
K01466	allantoinase	8.04885e-06	5.29011e-06	2.8291e-05
K01467	beta-lactamase class C	6.00261e-06	8.39355e-06	1.59393e-05
K01468	imidazolonepropionase	0.000186332	0.000116278	0.0001249
K01469	5-oxoprolinase (ATP-hydrolysing)	8.75676e-08	0	0
K01470	creatinine amidohydrolase	4.06438e-05	4.88417e-05	6.63301e-05
K01473	N-methylhydantoinase A	1.22291e-05	3.15514e-05	4.48894e-05
K01474	N-methylhydantoinase B	1.11484e-06	1.13411e-06	2.66256e-06
K01475	isatin hydrolase	8.49396e-08	4.36783e-08	9.82284e-08
K01476	arginase	5.51269e-05	2.63349e-05	2.84333e-05
K01478	arginine deiminase	5.79642e-05	4.95599e-05	5.04605e-05
K01479	formiminoglutamase	3.65326e-07	3.22507e-06	1.8262e-05
K01480	agmatinase	1.93934e-05	1.67495e-05	3.28437e-05
K01482	dimethylargininase	7.95144e-06	2.67523e-06	5.5813e-06
K01483	ureidoglycolate lyase	3.79395e-06	7.91031e-06	2.56706e-05
K01484	succinylarginine dihydrolase	4.65343e-07	1.38997e-06	1.18655e-05
K01485	cytosine/creatinine deaminase	0.000160508	0.00013541	0.000112544
K01486	adenine deaminase	5.51024e-05	0.000115963	0.000180936
K01487	guanine deaminase	6.56665e-05	8.07817e-05	0.000120255
K01488	adenosine deaminase	5.34003e-05	7.54571e-05	0.000101756
K01489	cytidine deaminase	0.000228021	0.000184114	0.000213927
K01491	methylenetetrahydrofolate dehydrogenase (NADP+) / methenyltetrahydrofolate cyclohydrolase	0.000455913	0.000437347	0.000396479
K01493	dCMP deaminase	0.000279485	0.00024829	0.000243225
K01494	dCTP deaminase	2.48616e-05	8.59838e-05	6.38061e-05
K01495	GTP cyclohydrolase IA	0.000167815	0.0001263	0.000151826
K01496	phosphoribosyl-AMP cyclohydrolase	1.55265e-05	5.08154e-05	3.62666e-05
K01497	GTP cyclohydrolase II	7.45734e-06	4.7054e-06	1.36197e-05
K01499	methenyltetrahydromethanopterin cyclohydrolase	1.61733e-06	2.21211e-05	3.37038e-05
K01500	methenyltetrahydrofolate cyclohydrolase	6.40859e-05	4.33546e-05	6.79923e-05
K01501	nitrilase	1.54444e-05	6.31419e-06	7.85156e-06
K01505	1-aminocyclopropane-1-carboxylate deaminase	1.21239e-06	3.43843e-07	3.70817e-07
K01506	5-aminopentanamidase	6.28098e-05	2.42032e-05	3.52585e-05
K01507	inorganic pyrophosphatase	4.97854e-05	0.00012963	9.31999e-05
K01512	acylphosphatase	2.62236e-05	3.36596e-05	3.0058e-05
K01515	ADP-ribose pyrophosphatase	0.000280462	0.000288359	0.000281206
K01518	bis(5'-nucleosidyl)-tetraphosphatase	0.000104845	0.000115964	7.5044e-05
K01519	XTP/dITP diphosphohydrolase	0.000479337	0.000516311	0.000471592
K01520	dUTP pyrophosphatase	0.000344796	0.000338389	0.000336037
K01521	CDP-diacylglycerol pyrophosphatase	9.80719e-07	2.38785e-06	1.17563e-05
K01523	phosphoribosyl-ATP pyrophosphohydrolase	1.34559e-05	2.89096e-05	2.56094e-05
K01524	exopolyphosphatase / guanosine-5'-triphosphate,3'-diphosphate pyrophosphatase	0.000287904	0.000255251	0.000256342
K01525	bis(5'-nucleosyl)-tetraphosphatase (symmetrical)	8.40631e-06	7.60929e-06	1.44991e-05
K01527	nascent polypeptide-associated complex subunit beta	0	0	3.17636e-07
K01529	inosine/xanthosine triphosphatase	4.11389e-06	5.61688e-06	1.38893e-05
K01531	P-type Mg2+ transporter	0.000118138	0.00010201	8.87581e-05
K01533	P-type Cu2+ transporter	0.000155848	0.000115782	0.000172968
K01534	Zn2+/Cd2+-exporting ATPase	0.000657493	0.00054939	0.000584883
K01535	H+-transporting ATPase	0.000111107	0.000106086	4.97054e-05
K01537	P-type Ca2+ transporter type 2C	0.000870649	0.000841471	0.000784665
K01546	potassium-transporting ATPase potassium-binding subunit	1.70014e-05	5.28821e-05	4.53229e-05
K01547	potassium-transporting ATPase ATP-binding subunit	1.69388e-05	5.77479e-05	4.46854e-05
K01548	potassium-transporting ATPase KdpC subunit	1.1169e-05	3.60993e-05	2.90448e-05
K01551	arsenite/tail-anchored protein-transporting ATPase	5.51472e-06	8.59193e-06	9.18994e-06
K01552	energy-coupling factor transport system ATP-binding protein	0.000440753	0.000410306	0.000329698
K01554	8-oxo-dGDP phosphatase	3.45438e-06	3.83657e-05	1.42315e-05
K01555	fumarylacetoacetase	9.86135e-08	4.59272e-08	2.36706e-08
K01556	kynureninase	1.18446e-07	3.66897e-07	6.64017e-07
K01557	acylpyruvate hydrolase	4.89239e-05	3.64616e-05	3.62407e-05
K01560	2-haloacid dehalogenase	0.000120902	0.000243732	0.000181845
K01561	haloacetate dehalogenase	5.3006e-07	1.36134e-05	2.3623e-06
K01563	haloalkane dehalogenase	1.77516e-05	9.05229e-06	1.70466e-05
K01565	N-sulfoglucosamine sulfohydrolase	9.56298e-06	1.38662e-05	1.04706e-05
K01567	peptidoglycan-N-acetylmuramic acid deacetylase	9.89127e-05	7.61364e-05	0.000101098
K01569	oxalate decarboxylase	1.93879e-07	3.10484e-07	0
K01571	oxaloacetate decarboxylase (Na+ extruding) subunit alpha	0.000121808	6.86577e-05	9.37242e-05
K01573	oxaloacetate decarboxylase (Na+ extruding) subunit gamma	8.91443e-07	3.25262e-06	2.2476e-06
K01574	acetoacetate decarboxylase	1.41947e-06	8.45226e-07	1.54677e-06
K01575	acetolactate decarboxylase	0.00011456	8.35926e-05	7.60568e-05
K01576	benzoylformate decarboxylase	1.27082e-06	3.93931e-06	2.05792e-07
K01577	oxalyl-CoA decarboxylase	0.000273812	0.000266628	0.000180397
K01578	malonyl-CoA decarboxylase	2.16484e-07	6.82243e-08	1.27251e-07
K01579	aspartate 1-decarboxylase	7.64171e-05	5.83317e-05	4.76548e-05
K01580	glutamate decarboxylase	4.25412e-05	3.01086e-05	6.0264e-05
K01581	ornithine decarboxylase	0.000201094	0.000150028	0.0001415
K01582	lysine decarboxylase	2.57114e-05	1.2974e-05	3.83036e-05
K01583	arginine decarboxylase	9.83809e-08	0	8.8157e-08
K01584	arginine decarboxylase	1.34868e-06	2.99252e-06	1.02885e-05
K01585	arginine decarboxylase	0.00028398	0.00023143	0.000288128
K01586	diaminopimelate decarboxylase	0.000438584	0.000403521	0.000418369
K01588	5-(carboxyamino)imidazole ribonucleotide mutase	0.000240106	0.000253977	0.000244327
K01589	5-(carboxyamino)imidazole ribonucleotide synthase	0.000155016	0.000149876	0.00012493
K01590	histidine decarboxylase	5.72849e-05	6.47014e-05	4.31491e-05
K01591	orotidine-5'-phosphate decarboxylase	0.000389101	0.000440089	0.000381503
K01593	aromatic-L-amino-acid/L-tryptophan decarboxylase	3.79791e-08	1.19656e-06	1.12191e-05
K01595	phosphoenolpyruvate carboxylase	0.000103687	0.000173768	0.000102726
K01596	phosphoenolpyruvate carboxykinase (GTP)	4.82523e-05	1.1067e-05	9.79497e-06
K01597	diphosphomevalonate decarboxylase	0.000138826	0.000103082	8.08671e-05
K01598	phosphopantothenoylcysteine decarboxylase	1.8657e-06	3.55851e-06	8.47658e-06
K01599	uroporphyrinogen decarboxylase	0.000112382	0.000219001	0.000359224
K01601	ribulose-bisphosphate carboxylase large chain	6.02696e-07	6.1053e-07	0
K01604	methylmalonyl-CoA decarboxylase subunit alpha	0.000223331	0.000173935	0.000208914
K01607	4-carboxymuconolactone decarboxylase	0.000435144	0.000476791	0.000398245
K01608	tartronate-semialdehyde synthase	2.05175e-06	2.48676e-06	1.39014e-05
K01609	indole-3-glycerol phosphate synthase	0.000108918	0.000104867	9.89735e-05
K01610	phosphoenolpyruvate carboxykinase (ATP)	0.000383333	0.000321932	0.000313517
K01611	S-adenosylmethionine decarboxylase	1.20072e-05	6.97839e-06	1.71232e-05
K01612	vanillate/4-hydroxybenzoate decarboxylase subunit C	5.26789e-07	1.90925e-06	1.41318e-05
K01613	phosphatidylserine decarboxylase	0.00038247	0.000335184	0.000268039
K01615	glutaconyl-CoA decarboxylase subunit alpha	1.5024e-06	2.31008e-06	1.54912e-06
K01616	multifunctional 2-oxoglutarate metabolism enzyme	1.09754e-06	2.55341e-07	6.5622e-07
K01617	2-oxo-3-hexenedioate decarboxylase	0	1.66861e-07	0
K01619	deoxyribose-phosphate aldolase	0.000272137	0.000294063	0.000323777
K01620	threonine aldolase	0.000116223	0.000194243	0.000208222
K01621	xylulose-5-phosphate/fructose-6-phosphate phosphoketolase	0.000227172	0.000190956	0.000138999
K01622	fructose 1,6-bisphosphate aldolase/phosphatase	1.19108e-07	3.09218e-07	2.37781e-07
K01623	fructose-bisphosphate aldolase, class I	3.48523e-06	5.36875e-07	2.29344e-06
K01624	fructose-bisphosphate aldolase, class II	0.000439774	0.000459163	0.000513275
K01625	2-dehydro-3-deoxyphosphogluconate aldolase / (4S)-4-hydroxy-2-oxoglutarate aldolase	0.000211342	0.000258674	0.000243932
K01626	3-deoxy-7-phosphoheptulonate synthase	0.000100044	0.000272214	0.000230563
K01627	2-dehydro-3-deoxyphosphooctonate aldolase (KDO 8-P synthase)	7.68654e-05	7.14309e-05	7.62788e-05
K01628	L-fuculose-phosphate aldolase	0.000107098	6.22744e-05	0.000119629
K01629	rhamnulose-1-phosphate aldolase	0.000119044	0.000115309	0.000120571
K01630	2-dehydro-3-deoxyglucarate aldolase	1.02015e-05	6.3271e-06	1.92105e-05
K01631	2-dehydro-3-deoxyphosphogalactonate aldolase	8.29403e-07	2.27533e-06	1.27645e-05
K01633	7,8-dihydroneopterin aldolase/epimerase/oxygenase	4.57097e-05	3.97052e-05	3.58591e-05
K01635	tagatose 1,6-diphosphate aldolase	0.000148384	0.000110596	9.94974e-05
K01637	isocitrate lyase	1.64542e-06	2.1231e-06	1.34711e-05
K01638	malate synthase	2.25517e-06	5.5333e-06	3.22841e-05
K01639	N-acetylneuraminate lyase	9.69352e-05	0.000124426	0.000185358
K01640	hydroxymethylglutaryl-CoA lyase	2.85721e-06	1.99704e-06	2.6558e-06
K01641	hydroxymethylglutaryl-CoA synthase	0.000130878	9.49828e-05	8.48168e-05
K01643	citrate lyase subunit alpha / citrate CoA-transferase	5.22434e-05	3.3048e-05	5.72798e-05
K01644	citrate lyase subunit beta / citryl-CoA lyase	5.29538e-05	3.44141e-05	5.87024e-05
K01646	citrate lyase subunit gamma (acyl carrier protein)	9.66899e-06	6.72393e-06	1.08534e-05
K01647	citrate synthase	0.000181286	0.000240157	0.000280817
K01649	2-isopropylmalate synthase	0.000242105	0.000298357	0.000293815
K01652	acetolactate synthase I/II/III large subunit	0.000514409	0.000574193	0.000652058
K01653	acetolactate synthase I/III small subunit	0.000132052	0.00015189	0.000180647
K01654	N-acetylneuraminate synthase	1.14392e-05	6.60798e-06	1.33702e-05
K01657	anthranilate synthase component I	0.000125085	0.000160945	0.000140951
K01658	anthranilate synthase component II	6.75949e-05	6.71412e-05	6.65463e-05
K01659	2-methylcitrate synthase	1.62903e-06	2.19961e-06	1.07665e-05
K01661	naphthoate synthase	0.000154803	0.000118871	0.000115567
K01662	1-deoxy-D-xylulose-5-phosphate synthase	0.000499331	0.000472576	0.00044767
K01664	para-aminobenzoate synthetase component II	1.20359e-05	7.0815e-05	5.77737e-05
K01665	para-aminobenzoate synthetase component I	9.67055e-06	1.86246e-05	5.58818e-05
K01666	4-hydroxy 2-oxovalerate aldolase	0.000101146	7.43894e-05	9.15423e-05
K01667	tryptophanase	7.22496e-05	6.1514e-05	6.26856e-05
K01668	tyrosine phenol-lyase	9.62735e-06	2.83573e-05	2.2146e-05
K01669	deoxyribodipyrimidine photo-lyase	1.14937e-06	2.1978e-06	1.29909e-05
K01671	sulfofructosephosphate aldolase	7.29088e-07	2.35043e-06	1.18229e-05
K01673	carbonic anhydrase	0.000100234	0.000140821	0.000120539
K01674	carbonic anhydrase	2.29821e-06	4.32252e-07	5.39334e-06
K01676	fumarate hydratase, class I	0.00013474	0.00010093	0.000103806
K01677	fumarate hydratase subunit alpha	0.000100111	7.47714e-05	0.000132213
K01678	fumarate hydratase subunit beta	7.77892e-05	5.46029e-05	0.000103509
K01679	fumarate hydratase, class II	0.000163037	0.000177624	0.000134088
K01681	aconitate hydratase	0.000211203	0.00027578	0.000316647
K01682	aconitate hydratase 2 / 2-methylisocitrate dehydratase	1.40598e-06	3.42209e-06	1.336e-05
K01683	D-arabinonate dehydratase	5.61685e-06	2.36577e-06	6.85225e-07
K01684	galactonate dehydratase	1.64972e-05	1.13478e-05	3.7225e-05
K01685	altronate hydrolase	0.000168477	0.000162577	0.000181097
K01686	mannonate dehydratase	0.000276077	0.000253	0.000268679
K01687	dihydroxy-acid dehydratase	0.000252757	0.00035947	0.000382161
K01689	enolase	0.000555202	0.000506744	0.000473264
K01690	phosphogluconate dehydratase	3.31816e-07	1.82074e-06	1.11201e-05
K01692	enoyl-CoA hydratase	5.08482e-06	6.98714e-06	1.40398e-05
K01693	imidazoleglycerol-phosphate dehydratase	9.74411e-05	0.000146117	0.000146535
K01695	tryptophan synthase alpha chain	0.000105228	0.000152527	0.000157832
K01696	tryptophan synthase beta chain	0.000195294	0.00021125	0.000185593
K01697	cystathionine beta-synthase	3.90355e-06	4.69772e-05	2.01957e-05
K01698	porphobilinogen synthase	4.80767e-05	6.48081e-05	9.81814e-05
K01699	propanediol dehydratase large subunit	1.60453e-06	1.88224e-06	1.09904e-05
K01703	3-isopropylmalate/(R)-2-methylmalate dehydratase large subunit	0.000197548	0.000270794	0.000289153
K01704	3-isopropylmalate/(R)-2-methylmalate dehydratase small subunit	0.000127713	0.000187331	0.000165121
K01706	glucarate dehydratase	3.21332e-06	1.56798e-05	3.9868e-05
K01707	5-dehydro-4-deoxyglucarate dehydratase	6.47674e-07	4.45937e-08	0
K01708	galactarate dehydratase	2.47344e-06	1.52996e-05	4.79109e-05
K01709	CDP-glucose 4,6-dehydratase	8.82373e-05	0.000108856	0.000129183
K01710	dTDP-glucose 4,6-dehydratase	0.000587301	0.000494369	0.00046296
K01711	GDPmannose 4,6-dehydratase	0.000200378	0.000196386	0.000172227
K01712	urocanate hydratase	0.000145387	9.94049e-05	0.000109461
K01713	cyclohexadienyl dehydratase	2.70465e-05	3.81424e-05	3.6348e-05
K01714	4-hydroxy-tetrahydrodipicolinate synthase	0.000387348	0.000427809	0.000418278
K01715	enoyl-CoA hydratase	6.01497e-05	7.90139e-05	7.9672e-05
K01716	3-hydroxyacyl-	5.11259e-07	1.15154e-06	8.90148e-06
K01719	uroporphyrinogen-III synthase	0.00012082	0.000106288	0.000100161
K01720	2-methylcitrate dehydratase	1.74536e-05	6.93756e-06	1.90092e-05
K01721	nitrile hydratase subunit alpha	0	1.09352e-07	0
K01725	cyanate lyase	2.68692e-07	1.81543e-06	7.46643e-06
K01726	gamma-carbonic anhydrase	0.000119286	0.000128676	0.000123929
K01727	hyaluronate lyase	1.27365e-05	5.07831e-05	8.04246e-05
K01728	pectate lyase	0.000109575	6.90104e-05	7.45221e-05
K01729	poly(beta-D-mannuronate) lyase	9.34097e-06	7.84327e-06	6.26418e-06
K01730	oligogalacturonide lyase	3.77281e-07	3.85422e-06	8.9609e-06
K01732	pectin lyase	1.08504e-05	4.39348e-06	6.20462e-06
K01733	threonine synthase	0.000368212	0.000354139	0.000346994
K01734	methylglyoxal synthase	5.60975e-05	4.93445e-05	7.00057e-05
K01735	3-dehydroquinate synthase	0.000319771	0.000300911	0.000331252
K01736	chorismate synthase	0.000348961	0.000382169	0.000405689
K01737	6-pyruvoyltetrahydropterin/6-carboxytetrahydropterin synthase	0.000105238	9.2119e-05	6.77576e-05
K01738	cysteine synthase	0.000435363	0.000336483	0.000444351
K01739	cystathionine gamma-synthase	4.54025e-05	0.000105638	6.07331e-05
K01740	O-acetylhomoserine (thiol)-lyase	0.000434585	0.000589864	0.000493764
K01744	aspartate ammonia-lyase	2.6858e-05	7.5552e-05	6.76976e-05
K01745	histidine ammonia-lyase	0.000136217	0.000116553	0.000148968
K01749	hydroxymethylbilane synthase	3.35848e-05	5.66347e-05	0.000103356
K01750	ornithine cyclodeaminase	1.07383e-07	6.34388e-08	6.16563e-07
K01751	diaminopropionate ammonia-lyase	1.5804e-05	2.51674e-05	4.96058e-05
K01752	L-serine dehydratase	0.000392876	0.000420679	0.000493084
K01753	D-serine dehydratase	6.60539e-06	1.83016e-05	4.98568e-05
K01754	threonine dehydratase	0.000192862	0.000245911	0.000260435
K01755	argininosuccinate lyase	0.000333663	0.000346688	0.000340144
K01756	adenylosuccinate lyase	0.000498592	0.000466854	0.000409233
K01758	cystathionine gamma-lyase	2.3436e-06	6.43835e-07	9.8348e-07
K01759	lactoylglutathione lyase	0.000106008	0.000136296	0.000169467
K01760	cysteine-S-conjugate beta-lyase	9.47223e-05	0.000101711	8.90526e-05
K01761	methionine-gamma-lyase	1.63052e-05	6.91752e-06	1.06246e-05
K01766	cysteine sulfinate desulfinase	1.53303e-06	2.27852e-06	1.32955e-05
K01767	S-methyl-1-thioxylulose 5-phosphate methylthiotransferase	0	0	2.92355e-07
K01768	adenylate cyclase	0.000180091	0.00021017	0.000233615
K01770	2-C-methyl-D-erythritol 2,4-cyclodiphosphate synthase	0.000175238	0.000207101	0.000206382
K01771	1-phosphatidylinositol phosphodiesterase	2.47833e-05	1.69418e-05	1.34366e-05
K01772	protoporphyrin/coproporphyrin ferrochelatase	0.000117562	7.77177e-05	6.85088e-05
K01774	fumarate hydratase E	2.30362e-07	1.52946e-06	7.50446e-06
K01775	alanine racemase	0.000410028	0.000372512	0.000376977
K01776	glutamate racemase	0.000412553	0.000417004	0.000394046
K01777	proline racemase	3.17015e-06	6.89823e-06	1.14426e-05
K01778	diaminopimelate epimerase	0.000342833	0.000352645	0.000404159
K01779	aspartate racemase	0.00021268	0.000149319	0.000116826
K01780	histidine racemase	6.12104e-06	5.96952e-06	1.95839e-05
K01781	mandelate racemase	6.08393e-07	4.55151e-08	2.22808e-07
K01782	3-hydroxyacyl-CoA dehydrogenase / enoyl-CoA hydratase / 3-hydroxybutyryl-CoA epimerase	8.17344e-07	2.46775e-06	1.368e-05
K01783	ribulose-phosphate 3-epimerase	0.000374295	0.000385314	0.000367632
K01784	UDP-glucose 4-epimerase	0.000886738	0.000771999	0.000758527
K01785	aldose 1-epimerase	0.000752845	0.000759914	0.000751068
K01787	N-acylglucosamine 2-epimerase	4.04812e-05	4.32019e-05	3.43004e-05
K01788	N-acylglucosamine-6-phosphate 2-epimerase	0.000139682	0.000186545	0.000193024
K01790	dTDP-4-dehydrorhamnose 3,5-epimerase	0.000441061	0.000388079	0.000364626
K01791	UDP-N-acetylglucosamine 2-epimerase (non-hydrolysing)	0.000369405	0.000243458	0.000221444
K01792	glucose-6-phosphate 1-epimerase	6.71634e-06	1.95509e-05	3.32428e-05
K01793	heparosan-N-sulfate-glucuronate 5-epimerase	3.59605e-07	2.85288e-07	1.17963e-06
K01796	alpha-methylacyl-CoA racemase	1.03719e-06	7.31017e-07	1.41222e-06
K01798	Alr-MurF fusion protein	0.000161062	0.00013618	0.0001167
K01799	maleate isomerase	2.21679e-06	2.18252e-07	7.16356e-07
K01801	maleylpyruvate isomerase	0	2.91861e-07	3.55358e-07
K01802	peptidylprolyl isomerase	0.000198599	0.000242976	0.0001741
K01803	triosephosphate isomerase (TIM)	0.000438739	0.000417843	0.000389385
K01804	L-arabinose isomerase	0.000250787	0.000198401	0.00026813
K01805	xylose isomerase	0.000135312	0.000137707	0.00011979
K01807	ribose 5-phosphate isomerase A	0.000169067	0.000201178	0.000141782
K01808	ribose 5-phosphate isomerase B	0.000222654	0.000242118	0.000278483
K01809	mannose-6-phosphate isomerase	0.000358996	0.000502133	0.000429435
K01810	glucose-6-phosphate isomerase	0.000532941	0.000490592	0.000447158
K01811	alpha-D-xyloside xylohydrolase	0.000526389	0.000472032	0.000546478
K01812	glucuronate isomerase	0.000222321	0.000214371	0.000223219
K01813	L-rhamnose isomerase	0.000127713	0.000125987	0.00012258
K01814	phosphoribosylformimino-5-aminoimidazole carboxamide ribotide isomerase	0.000152457	0.000179161	0.000218488
K01815	4-deoxy-L-threo-5-hexosulose-uronate ketol-isomerase	0.000137452	0.00012785	0.000147893
K01816	hydroxypyruvate isomerase	1.26889e-05	1.12809e-05	3.31534e-05
K01817	phosphoribosylanthranilate isomerase	0.000121942	9.35308e-05	9.73643e-05
K01818	L-fucose/D-arabinose isomerase	6.53454e-05	7.08788e-05	0.000122312
K01819	galactose-6-phosphate isomerase	4.41844e-05	1.88982e-05	2.21925e-05
K01820	L-rhamnose isomerase / sugar isomerase	0	0	1.65529e-07
K01821	4-oxalocrotonate tautomerase	4.69854e-06	4.8521e-06	4.0623e-06
K01822	steroid Delta-isomerase	0	0	1.19764e-07
K01823	isopentenyl-diphosphate Delta-isomerase	0.000211451	0.000182567	0.000182615
K01825	3-hydroxyacyl-CoA dehydrogenase / enoyl-CoA hydratase / 3-hydroxybutyryl-CoA epimerase / enoyl-CoA isomerase	9.34302e-07	3.01797e-06	2.04505e-05
K01826	5-carboxymethyl-2-hydroxymuconate isomerase	3.82296e-07	1.05517e-06	6.69924e-06
K01829	disulfide reductase	0	3.47141e-06	2.51965e-07
K01833	trypanothione synthetase/amidase	8.35307e-07	1.51284e-07	0
K01834	2,3-bisphosphoglycerate-dependent phosphoglycerate mutase	0.000583453	0.000673441	0.00047979
K01835	phosphoglucomutase	0.000599614	0.000576395	0.00052445
K01838	beta-phosphoglucomutase	0.000524871	0.000570354	0.000577348
K01839	phosphopentomutase	0.000197473	0.000207647	0.000267089
K01840	phosphomannomutase	0.000172481	0.000184884	0.000181899
K01841	phosphoenolpyruvate phosphomutase	2.89102e-07	3.77912e-07	5.29316e-08
K01843	lysine 2,3-aminomutase	9.03662e-06	1.69021e-05	1.74157e-05
K01844	beta-lysine 5,6-aminomutase alpha subunit	4.39581e-06	3.24665e-06	1.82273e-06
K01845	glutamate-1-semialdehyde 2,1-aminomutase	8.28427e-05	8.47783e-05	0.000133306
K01846	methylaspartate mutase sigma subunit	3.52253e-07	1.49613e-06	1.0179e-05
K01847	methylmalonyl-CoA mutase	0.000281089	0.000235354	0.00021249
K01848	methylmalonyl-CoA mutase, N-terminal domain	4.41032e-07	3.15824e-07	6.72362e-07
K01849	methylmalonyl-CoA mutase, C-terminal domain	0	0	1.63559e-07
K01854	UDP-galactopyranose mutase	0.00033622	0.000409711	0.000403542
K01856	muconate cycloisomerase	9.5833e-07	1.72183e-07	3.6011e-07
K01857	3-carboxy-cis,cis-muconate cycloisomerase	2.38282e-06	2.24274e-06	1.27633e-06
K01858	myo-inositol-1-phosphate synthase	0.000124187	0.000165545	0.000113672
K01866	tyrosyl-tRNA synthetase	0.000510843	0.000457502	0.000412519
K01867	tryptophanyl-tRNA synthetase	0.000490286	0.00047865	0.000414405
K01868	threonyl-tRNA synthetase	0.000557926	0.000484406	0.00046251
K01869	leucyl-tRNA synthetase	0.000580655	0.000530044	0.000495049
K01870	isoleucyl-tRNA synthetase	0.000586128	0.000590417	0.00053193
K01872	alanyl-tRNA synthetase	0.000654453	0.00057697	0.000581081
K01873	valyl-tRNA synthetase	0.000681834	0.000597279	0.000543187
K01874	methionyl-tRNA synthetase	0.00101706	0.000972945	0.000891278
K01875	seryl-tRNA synthetase	0.000588175	0.000546496	0.000497756
K01876	aspartyl-tRNA synthetase	0.000581182	0.000498102	0.0004643
K01878	glycyl-tRNA synthetase alpha chain	0.000114774	6.5837e-05	7.42887e-05
K01879	glycyl-tRNA synthetase beta chain	0.000182181	0.000146714	0.000124545
K01880	glycyl-tRNA synthetase	0.000294049	0.000323422	0.000288885
K01881	prolyl-tRNA synthetase	0.000490525	0.000472809	0.000443026
K01883	cysteinyl-tRNA synthetase	0.000564227	0.000534631	0.000484476
K01884	cysteinyl-tRNA synthetase, unknown class	1.98269e-07	5.27859e-08	3.88136e-07
K01885	glutamyl-tRNA synthetase	0.000461357	0.000410198	0.000354713
K01886	glutaminyl-tRNA synthetase	0.000258619	0.000201339	0.000237251
K01887	arginyl-tRNA synthetase	0.0005664	0.000535971	0.000482623
K01889	phenylalanyl-tRNA synthetase alpha chain	0.000447993	0.000426116	0.000379308
K01890	phenylalanyl-tRNA synthetase beta chain	0.000569034	0.000502009	0.000469941
K01892	histidyl-tRNA synthetase	0.000486008	0.000469301	0.000422698
K01893	asparaginyl-tRNA synthetase	0.00044378	0.000405517	0.000378809
K01894	glutamyl-Q tRNA(Asp) synthetase	8.28703e-06	7.25661e-05	4.32465e-05
K01895	acetyl-CoA synthetase	0.000244405	0.000181649	0.000179115
K01897	long-chain acyl-CoA synthetase	0.000802948	0.000858593	0.000719784
K01902	succinyl-CoA synthetase alpha subunit	8.19225e-06	5.25751e-05	3.23591e-05
K01903	succinyl-CoA synthetase beta subunit	9.9292e-06	5.24174e-05	3.33165e-05
K01905	acetate---CoA ligase (ADP-forming) subunit alpha	2.00323e-07	1.60934e-05	2.30662e-06
K01906	6-carboxyhexanoate--CoA ligase	1.28125e-06	1.88795e-06	1.73959e-06
K01908	propionyl-CoA synthetase	6.1452e-07	2.06934e-06	1.19365e-05
K01910		6.00236e-05	4.34174e-05	5.42509e-05
K01911	o-succinylbenzoate---CoA ligase	0.000209504	0.000150044	0.000146421
K01912	phenylacetate-CoA ligase	0.000166752	0.000174485	0.000252369
K01914	aspartate--ammonia ligase	0.00034557	0.000322925	0.000302072
K01915	glutamine synthetase	0.000785129	0.000818321	0.00083074
K01916	NAD+ synthase	0.000200045	0.000136741	0.000114376
K01918	pantoate--beta-alanine ligase	0.000189043	0.000142918	0.000140736
K01919	glutamate--cysteine ligase	0.000270633	0.000254684	0.000226518
K01920	glutathione synthase	1.54607e-06	2.52393e-06	1.43735e-05
K01921	D-alanine-D-alanine ligase	0.000619049	0.000505437	0.000483794
K01923	phosphoribosylaminoimidazole-succinocarboxamide synthase	0.000320206	0.000317549	0.000315042
K01924	UDP-N-acetylmuramate--alanine ligase	0.000525542	0.000500549	0.000471847
K01925	UDP-N-acetylmuramoylalanine--D-glutamate ligase	0.000461856	0.000475337	0.000431608
K01926	redox-sensing transcriptional repressor	0.000293459	0.000235941	0.000235567
K01928	UDP-N-acetylmuramoyl-L-alanyl-D-glutamate--2,6-diaminopimelate ligase	0.00058599	0.000528707	0.000497467
K01929	UDP-N-acetylmuramoyl-tripeptide--D-alanyl-D-alanine ligase	0.000533457	0.000537528	0.000512178
K01932	gamma-polyglutamate synthase	2.90106e-06	1.83207e-06	1.95379e-07
K01933	phosphoribosylformylglycinamidine cyclo-ligase	0.000473908	0.000469119	0.000457878
K01934	5-formyltetrahydrofolate cyclo-ligase	0.000398604	0.000385756	0.000322942
K01935	dethiobiotin synthetase	9.45976e-05	7.19287e-05	7.99584e-05
K01937	CTP synthase	0.000483246	0.000470716	0.000439351
K01938	formate--tetrahydrofolate ligase	0.000376521	0.000390355	0.000376359
K01939	adenylosuccinate synthase	0.000532091	0.000453457	0.000426321
K01940	argininosuccinate synthase	0.000290236	0.00029784	0.000309586
K01941	urea carboxylase	3.6468e-06	9.86273e-08	8.04795e-07
K01942	biotin---protein ligase	0	1.06919e-07	0
K01945	phosphoribosylamine---glycine ligase	0.000415403	0.000445178	0.000454341
K01950	NAD+ synthase (glutamine-hydrolysing)	0.000322656	0.000437137	0.00037955
K01951	GMP synthase (glutamine-hydrolysing)	0.000717805	0.000708082	0.000649409
K01952	phosphoribosylformylglycinamidine synthase	0.000444523	0.00042415	0.000434838
K01953	asparagine synthase (glutamine-hydrolysing)	0.000575749	0.000456043	0.000485652
K01955	carbamoyl-phosphate synthase large subunit	0.0010363	0.000934934	0.000900026
K01956	carbamoyl-phosphate synthase small subunit	0.000457786	0.000431833	0.000407673
K01958	pyruvate carboxylase	5.34555e-05	2.08859e-05	4.51428e-05
K01959	pyruvate carboxylase subunit A	6.85786e-06	1.19346e-05	1.22845e-05
K01960	pyruvate carboxylase subunit B	0.000144299	0.000122518	0.000115645
K01961	acetyl-CoA carboxylase, biotin carboxylase subunit	0.000189054	0.000158931	0.000243327
K01962	acetyl-CoA carboxylase carboxyl transferase subunit alpha	9.96198e-05	5.32758e-05	8.32201e-05
K01963	acetyl-CoA carboxylase carboxyl transferase subunit beta	0.000104056	5.53671e-05	8.21634e-05
K01965	propionyl-CoA carboxylase alpha chain	2.57191e-07	1.42743e-06	1.74446e-06
K01966	propionyl-CoA carboxylase beta chain	1.71119e-05	0.000110476	6.6215e-05
K01968	3-methylcrotonyl-CoA carboxylase alpha subunit	2.57073e-07	2.19454e-07	3.51271e-07
K01969	3-methylcrotonyl-CoA carboxylase beta subunit	2.16335e-07	9.07894e-08	1.41466e-07
K01971	bifunctional non-homologous end joining protein LigD	6.79035e-06	1.6225e-05	3.71416e-05
K01972	DNA ligase (NAD+)	0.000985977	0.000876697	0.000836412
K01974	RNA 3'-terminal phosphate cyclase (ATP)	1.12174e-06	4.71211e-06	1.51501e-05
K01975	RNA 2',3'-cyclic 3'-phosphodiesterase	1.45129e-05	1.93515e-05	3.63688e-05
K01989	putative tryptophan/tyrosine transport system substrate-binding protein	0.000354881	0.000348002	0.000336963
K01990	ABC-2 type transport system ATP-binding protein	0.00200183	0.00225602	0.00225505
K01991	polysaccharide biosynthesis/export protein	0.000280455	0.000243082	0.000233615
K01992	ABC-2 type transport system permease protein	0.00157411	0.00166061	0.00159027
K01993	HlyD family secretion protein	0.000127152	0.000128046	0.000134219
K01994	LuxR family transcriptional regulator, transcriptional regulator of spore coat protein	1.33535e-06	1.20249e-06	5.54675e-07
K01995	branched-chain amino acid transport system ATP-binding protein	7.77064e-05	0.000195477	0.000167505
K01996	branched-chain amino acid transport system ATP-binding protein	7.09225e-05	0.00024889	0.000182819
K01997	branched-chain amino acid transport system permease protein	9.58293e-05	0.000206994	0.000203687
K01998	branched-chain amino acid transport system permease protein	0.000100243	0.000208006	0.000193112
K01999	branched-chain amino acid transport system substrate-binding protein	0.000116645	0.000315128	0.000267923
K02000	glycine betaine/proline transport system ATP-binding protein	4.0372e-05	1.05869e-05	4.00441e-05
K02001	glycine betaine/proline transport system permease protein	3.3567e-05	9.79356e-06	4.04582e-05
K02002	glycine betaine/proline transport system substrate-binding protein	3.75264e-05	9.33865e-06	3.92956e-05
K02003	putative ABC transport system ATP-binding protein	0.00203928	0.00237286	0.00246386
K02004	putative ABC transport system permease protein	0.00326234	0.00339954	0.0036126
K02005	HlyD family secretion protein	0.000578794	0.000494812	0.000489441
K02006	cobalt/nickel transport system ATP-binding protein	9.87419e-05	5.78599e-05	0.000102491
K02007	cobalt/nickel transport system permease protein	0.000108948	6.01569e-05	9.35157e-05
K02008	cobalt/nickel transport system permease protein	9.65306e-05	5.33721e-05	7.44818e-05
K02009	cobalt/nickel transport protein	2.86359e-06	2.66469e-06	6.68905e-06
K02010	iron(III) transport system ATP-binding protein	8.13858e-05	5.88121e-05	4.22207e-05
K02011	iron(III) transport system permease protein	9.46883e-05	8.09011e-05	5.7243e-05
K02012	iron(III) transport system substrate-binding protein	0.000116726	7.405e-05	5.35256e-05
K02013	iron complex transport system ATP-binding protein	0.000113116	0.000122286	0.000133328
K02014	iron complex outermembrane recepter protein	0.00091695	0.000828056	0.000771285
K02015	iron complex transport system permease protein	0.000113322	8.25335e-05	9.63607e-05
K02016	iron complex transport system substrate-binding protein	0.000165947	0.000119008	0.000180805
K02017	molybdate transport system ATP-binding protein	2.89454e-05	3.90311e-05	9.42452e-05
K02018	molybdate transport system permease protein	3.17058e-05	3.31466e-05	8.37018e-05
K02019	molybdate transport system regulatory protein	1.06118e-05	1.16567e-05	3.06515e-05
K02020	molybdate transport system substrate-binding protein	3.27335e-05	4.45044e-05	0.000113968
K02021	putative ABC transport system ATP-binding protein	2.44628e-06	1.81997e-07	8.02028e-07
K02022	HlyD family secretion protein	2.72524e-06	1.25672e-05	9.06027e-06
K02024	maltoporin	8.26661e-07	2.60195e-06	1.48437e-05
K02025	multiple sugar transport system permease protein	0.000419809	0.000507787	0.000621556
K02026	multiple sugar transport system permease protein	0.000440457	0.000568389	0.000628931
K02027	multiple sugar transport system substrate-binding protein	0.000969312	0.00090522	0.00110838
K02028	polar amino acid transport system ATP-binding protein	0.00027786	0.000370065	0.000267805
K02029	polar amino acid transport system permease protein	0.000376867	0.00046318	0.00034899
K02030	polar amino acid transport system substrate-binding protein	0.000514949	0.000530924	0.000444703
K02031	peptide/nickel transport system ATP-binding protein	0.000350837	0.000463452	0.000457155
K02032	peptide/nickel transport system ATP-binding protein	0.000329012	0.00042338	0.000438181
K02033	peptide/nickel transport system permease protein	0.000325847	0.000434384	0.000408953
K02034	peptide/nickel transport system permease protein	0.000324675	0.000442583	0.00042117
K02035	peptide/nickel transport system substrate-binding protein	0.000752707	0.000923628	0.000808393
K02036	phosphate transport system ATP-binding protein	0.000374727	0.000438559	0.000349265
K02037	phosphate transport system permease protein	0.000304699	0.000441767	0.000378444
K02038	phosphate transport system permease protein	0.00030201	0.000410956	0.000353362
K02039	phosphate transport system protein	0.000226352	0.000238675	0.000219885
K02040	phosphate transport system substrate-binding protein	0.000444718	0.00054082	0.000467649
K02041	phosphonate transport system ATP-binding protein	0.000113526	9.17095e-05	6.94572e-05
K02042	phosphonate transport system permease protein	0.000231036	0.000181901	0.000123179
K02043	GntR family transcriptional regulator, phosphonate transport system regulatory protein	9.93142e-07	1.92716e-06	1.30945e-05
K02044	phosphonate transport system substrate-binding protein	0.000227262	0.000232094	0.000147703
K02045	sulfate/thiosulfate transport system ATP-binding protein	1.25798e-05	1.11767e-05	1.94118e-05
K02046	sulfate/thiosulfate transport system permease protein	8.87755e-06	9.82247e-06	1.66767e-05
K02047	sulfate/thiosulfate transport system permease protein	8.743e-06	1.06309e-05	1.944e-05
K02048	sulfate/thiosulfate transport system substrate-binding protein	4.58608e-07	1.53578e-06	7.48059e-06
K02049	NitT/TauT family transport system ATP-binding protein	0.000111618	0.000103381	0.000176482
K02050	NitT/TauT family transport system permease protein	0.000184285	0.000244037	0.000273144
K02051	NitT/TauT family transport system substrate-binding protein	0.000238401	0.000372965	0.000391899
K02052	putative spermidine/putrescine transport system ATP-binding protein	8.64597e-06	1.11823e-05	2.67724e-05
K02053	putative spermidine/putrescine transport system permease protein	1.20038e-05	9.98036e-06	2.55023e-05
K02054	putative spermidine/putrescine transport system permease protein	1.20164e-05	1.01046e-05	2.43404e-05
K02055	putative spermidine/putrescine transport system substrate-binding protein	1.67013e-05	1.2131e-05	3.09343e-05
K02056	simple sugar transport system ATP-binding protein	3.66098e-05	9.21934e-05	7.00615e-05
K02057	simple sugar transport system permease protein	5.20661e-05	4.17821e-05	7.67742e-05
K02058	simple sugar transport system substrate-binding protein	5.67153e-06	6.19625e-06	3.22576e-05
K02062	thiamine transport system ATP-binding protein	4.92469e-07	1.57551e-06	1.13605e-05
K02063	thiamine transport system permease protein	8.71482e-07	2.46432e-06	1.50107e-05
K02064	thiamine transport system substrate-binding protein	5.36037e-07	2.14903e-06	1.40719e-05
K02065	phospholipid/cholesterol/gamma-HCH transport system ATP-binding protein	0.000116856	0.000105227	0.000101619
K02066	phospholipid/cholesterol/gamma-HCH transport system permease protein	0.000104999	0.000101783	9.34533e-05
K02067	phospholipid/cholesterol/gamma-HCH transport system substrate-binding protein	0.000130047	0.000127026	0.000115142
K02068	UDP-glucose/iron transport system ATP-binding protein	5.86403e-05	0.000155497	0.000105149
K02069	UDP-glucose/iron transport system permease protein	6.17218e-05	0.000148612	9.15931e-05
K02071	D-methionine transport system ATP-binding protein	0.000250533	0.000336349	0.000251022
K02072	D-methionine transport system permease protein	0.000207376	0.000261971	0.000204556
K02073	D-methionine transport system substrate-binding protein	0.00026645	0.000347592	0.000286567
K02074	zinc/manganese transport system ATP-binding protein	0.000148997	0.000143892	9.44934e-05
K02075	zinc/manganese transport system permease protein	0.000162402	0.000159362	0.000102676
K02076	Fur family transcriptional regulator, zinc uptake regulator	4.0642e-05	2.12997e-05	2.43024e-05
K02077	zinc/manganese transport system substrate-binding protein	0.000207758	0.000255549	0.000155821
K02078	acyl carrier protein	4.06543e-05	4.04102e-05	4.16618e-05
K02079	N-acetylgalactosamine-6-phosphate deacetylase	7.20895e-07	1.91865e-06	1.19908e-05
K02080	putative deaminase/isomerase	6.38708e-07	2.78253e-06	1.03911e-05
K02081	DeoR family transcriptional regulator, aga operon transcriptional repressor	3.18134e-05	6.81079e-05	7.16771e-05
K02082	D-galactosamine 6-phosphate deaminase/isomerase	0.000102896	0.000149064	0.000128123
K02083	allantoate deiminase	8.7122e-06	5.5513e-06	2.38768e-05
K02086	DNA replication protein	0.00018143	0.00019691	0.000174761
K02099	AraC family transcriptional regulator, arabinose operon regulatory protein	0.000414846	0.000503239	0.000666868
K02100	MFS transporter, SP family, arabinose:H+ symporter	7.7165e-05	6.5527e-05	6.64093e-05
K02101	sugar-phosphatase	3.5608e-06	5.97748e-07	1.07868e-06
K02103	GntR family transcriptional regulator, arabinose operon transcriptional repressor	0.00014404	0.000112429	0.000142248
K02106	short-chain fatty acids transporter	5.79089e-06	3.11003e-06	1.77469e-06
K02107	V/A-type H+/Na+-transporting ATPase subunit G/H	7.10452e-07	7.23482e-07	5.93767e-06
K02108	F-type H+-transporting ATPase subunit a	0.000369772	0.000382038	0.00036752
K02109	F-type H+-transporting ATPase subunit b	0.000287017	0.000306782	0.000298795
K02110	F-type H+-transporting ATPase subunit c	2.17506e-05	3.01399e-05	3.01594e-05
K02111	F-type H+/Na+-transporting ATPase subunit alpha	0.000452385	0.000458481	0.000473956
K02112	F-type H+/Na+-transporting ATPase subunit beta	0.000401582	0.000370644	0.000342306
K02113	F-type H+-transporting ATPase subunit delta	0.000267659	0.000317409	0.000301331
K02114	F-type H+-transporting ATPase subunit epsilon	0.000145986	0.00016326	0.000173335
K02115	F-type H+-transporting ATPase subunit gamma	0.000378671	0.000410851	0.000399161
K02116	ATP synthase protein I	4.51831e-06	1.50986e-05	1.79052e-05
K02117	V/A-type H+/Na+-transporting ATPase subunit A	9.78875e-05	8.64006e-05	0.000147701
K02118	V/A-type H+/Na+-transporting ATPase subunit B	8.60847e-05	7.48006e-05	0.000119408
K02119	V/A-type H+/Na+-transporting ATPase subunit C	7.89028e-05	5.40238e-05	0.000106629
K02120	V/A-type H+/Na+-transporting ATPase subunit D	6.3359e-05	5.15193e-05	8.04679e-05
K02121	V/A-type H+/Na+-transporting ATPase subunit E	6.02382e-05	0.000101049	0.00013082
K02122	V/A-type H+/Na+-transporting ATPase subunit F	1.84987e-05	1.33217e-05	2.66553e-05
K02123	V/A-type H+/Na+-transporting ATPase subunit I	0.000108283	9.1501e-05	0.000160143
K02124	V/A-type H+/Na+-transporting ATPase subunit K	4.91989e-05	4.23584e-05	7.76661e-05
K02160	acetyl-CoA carboxylase biotin carboxyl carrier protein	6.64205e-05	5.1124e-05	0.00010701
K02167	TetR/AcrR family transcriptional regulator, transcriptional repressor of bet genes	2.42648e-06	3.62624e-06	1.12161e-05
K02168	choline/glycine/proline betaine transport protein	3.96647e-06	3.4612e-06	1.66746e-05
K02169	malonyl-CoA O-methyltransferase	0.000146263	9.58809e-05	9.08286e-05
K02170	pimeloyl-	4.01958e-06	4.23255e-06	1.40072e-05
K02171	BlaI family transcriptional regulator, penicillinase repressor	0.000353941	0.000355862	0.000341557
K02172	bla regulator protein blaR1	0.000651881	0.000587727	0.000658889
K02173	putative kinase	1.92648e-06	2.90823e-06	1.20987e-05
K02182	carnitine-CoA ligase	1.42599e-06	4.16843e-06	1.6908e-05
K02188	cobalt-precorrin-5B (C1)-methyltransferase	5.98983e-05	5.63137e-05	0.000103833
K02189	cobalt-precorrin 5A hydrolase	4.80493e-05	4.26665e-05	8.40164e-05
K02190	sirohydrochlorin cobaltochelatase	7.46477e-05	7.04013e-05	0.0001124
K02191	cobalt-precorrin-6B (C15)-methyltransferase	4.18954e-07	2.32104e-07	1.93545e-06
K02192	bacterioferritin-associated ferredoxin	2.93904e-06	1.24711e-06	1.5164e-06
K02193	heme exporter protein A	5.6735e-06	6.24432e-06	1.4839e-05
K02194	heme exporter protein B	5.66018e-06	6.53261e-06	1.75729e-05
K02195	heme exporter protein C	3.07073e-05	3.27941e-05	2.94529e-05
K02197	cytochrome c-type biogenesis protein CcmE	6.07982e-06	5.44e-06	1.2867e-05
K02198	cytochrome c-type biogenesis protein CcmF	1.2169e-05	1.52949e-05	2.65575e-05
K02199	cytochrome c biogenesis protein CcmG, thiol:disulfide interchange protein DsbE	0.0003732	0.000339686	0.000309322
K02200	cytochrome c-type biogenesis protein CcmH	2.26164e-06	1.01841e-05	1.40158e-05
K02201	pantetheine-phosphate adenylyltransferase	1.77277e-07	1.20915e-07	6.50658e-08
K02203	phosphoserine / homoserine phosphotransferase	4.24576e-05	2.76396e-05	2.5389e-05
K02204	homoserine kinase type II	8.24629e-06	1.76481e-05	2.55389e-05
K02205	arginine/ornithine permease	5.88755e-08	0	3.99887e-07
K02208	cyclin-dependent kinase 8/11	0	0	3.30198e-07
K02217	ferritin	9.82611e-05	0.000101528	0.000107262
K02221	YggT family protein	2.55761e-05	3.24352e-05	2.69965e-05
K02224	cobyrinic acid a,c-diamide synthase	7.81327e-05	7.11165e-05	0.000107853
K02226	alpha-ribazole phosphatase	0.000249777	0.000152365	0.000150604
K02227	adenosylcobinamide-phosphate synthase	0.000130498	0.000112715	0.000141069
K02229	precorrin-3B synthase	4.10082e-07	5.48207e-08	0
K02230	cobaltochelatase CobN	2.66748e-05	4.6551e-05	4.71462e-05
K02231	adenosylcobinamide kinase / adenosylcobinamide-phosphate guanylyltransferase	0.000101677	9.1671e-05	0.000132767
K02232	adenosylcobyric acid synthase	0.000137915	0.000125983	0.000154159
K02233	adenosylcobinamide-GDP ribazoletransferase	0.000115465	9.58563e-05	0.000128355
K02234	cobalamin biosynthesis protein CobW	7.80866e-05	9.42954e-05	0.000184673
K02236	leader peptidase (prepilin peptidase) / N-methyltransferase	0.000103382	9.34268e-05	6.07669e-05
K02237	competence protein ComEA	0.000206026	0.000288075	0.000275597
K02238	competence protein ComEC	0.000689917	0.000599044	0.000629241
K02240	competence protein ComFA	0.000183615	0.000197496	0.000164746
K02241	competence protein ComFB	1.28476e-05	9.5268e-06	6.86379e-06
K02242	competence protein ComFC	0.000371389	0.000326347	0.000317423
K02243	competence protein ComGA	0.000156678	0.000164459	0.000130988
K02244	competence protein ComGB	0.000145526	0.000110758	8.86685e-05
K02245	competence protein ComGC	3.83195e-05	5.22524e-05	4.53485e-05
K02246	competence protein ComGD	7.26211e-05	7.4208e-05	5.96656e-05
K02247	competence protein ComGE	5.01634e-07	4.199e-07	8.45448e-07
K02248	competence protein ComGF	8.08703e-05	6.29084e-05	4.26884e-05
K02249	competence protein ComGG	0	0	8.45856e-08
K02250	competence protein ComK	3.77492e-06	7.93841e-07	9.13106e-07
K02255	ferritin-like protein 2	0	9.69776e-07	5.40573e-06
K02257	heme o synthase	3.78565e-06	4.28695e-06	1.42503e-05
K02258	cytochrome c oxidase assembly protein subunit 11	9.81163e-08	0	0
K02259	heme a synthase	9.75824e-07	8.14004e-08	7.73913e-07
K02274	cytochrome c oxidase subunit I	1.28106e-06	2.96117e-07	6.88426e-07
K02275	cytochrome c oxidase subunit II	1.58663e-06	6.23126e-07	5.88984e-07
K02276	cytochrome c oxidase subunit III	4.00322e-07	3.83164e-07	3.149e-07
K02277	cytochrome c oxidase subunit IV	1.9102e-07	1.03987e-07	0
K02278	prepilin peptidase CpaA	1.97066e-05	2.83966e-05	5.42237e-05
K02279	pilus assembly protein CpaB	4.67527e-05	2.04928e-05	1.38967e-05
K02280	pilus assembly protein CpaC	1.22906e-07	2.32061e-07	1.92702e-07
K02281	pilus assembly protein CpaD	1.11764e-07	2.71126e-07	0
K02282	pilus assembly protein CpaE	2.26167e-05	8.88867e-06	1.17099e-05
K02283	pilus assembly protein CpaF	0.000160552	0.000187246	0.00018585
K02291	15-cis-phytoene synthase	5.32232e-07	1.09459e-06	4.5519e-07
K02292	beta-carotene ketolase (CrtO type)	2.02109e-06	7.11467e-07	1.71223e-06
K02293	15-cis-phytoene desaturase	4.02973e-06	7.57661e-07	9.81599e-07
K02297	cytochrome o ubiquinol oxidase subunit II	5.39579e-07	1.84675e-06	1.11766e-05
K02298	cytochrome o ubiquinol oxidase subunit I	4.89498e-07	2.32652e-06	1.43141e-05
K02299	cytochrome o ubiquinol oxidase subunit III	3.72016e-07	1.60846e-06	1.16522e-05
K02300	cytochrome o ubiquinol oxidase subunit IV	0	4.6666e-07	3.27979e-06
K02302	uroporphyrin-III C-methyltransferase / precorrin-2 dehydrogenase / sirohydrochlorin ferrochelatase	2.37371e-05	3.63764e-05	3.52307e-05
K02303	uroporphyrin-III C-methyltransferase	6.04326e-07	6.26548e-07	7.97578e-07
K02313	chromosomal replication initiator protein	0.000563103	0.000539338	0.000489564
K02314	replicative DNA helicase	0.000771776	0.000726497	0.000650391
K02315	DNA replication protein DnaC	0.00076859	0.000580729	0.000676282
K02316	DNA primase	0.00092172	0.000856804	0.000898551
K02317	DNA replication protein DnaT	1.68316e-06	3.69999e-06	1.98707e-05
K02319	DNA polymerase, archaea type	6.53829e-06	6.74386e-07	9.78344e-06
K02322	DNA polymerase II large subunit	2.13707e-07	3.85824e-07	5.23992e-07
K02323	DNA polymerase II small subunit	2.47632e-07	4.20163e-07	5.71014e-07
K02332	DNA polymerase gamma 1	0	0	1.67304e-07
K02334	DNA polymerase bacteriophage-type	0.000208382	0.000187619	0.000263585
K02335	DNA polymerase I	0.000646687	0.000593604	0.000565621
K02336	DNA polymerase II	1.80747e-06	2.33069e-06	1.59188e-05
K02337	DNA polymerase III subunit alpha	0.000656405	0.000620601	0.000592567
K02338	DNA polymerase III subunit beta	0.000535968	0.000520813	0.000448021
K02339	DNA polymerase III subunit chi	5.98496e-07	2.80882e-06	9.58373e-06
K02340	DNA polymerase III subunit delta	0.000456085	0.000464095	0.000418251
K02341	DNA polymerase III subunit delta'	0.000487777	0.000493714	0.000460094
K02342	DNA polymerase III subunit epsilon	0.000580435	0.000579746	0.000505867
K02343	DNA polymerase III subunit gamma/tau	0.000597947	0.000591101	0.00055104
K02344	DNA polymerase III subunit psi	4.33781e-07	1.3198e-06	6.78293e-06
K02345	DNA polymerase III subunit theta	0	2.44971e-07	2.8683e-06
K02346	DNA polymerase IV	0.000488239	0.000597614	0.00059829
K02347	DNA polymerase (family X)	2.93437e-06	1.50457e-06	6.25082e-08
K02348	ElaA protein	0.000120115	8.66555e-05	7.64455e-05
K02351	putative membrane protein	7.34831e-07	1.25691e-07	6.23808e-07
K02352	lactonase	1.53253e-06	2.27011e-07	2.6957e-07
K02355	elongation factor G	0.000880258	0.000741158	0.000731628
K02356	elongation factor P	0.000335878	0.000305698	0.000270508
K02357	elongation factor Ts	0.000425599	0.00041058	0.000368822
K02358	elongation factor Tu	0.000440622	0.000392307	0.000390742
K02361	isochorismate synthase	0.000121506	9.86561e-05	0.000100028
K02362	enterobactin synthetase component D	7.77304e-07	1.7042e-06	9.23998e-06
K02363	2,3-dihydroxybenzoate---	8.47812e-07	2.2186e-06	1.28844e-05
K02364	L-serine---	2.16881e-06	3.34155e-06	1.69086e-05
K02371	enoyl-	0.000121059	9.50163e-05	0.000141325
K02372	3-hydroxyacyl-	0.000123242	7.21509e-05	0.000117284
K02377	GDP-L-fucose synthase	0.000174481	0.000162512	0.000155996
K02379	FdhD protein	1.88255e-05	1.97094e-05	5.04911e-05
K02380	FdhE protein	1.56765e-06	4.4518e-06	1.6766e-05
K02381	FdrA protein	3.30903e-06	6.82379e-06	4.26013e-05
K02382	flagellar protein FlbA	7.86143e-07	8.46742e-07	0
K02385	flagellar protein FlbD	9.97286e-07	1.38244e-06	3.61155e-07
K02386	flagellar basal body P-ring formation protein FlgA	3.53171e-06	5.22808e-06	2.19164e-05
K02387	flagellar basal-body rod protein FlgB	1.75023e-05	1.79515e-05	2.84929e-05
K02388	flagellar basal-body rod protein FlgC	2.19151e-05	1.96803e-05	2.74043e-05
K02389	flagellar basal-body rod modification protein FlgD	3.68338e-05	3.59085e-05	4.59755e-05
K02390	flagellar hook protein FlgE	5.21637e-05	4.80705e-05	6.50323e-05
K02391	flagellar basal-body rod protein FlgF	4.28936e-05	4.21413e-05	5.56836e-05
K02392	flagellar basal-body rod protein FlgG	4.5293e-05	3.81004e-05	5.51572e-05
K02393	flagellar L-ring protein FlgH	2.07718e-06	3.55656e-06	1.73741e-05
K02394	flagellar P-ring protein FlgI	3.18123e-06	5.36124e-06	2.45787e-05
K02395	peptidoglycan hydrolase FlgJ	0.000114952	9.28862e-05	9.95304e-05
K02396	flagellar hook-associated protein 1	9.2534e-05	8.58613e-05	9.95042e-05
K02397	flagellar hook-associated protein 3 FlgL	5.15347e-05	4.64665e-05	5.90903e-05
K02398	negative regulator of flagellin synthesis FlgM	4.84943e-06	5.39964e-06	1.00964e-05
K02399	flagellar biosynthesis protein FlgN	1.48342e-07	1.28642e-06	1.06246e-05
K02400	flagellar biosynthesis protein FlhA	6.49767e-05	5.92772e-05	8.08874e-05
K02401	flagellar biosynthesis protein FlhB	4.64285e-05	4.24441e-05	5.75525e-05
K02402	flagellar transcriptional activator FlhC	2.58425e-07	1.02863e-06	6.34321e-06
K02403	flagellar transcriptional activator FlhD	9.39233e-08	3.60365e-07	3.50636e-06
K02404	flagellar biosynthesis protein FlhF	3.1046e-05	2.84009e-05	2.71869e-05
K02405	RNA polymerase sigma factor FliA	4.17502e-05	3.11368e-05	4.47953e-05
K02406	flagellin	0.000277984	0.000268307	0.000253017
K02407	flagellar hook-associated protein 2	8.78489e-05	8.23001e-05	9.64071e-05
K02408	flagellar hook-basal body complex protein FliE	1.2832e-05	1.02961e-05	1.63651e-05
K02409	flagellar M-ring protein FliF	5.64054e-05	5.07937e-05	6.97156e-05
K02410	flagellar motor switch protein FliG	3.85751e-05	3.51615e-05	5.11395e-05
K02411	flagellar assembly protein FliH	3.68386e-05	3.82334e-05	5.21595e-05
K02412	flagellum-specific ATP synthase	4.98476e-05	4.4179e-05	6.19357e-05
K02413	flagellar protein FliJ	2.31235e-05	2.22446e-05	2.85922e-05
K02414	flagellar hook-length control protein FliK	4.17561e-05	4.08611e-05	5.95631e-05
K02415	flagellar protein FliL	3.05389e-06	4.45845e-06	1.2846e-05
K02416	flagellar motor switch protein FliM	4.08834e-05	3.4297e-05	4.74708e-05
K02417	flagellar motor switch protein FliN	5.57291e-05	4.80721e-05	5.75684e-05
K02418	flagellar protein FliO/FliZ	1.42671e-05	1.62742e-05	1.77421e-05
K02419	flagellar biosynthesis protein FliP	3.80082e-05	3.54608e-05	4.74436e-05
K02420	flagellar biosynthesis protein FliQ	4.10783e-06	4.98818e-06	4.72287e-06
K02421	flagellar biosynthesis protein FliR	3.56265e-05	3.23184e-05	4.82321e-05
K02422	flagellar secretion chaperone FliS	3.60982e-05	3.72358e-05	4.5649e-05
K02423	flagellar protein FliT	0	6.09417e-07	4.80092e-06
K02424	L-cystine transport system substrate-binding protein	0.000129372	7.15938e-05	9.34037e-05
K02425	regulator of sigma S factor FliZ	2.28388e-07	1.1583e-06	7.75216e-06
K02426	cysteine desulfuration protein SufE	7.03819e-05	6.68172e-05	6.10005e-05
K02427	23S rRNA (uridine2552-2'-O)-methyltransferase	2.94267e-06	5.21124e-06	1.38601e-05
K02429	MFS transporter, FHS family, L-fucose permease	0.000415266	0.000376573	0.000329627
K02430	DeoR family transcriptional regulator, L-fucose operon activator	1.14668e-05	1.51663e-05	4.52388e-05
K02431	L-fucose mutarotase	1.53652e-05	1.76239e-05	3.9322e-05
K02433	aspartyl-tRNA(Asn)/glutamyl-tRNA(Gln) amidotransferase subunit A	0.000330206	0.000374328	0.000316314
K02434	aspartyl-tRNA(Asn)/glutamyl-tRNA(Gln) amidotransferase subunit B	0.00033257	0.000372709	0.00029813
K02435	aspartyl-tRNA(Asn)/glutamyl-tRNA(Gln) amidotransferase subunit C	6.12027e-05	6.6756e-05	5.81398e-05
K02436	DeoR family transcriptional regulator, galactitol utilization operon repressor	3.31884e-07	1.76614e-06	1.12801e-05
K02437	glycine cleavage system H protein	6.54607e-05	9.58937e-05	7.90457e-05
K02438	glycogen debranching enzyme	1.19922e-06	3.04388e-06	1.62859e-05
K02439	thiosulfate sulfurtransferase	1.55267e-06	5.71846e-06	9.41509e-06
K02440	glycerol uptake facilitator protein	0.000215768	0.000173342	0.000138715
K02441	rhomboid protease GlpG	3.47925e-06	2.84008e-06	1.279e-05
K02442	membrane protein GlpM	4.96658e-07	4.52277e-07	3.48252e-06
K02443	glycerol uptake operon antiterminator	5.74192e-06	1.89777e-05	6.18679e-05
K02444	DeoR family transcriptional regulator, glycerol-3-phosphate regulon repressor	1.14655e-05	0.000101078	6.97203e-05
K02445	MFS transporter, OPA family, glycerol-3-phosphate transporter	0.000162411	9.88499e-05	0.000101372
K02446	fructose-1,6-bisphosphatase II	1.49779e-05	1.07735e-05	3.78011e-05
K02448	nitric oxide reductase NorD protein	3.43936e-05	4.41425e-05	0.000127861
K02450	general secretion pathway protein A	0.00021859	0.000202599	0.000209695
K02452	general secretion pathway protein C	1.51703e-06	3.05163e-06	1.26437e-05
K02453	general secretion pathway protein D	3.84826e-06	7.18745e-06	1.8447e-05
K02454	general secretion pathway protein E	6.62176e-06	7.94435e-06	3.78215e-05
K02455	general secretion pathway protein F	3.71176e-06	5.82325e-06	1.85939e-05
K02456	general secretion pathway protein G	1.07824e-05	4.72619e-05	2.71872e-05
K02457	general secretion pathway protein H	3.01333e-07	1.16023e-06	1.00831e-05
K02458	general secretion pathway protein I	2.67596e-07	9.98741e-07	4.06524e-06
K02459	general secretion pathway protein J	8.6017e-07	3.08403e-06	1.04595e-05
K02460	general secretion pathway protein K	3.06113e-07	2.1756e-06	7.34866e-06
K02461	general secretion pathway protein L	7.49646e-07	2.04605e-06	1.44525e-05
K02462	general secretion pathway protein M	3.41091e-07	1.81273e-06	9.99771e-06
K02464	general secretion pathway protein O	2.01156e-06	7.75525e-07	1.05087e-05
K02466	glucitol operon activator protein	1.94487e-06	1.24732e-06	1.29706e-05
K02467	arabinose 5-phosphate isomerase	7.66123e-07	2.4636e-06	1.27322e-05
K02468	DeoR family transcriptional regulator, glucitol operon repressor	6.50782e-07	1.97314e-06	1.10299e-05
K02469	DNA gyrase subunit A	0.000829768	0.000775791	0.000720497
K02470	DNA gyrase subunit B	0.000766521	0.000702831	0.000657152
K02471	vitamin B12/bleomycin/antimicrobial peptide transport system ATP-binding/permease protein	7.85222e-07	2.00986e-05	2.13932e-05
K02472	UDP-N-acetyl-D-mannosaminuronic acid dehydrogenase	3.24547e-05	2.74417e-05	3.47752e-05
K02473	UDP-N-acetylglucosamine/UDP-N-acetylgalactosamine 4-epimerase	3.23719e-05	2.30331e-05	2.1265e-05
K02474	UDP-N-acetyl-D-glucosamine/UDP-N-acetyl-D-galactosamine dehydrogenase	0.000120986	0.000130264	0.000128832
K02475	two-component system, CitB family, response regulator	3.20929e-07	6.5741e-07	7.2125e-07
K02476	two-component system, CitB family, sensor kinase	5.46465e-05	4.95076e-05	4.66663e-05
K02477	two-component system, LytTR family, response regulator	0.000443904	0.000378023	0.000420895
K02478	two-component system, LytTR family, sensor kinase	0.000157459	0.000135372	0.000169425
K02479	two-component system, NarL family, response regulator	8.60145e-05	0.000136334	0.00014211
K02480	two-component system, NarL family, sensor kinase	0.000139457	0.000152348	9.37104e-05
K02481	two-component system, NtrC family, response regulator	0.000169714	0.000143752	0.000135917
K02482	two-component system, NtrC family, sensor kinase	6.99056e-05	5.0663e-05	6.85831e-05
K02483	two-component system, OmpR family, response regulator	0.00057619	0.000642666	0.00068883
K02484	two-component system, OmpR family, sensor kinase	0.000632723	0.000586354	0.000696876
K02485	two-component system, response regulator	1.94614e-07	1.41617e-06	1.05708e-05
K02486	two-component system, sensor kinase	4.01784e-05	6.76661e-05	0.00012729
K02488	two-component system, cell cycle response regulator	0.000145063	0.000152671	0.00015708
K02490	two-component system, response regulator, stage 0 sporulation protein F	9.21072e-08	2.67717e-07	2.35665e-07
K02491	two-component system, sporulation sensor kinase A	2.53371e-06	9.30651e-07	5.49223e-07
K02492	glutamyl-tRNA reductase	5.14321e-05	7.01447e-05	0.000119409
K02493	release factor glutamine methyltransferase	0.000574875	0.000542054	0.000577155
K02494	outer membrane lipoprotein LolB	4.47896e-07	1.45132e-06	7.48181e-06
K02495	oxygen-independent coproporphyrinogen III oxidase	0.00051666	0.000486403	0.000538648
K02496	uroporphyrin-III C-methyltransferase	7.8905e-07	2.60463e-06	1.57189e-05
K02497	HemX protein	5.47779e-07	6.49324e-07	2.36668e-06
K02498	HemY protein	4.74248e-06	5.23321e-05	6.37471e-05
K02499	tetrapyrrole methylase family protein / MazG family protein	0.000206443	0.000138793	0.000144388
K02500	imidazole glycerol-phosphate synthase subunit HisF	0.000171553	0.000222197	0.000234138
K02501	imidazole glycerol-phosphate synthase subunit HisH	0.000140893	0.000210647	0.00020784
K02502	ATP phosphoribosyltransferase regulatory subunit	0.000144098	0.000144803	0.000176092
K02503	histidine triad (HIT) family protein	0.000208381	0.000214035	0.000222281
K02504	protein transport protein HofB	2.29748e-06	2.40653e-06	1.47246e-05
K02505	protein transport protein HofC	6.84222e-07	2.24827e-06	1.31146e-05
K02506	leader peptidase HopD	1.07606e-07	1.62524e-06	8.81879e-06
K02507	protein transport protein HofQ	8.86581e-07	3.25949e-06	1.78382e-05
K02508	AraC family transcriptional regulator, 4-hydroxyphenylacetate 3-monooxygenase operon regulatory protein	1.73165e-05	2.61363e-05	4.52926e-05
K02509	2-oxo-hept-3-ene-1,7-dioate hydratase	2.86294e-05	1.75186e-05	2.91867e-05
K02510	4-hydroxy-2-oxoheptanedioate aldolase	2.0391e-05	1.82183e-05	4.40145e-05
K02511	MFS transporter, ACS family, 4-hydroxyphenylacetate permease	6.44867e-07	2.5296e-06	1.50812e-05
K02517	Kdo2-lipid IVA lauroyltransferase/acyltransferase	0.000138049	0.000129051	0.000120168
K02518	translation initiation factor IF-1	1.29592e-05	1.47999e-05	1.28566e-05
K02519	translation initiation factor IF-2	0.000629448	0.000592927	0.00062393
K02520	translation initiation factor IF-3	0.000283412	0.000275029	0.000250319
K02521	LysR family transcriptional regulator, positive regulator for ilvC	4.34975e-06	4.2891e-06	1.79319e-05
K02523	octaprenyl-diphosphate synthase	0.000150893	0.000135623	0.000134912
K02525	LacI family transcriptional regulator, kdg operon repressor	3.3136e-05	2.7703e-05	1.89187e-05
K02526	2-keto-3-deoxygluconate permease	2.34272e-06	1.228e-05	2.85562e-05
K02527	3-deoxy-D-manno-octulosonic-acid transferase	9.2779e-05	9.35869e-05	9.35605e-05
K02528	16S rRNA (adenine1518-N6/adenine1519-N6)-dimethyltransferase	0.000498481	0.000505757	0.000462578
K02529	LacI family transcriptional regulator	0.00144868	0.00175281	0.00187314
K02530	DeoR family transcriptional regulator, lactose phosphotransferase system repressor	7.80378e-05	8.09946e-05	5.94393e-05
K02531	transcriptional antiterminator	2.63103e-05	1.29396e-05	1.25342e-05
K02532	MFS transporter, OHS family, lactose permease	6.50454e-05	0.000109273	8.38395e-05
K02533	tRNA/rRNA methyltransferase	1.85489e-06	5.12392e-06	1.19937e-05
K02535	UDP-3-O-	3.60655e-06	8.07354e-06	1.42856e-05
K02536	UDP-3-O-	0.000137434	0.000111325	0.000113095
K02538	mannose operon transcriptional activator	2.67966e-05	4.90546e-05	6.16423e-05
K02547	methicillin resistance protein	2.42226e-07	1.99755e-06	1.95305e-06
K02548	1,4-dihydroxy-2-naphthoate polyprenyltransferase	0.000429522	0.000372535	0.000290278
K02549	o-succinylbenzoate synthase	0.000156586	0.000125491	0.000108438
K02550	glycolate permease	5.35484e-07	2.29471e-06	1.56222e-05
K02551	2-succinyl-5-enolpyruvyl-6-hydroxy-3-cyclohexene-1-carboxylate synthase	0.000266501	0.000277774	0.00024509
K02552	menaqui--specific isochorismate synthase	7.70156e-06	7.31886e-06	1.92097e-05
K02553	regulator of ribonuclease activity A	8.74346e-07	1.14103e-06	5.74964e-06
K02554	2-keto-4-pentenoate hydratase	4.42214e-06	1.25931e-05	1.33241e-05
K02556	chemotaxis protein MotA	3.70164e-05	2.9622e-05	4.3819e-05
K02557	chemotaxis protein MotB	0.000133157	0.000124947	0.000142442
K02558	UDP-N-acetylmuramate: L-alanyl-gamma-D-glutamyl-meso-diaminopimelate ligase	1.50407e-06	7.23384e-06	1.41062e-05
K02560	lauroyl-Kdo2-lipid IVA myristoyltransferase	4.91992e-07	1.74322e-06	1.03156e-05
K02562	mannitol operon repressor	6.21871e-07	1.62079e-06	1.07784e-05
K02563	UDP-N-acetylglucosamine--N-acetylmuramyl-(pentapeptide) pyrophosphoryl-undecaprenol N-acetylglucosamine transferase	0.000472512	0.000461523	0.000446715
K02564	glucosamine-6-phosphate deaminase	0.000346038	0.00041951	0.000390886
K02565	N-acetylglucosamine repressor	0.000134913	0.000449435	0.000397882
K02566	5'-nucleotidase	0.000165959	0.000160885	0.000150901
K02567	nitrate reductase (cytochrome)	6.98959e-06	9.50853e-06	2.23916e-05
K02568	nitrate reductase (cytochrome), electron transfer subunit	1.51857e-06	3.15428e-06	8.1577e-06
K02569	cytochrome c-type protein NapC	6.33463e-07	2.832e-06	1.02579e-05
K02570	periplasmic nitrate reductase NapD	7.83537e-07	1.07545e-06	5.65863e-06
K02572	ferredoxin-type protein NapF	2.50573e-06	2.76641e-06	6.3269e-06
K02573	ferredoxin-type protein NapG	7.49684e-05	5.95213e-05	5.68395e-05
K02574	ferredoxin-type protein NapH	0.000289994	0.000269923	0.00030381
K02575	MFS transporter, NNP family, nitrate/nitrite transporter	4.65184e-05	2.10729e-05	4.18295e-05
K02584	Nif-specific regulatory protein	1.31063e-05	6.20703e-06	6.11644e-06
K02585	nitrogen fixation protein NifB	1.94928e-06	1.3628e-06	2.88316e-07
K02586	nitrogenase molybdenum-iron protein alpha chain	2.48887e-06	2.74421e-06	0
K02587	nitrogenase molybdenum-cofactor synthesis protein NifE	2.67248e-06	2.63309e-06	8.10789e-06
K02588	nitrogenase iron protein NifH	3.29077e-06	3.51096e-06	8.21398e-06
K02589	nitrogen regulatory protein PII 1	5.3668e-07	0	0
K02590	nitrogen regulatory protein PII 2	5.21145e-07	8.42454e-08	8.38865e-08
K02591	nitrogenase molybdenum-iron protein beta chain	2.84551e-06	2.9753e-06	1.94845e-07
K02594	homocitrate synthase NifV	3.44367e-06	7.51385e-07	1.88177e-06
K02596	nitrogen fixation protein NifX	1.45127e-06	1.28228e-06	0
K02598	nitrite transporter	4.50262e-05	4.20682e-05	0.000109177
K02600	transcription termination/antitermination protein NusA	0.000483684	0.000466438	0.000408692
K02601	transcription termination/antitermination protein NusG	0.000425295	0.000416297	0.000386252
K02609	ring-1,2-phenylacetyl-CoA epoxidase subunit PaaA	7.22404e-07	1.51319e-06	8.98603e-06
K02610	ring-1,2-phenylacetyl-CoA epoxidase subunit PaaB	0	3.48203e-07	1.6742e-06
K02611	ring-1,2-phenylacetyl-CoA epoxidase subunit PaaC	7.61769e-07	1.53885e-06	9.42974e-06
K02612	ring-1,2-phenylacetyl-CoA epoxidase subunit PaaD	5.09566e-05	6.05643e-05	2.7035e-05
K02613	ring-1,2-phenylacetyl-CoA epoxidase subunit PaaE	8.47437e-07	1.56401e-06	1.26673e-05
K02614	acyl-CoA thioesterase	3.73504e-05	6.41793e-05	7.15491e-05
K02615	3-oxo-5,6-didehydrosuberyl-CoA/3-oxoadipyl-CoA thiolase	6.91951e-07	1.383e-06	1.13357e-05
K02616	phenylacetic acid degradation operon negative regulatory protein	6.6602e-07	1.59912e-06	1.10807e-05
K02617	phenylacetic acid degradation protein	1.75703e-06	1.30906e-06	8.68617e-06
K02618	oxepin-CoA hydrolase / 3-oxo-5,6-dehydrosuberyl-CoA semialdehyde dehydrogenase	9.48351e-07	1.75181e-06	1.30223e-05
K02619	4-amino-4-deoxychorismate lyase	6.52366e-06	1.29513e-05	4.37381e-05
K02621	topoisomerase IV subunit A	0.000345473	0.000325848	0.000286
K02622	topoisomerase IV subunit B	0.000340076	0.000311721	0.000276273
K02623	LysR family transcriptional regulator, pca operon transcriptional activator	2.92775e-06	7.95836e-06	1.43192e-05
K02624	IclR family transcriptional regulator, pca regulon regulatory protein	1.44092e-06	6.35094e-07	1.21955e-06
K02626	arginine decarboxylase	9.84242e-07	7.93788e-07	5.84216e-07
K02636	cytochrome b6-f complex iron-sulfur subunit	1.35176e-05	5.38828e-06	5.18869e-06
K02639	ferredoxin	8.07794e-07	0	0
K02641	ferredoxin--NADP+ reductase	4.67074e-05	3.76769e-05	5.89766e-05
K02647	carbohydrate diacid regulator	0.000154181	0.000137885	0.000239002
K02650	type IV pilus assembly protein PilA	2.62628e-05	2.57045e-05	2.79078e-05
K02651	pilus assembly protein Flp/PilA	8.61299e-07	4.95762e-06	3.71172e-06
K02652	type IV pilus assembly protein PilB	6.52635e-05	4.43056e-05	5.29032e-05
K02653	type IV pilus assembly protein PilC	0.000115057	0.00012278	0.000176348
K02654	leader peptidase (prepilin peptidase) / N-methyltransferase	0.000119711	0.000110197	0.00015587
K02655	type IV pilus assembly protein PilE	0	2.33722e-07	6.41142e-07
K02656	type IV pilus assembly protein PilF	5.40811e-07	4.83697e-07	1.37112e-06
K02657	twitching motility two-component system response regulator PilG	8.62004e-08	0	0
K02658	twitching motility two-component system response regulator PilH	7.57385e-07	2.22181e-06	2.99892e-06
K02660	twitching motility protein PilJ	7.57409e-08	1.84197e-07	3.07785e-07
K02662	type IV pilus assembly protein PilM	3.86344e-05	2.92957e-05	3.66321e-05
K02663	type IV pilus assembly protein PilN	1.17179e-05	8.30365e-06	2.03957e-05
K02664	type IV pilus assembly protein PilO	6.77295e-07	1.37625e-06	5.29383e-07
K02666	type IV pilus assembly protein PilQ	5.01737e-06	2.87422e-06	1.55447e-06
K02667	two-component system, NtrC family, response regulator PilR	2.46087e-06	2.5578e-06	2.75865e-06
K02668	two-component system, NtrC family, sensor histidine kinase PilS	0	1.14174e-06	2.5363e-08
K02669	twitching motility protein PilT	0.000104746	9.79023e-05	0.000152464
K02670	twitching motility protein PilU	3.40874e-07	8.58826e-08	2.79224e-07
K02672	type IV pilus assembly protein PilW	0	2.18493e-06	1.52065e-06
K02674	type IV pilus assembly protein PilY1	3.71838e-06	4.43008e-06	4.29188e-06
K02679	prepilin peptidase dependent protein A	1.70784e-07	1.65998e-06	7.99668e-06
K02680	prepilin peptidase dependent protein B	3.34105e-07	1.60998e-06	9.05179e-06
K02681	prepilin peptidase dependent protein C	0	9.1871e-07	4.89636e-06
K02682	prepilin peptidase dependent protein D	1.14194e-07	1.07709e-06	7.76985e-06
K02683	DNA primase small subunit	1.86411e-07	3.29552e-07	4.81485e-07
K02686	primosomal replication protein N	8.21843e-08	2.20642e-06	5.62211e-06
K02687	ribosomal protein L11 methyltransferase	0.00039134	0.000290514	0.000304294
K02688	transcriptional regulator, propionate catabolism operon regulatory protein	1.61717e-05	2.58217e-05	7.31018e-05
K02742	SprT protein	5.43162e-06	1.08098e-05	1.24215e-05
K02744	N-acetylgalactosamine PTS system EIIA component	1.04683e-05	7.42879e-05	7.15938e-05
K02745	N-acetylgalactosamine PTS system EIIB component	2.43993e-06	3.35e-05	3.02998e-05
K02746	N-acetylgalactosamine PTS system EIIC component	3.64944e-06	3.51762e-05	4.18217e-05
K02747	N-acetylgalactosamine PTS system EIID component	4.08733e-06	3.79904e-05	4.35409e-05
K02750	alpha-glucoside PTS system EIICB component	7.60441e-05	8.71218e-05	0.000112359
K02753	beta-glucoside (arbutin/salicin/cellobiose) PTS system EIICB component	6.9007e-07	2.35547e-06	1.52439e-05
K02755	beta-glucoside PTS system EIIA component	1.46636e-05	1.60245e-05	6.01151e-06
K02757	beta-glucoside PTS system EIICBA component	0.000413884	0.000554484	0.000550007
K02759	cellobiose PTS system EIIA component	7.44424e-05	0.000118584	0.000106321
K02760	cellobiose PTS system EIIB component	6.97449e-05	0.00016158	0.000155553
K02761	cellobiose PTS system EIIC component	0.000679371	0.000909574	0.000754468
K02768	fructose PTS system EIIA component	1.74681e-05	1.64185e-05	3.40759e-05
K02769	fructose PTS system EIIB component	7.85999e-07	6.4035e-06	6.2988e-06
K02770	fructose PTS system EIIBC or EIIC component	0.000296211	0.000242037	0.00035884
K02771	fructose PTS system EIID component	7.61142e-06	2.30776e-05	2.05675e-05
K02773	galactitol PTS system EIIA component	6.54661e-05	8.40883e-05	8.38504e-05
K02774	galactitol PTS system EIIB component	8.40367e-06	1.63919e-05	1.43031e-05
K02775	galactitol PTS system EIIC component	0.00029927	0.000288241	0.000253367
K02777	sugar PTS system EIIA component	4.79921e-05	0.000143892	0.000148424
K02779	glucose PTS system EIICB or EIICBA component	7.57141e-05	7.15006e-05	7.62599e-05
K02781	glucitol/sorbitol PTS system EIIA component	5.09511e-05	3.73906e-05	4.1661e-05
K02782	glucitol/sorbitol PTS system EIIB component	5.67393e-06	4.14989e-06	3.14732e-05
K02783	glucitol/sorbitol PTS system EIIC component	2.3579e-06	2.11318e-06	2.08938e-05
K02784	phosphocarrier protein HPr	4.88628e-05	5.82908e-05	8.43999e-05
K02786	lactose PTS system EIIA component	1.23167e-05	1.63144e-05	1.46662e-05
K02788	lactose PTS system EIICB component	4.36184e-05	5.63871e-05	4.80268e-05
K02791	maltose/glucose PTS system EIICB component	6.89506e-06	8.3178e-06	2.39387e-05
K02793	mannose PTS system EIIA component	9.29867e-05	0.000109329	0.000103302
K02794	mannose PTS system EIIAB component	0.00039152	0.000339525	0.000302267
K02795	mannose PTS system EIIC component	0.000391548	0.000370484	0.000342352
K02796	mannose PTS system EIID component	0.000368537	0.000334503	0.000289377
K02798	mannitol PTS system EIIA component	4.03702e-05	5.1243e-05	6.9824e-05
K02800	mannitol PTS system EIICBA or EIICB component	0.000118063	0.000118324	0.000182536
K02804	N-acetylglucosamine PTS system EIICBA or EIICB component	3.10622e-05	3.18014e-05	0.000101685
K02805	dTDP-4-amino-4,6-dideoxygalactose transaminase	5.18733e-05	5.93131e-05	9.84407e-05
K02806	nitrogen PTS system EIIA component	1.48383e-06	4.14429e-06	1.20304e-05
K02810	sucrose PTS system EIIBCA or EIIBC component	0.000237692	0.0003141	0.000293404
K02812	sorbose PTS system EIIA component	0	0	1.16611e-06
K02813	sorbose PTS system EIIB component	1.33292e-07	0	1.82578e-06
K02814	sorbose PTS system EIIC component	6.68786e-08	6.58246e-08	1.61197e-06
K02815	sorbose PTS system EIID component	0	1.58923e-07	1.58056e-06
K02819	trehalose PTS system EIIBC or EIIBCA component	1.52583e-05	0.000100405	0.000150931
K02821	ascorbate PTS system EIIA or EIIAB component	2.51781e-05	1.68208e-05	5.01978e-05
K02822	ascorbate PTS system EIIB component	9.52022e-06	7.52317e-06	1.4578e-05
K02823	dihydroorotate dehydrogenase electron transfer subunit	0.000207034	0.000254166	0.000267042
K02824	uracil permease	0.000274118	0.000268253	0.00025188
K02825	pyrimidine operon attenuation protein / uracil phosphoribosyltransferase	0.000182463	0.000128053	9.88105e-05
K02831	ser/thr/tyr protein kinase RAD53	8.11997e-08	0	0
K02834	ribosome-binding factor A	0.000236702	0.000260005	0.000225057
K02835	peptide chain release factor 1	0.000431509	0.000403856	0.000396069
K02836	peptide chain release factor 2	0.000454806	0.000456185	0.00042408
K02837	peptide chain release factor 3	0.000404952	0.000313365	0.000324214
K02838	ribosome recycling factor	0.0003082	0.000297709	0.000247382
K02839	peptide chain release factor	1.91095e-05	1.40316e-05	2.63394e-05
K02840	UDP-D-galactose:(glucosyl)LPS alpha-1,6-D-galactosyltransferase	4.35241e-05	1.86217e-05	2.32535e-05
K02841	lipopolysaccharide heptosyltransferase I	7.24299e-06	1.4676e-05	2.74059e-05
K02843	lipopolysaccharide heptosyltransferase II	8.69872e-05	8.24598e-05	8.16549e-05
K02844	UDP-glucose:(heptosyl)LPS alpha-1,3-glucosyltransferase	2.51453e-06	4.77569e-06	1.54379e-05
K02846	N-methyl-L-tryptophan oxidase	3.90234e-07	2.15165e-06	1.08477e-05
K02847	O-antigen ligase	2.43911e-05	2.11566e-05	3.58767e-05
K02848	lipopolysaccharide core heptose(I) kinase	7.20118e-07	1.93107e-06	1.12558e-05
K02849	lipopolysaccharide heptosyltransferase III	4.27227e-06	9.36743e-06	1.99043e-05
K02850	heptose II phosphotransferase	1.1806e-06	2.24616e-06	9.5054e-06
K02851	UDP-GlcNAc:undecaprenyl-phosphate/decaprenyl-phosphate GlcNAc-1-phosphate transferase	0.000311884	0.000303376	0.000253688
K02852	UDP-N-acetyl-D-mannosaminouronate:lipid I N-acetyl-D-mannosaminouronosyltransferase	1.262e-05	8.68929e-06	1.7718e-05
K02853	enterobacterial common antigen polymerase	1.06242e-06	2.38499e-06	1.67199e-05
K02854	AraC family transcriptional regulator, L-rhamnose operon transcriptional activator RhaR	2.37839e-06	3.66218e-06	1.8879e-05
K02855	AraC family transcriptional regulator, L-rhamnose operon regulatory protein RhaS	2.30129e-05	1.12073e-05	1.94191e-05
K02856	L-rhamnose-H+ transport protein	8.31731e-05	6.3178e-05	6.69708e-05
K02858	3,4-dihydroxy 2-buta- 4-phosphate synthase	3.6076e-07	4.29349e-06	1.08205e-05
K02859	riboflavin biosynthesis RibT protein	4.66367e-05	3.93147e-05	2.70542e-05
K02860	16S rRNA processing protein RimM	0.000261142	0.000280087	0.00023962
K02863	large subunit ribosomal protein L1	0.000397081	0.000369269	0.000336917
K02864	large subunit ribosomal protein L10	0.000329886	0.000327996	0.000302495
K02866	large subunit ribosomal protein L10e	1.34181e-07	2.34488e-07	2.66981e-07
K02867	large subunit ribosomal protein L11	0.000238573	0.000222935	0.000186843
K02870	large subunit ribosomal protein L12e	0	0	1.36554e-07
K02871	large subunit ribosomal protein L13	0.00026751	0.00025915	0.000234389
K02873	large subunit ribosomal protein L13e	0	0	1.5711e-07
K02874	large subunit ribosomal protein L14	0.000120374	0.000127004	0.000119271
K02875	large subunit ribosomal protein L14e	2.84892e-06	1.7728e-06	2.08749e-06
K02876	large subunit ribosomal protein L15	0.000287797	0.000268713	0.000240854
K02877	large subunit ribosomal protein L15e	1.73436e-07	9.14496e-08	5.59081e-07
K02878	large subunit ribosomal protein L16	0.000230718	0.000206597	0.000195949
K02879	large subunit ribosomal protein L17	0.000242743	0.000260933	0.000251821
K02881	large subunit ribosomal protein L18	0.000193271	0.000179643	0.000163827
K02883	large subunit ribosomal protein L18e	0	8.55544e-08	0
K02884	large subunit ribosomal protein L19	0.000150406	0.000172934	0.000155243
K02885	large subunit ribosomal protein L19e	2.17325e-07	8.42771e-08	2.88895e-06
K02886	large subunit ribosomal protein L2	0.000424697	0.000368412	0.000377789
K02887	large subunit ribosomal protein L20	0.000148134	0.000147888	0.000136793
K02888	large subunit ribosomal protein L21	0.000109667	0.00012602	0.000107407
K02889	large subunit ribosomal protein L21e	0	8.86213e-08	7.22072e-07
K02890	large subunit ribosomal protein L22	0.000183588	0.000192438	0.000170813
K02892	large subunit ribosomal protein L23	9.71258e-05	0.000107495	8.67155e-05
K02895	large subunit ribosomal protein L24	8.92314e-05	9.31455e-05	9.58148e-05
K02897	large subunit ribosomal protein L25	9.81547e-05	0.00011968	0.000101176
K02899	large subunit ribosomal protein L27	5.45492e-05	6.74236e-05	5.3393e-05
K02900	large subunit ribosomal protein L27Ae	0	0	1.67304e-07
K02902	large subunit ribosomal protein L28	0.00023506	0.000177882	0.000212998
K02904	large subunit ribosomal protein L29	3.58317e-06	1.18588e-05	6.52394e-06
K02905	large subunit ribosomal protein L29e	0	0	1.87976e-06
K02906	large subunit ribosomal protein L3	0.000386723	0.000373983	0.000332098
K02907	large subunit ribosomal protein L30	2.84357e-07	1.06168e-06	5.78127e-07
K02908	large subunit ribosomal protein L30e	0	8.10969e-08	0
K02909	large subunit ribosomal protein L31	2.95999e-05	3.26064e-05	2.67949e-05
K02910	large subunit ribosomal protein L31e	0	0	1.04366e-06
K02911	large subunit ribosomal protein L32	3.27656e-07	2.79527e-07	8.10321e-07
K02913	large subunit ribosomal protein L33	2.67473e-06	1.36901e-06	2.50499e-06
K02914	large subunit ribosomal protein L34	8.46145e-07	2.96521e-07	5.50832e-07
K02915	large subunit ribosomal protein L34e	0	0	3.94191e-07
K02916	large subunit ribosomal protein L35	2.56687e-06	3.26451e-06	2.70772e-06
K02917	large subunit ribosomal protein L35Ae	0	0	1.67945e-07
K02919	large subunit ribosomal protein L36	0	2.33655e-07	7.87626e-07
K02920	large subunit ribosomal protein L36e	0	0	4.80633e-07
K02926	large subunit ribosomal protein L4	0.000407304	0.000390388	0.000349454
K02927	ubiquitin-large subunit ribosomal protein L40e	5.37983e-06	3.17154e-06	7.32291e-06
K02929	large subunit ribosomal protein L44e	0	9.0487e-08	2.73107e-07
K02930	large subunit ribosomal protein L4e	1.73683e-07	1.78161e-07	2.46534e-07
K02931	large subunit ribosomal protein L5	0.000336442	0.00031975	0.000283434
K02932	large subunit ribosomal protein L5e	0	0	2.06763e-07
K02933	large subunit ribosomal protein L6	0.000320277	0.000315711	0.0002862
K02935	large subunit ribosomal protein L7/L12	0.000168056	0.000174317	0.000161724
K02936	large subunit ribosomal protein L7Ae	2.5465e-07	3.01547e-07	9.85752e-06
K02937	large subunit ribosomal protein L7e	0	0	7.9256e-07
K02938	large subunit ribosomal protein L8e	0	0	1.71897e-07
K02939	large subunit ribosomal protein L9	0.000318497	0.00031086	0.000269484
K02940	large subunit ribosomal protein L9e	0	0	7.09689e-07
K02945	small subunit ribosomal protein S1	0.000565594	0.000451281	0.000474586
K02946	small subunit ribosomal protein S10	8.37072e-05	8.79803e-05	7.58936e-05
K02947	small subunit ribosomal protein S10e	0	0	3.34424e-07
K02948	small subunit ribosomal protein S11	0.000115542	0.000148231	0.000126067
K02950	small subunit ribosomal protein S12	0.000159618	0.000173604	0.000158902
K02952	small subunit ribosomal protein S13	0.000162668	0.000165761	0.000150198
K02953	small subunit ribosomal protein S13e	0	0	3.22307e-07
K02954	small subunit ribosomal protein S14	3.43094e-05	4.16649e-05	3.49518e-05
K02956	small subunit ribosomal protein S15	5.27868e-05	7.23914e-05	5.39635e-05
K02957	small subunit ribosomal protein S15Ae	0	0	1.71225e-07
K02959	small subunit ribosomal protein S16	0.000127167	0.000150938	0.000114617
K02960	small subunit ribosomal protein S16e	0	0	1.43247e-07
K02961	small subunit ribosomal protein S17	3.22737e-05	3.55679e-05	3.40684e-05
K02962	small subunit ribosomal protein S17e	0	0	8.04771e-07
K02963	small subunit ribosomal protein S18	3.58625e-05	2.94269e-05	2.76626e-05
K02964	small subunit ribosomal protein S18e	0	0	8.80195e-08
K02965	small subunit ribosomal protein S19	4.62574e-05	4.98425e-05	4.44809e-05
K02966	small subunit ribosomal protein S19e	7.66508e-08	1.58636e-07	3.6529e-07
K02967	small subunit ribosomal protein S2	0.000392395	0.000379774	0.000345209
K02968	small subunit ribosomal protein S20	5.18001e-05	5.58077e-05	5.17409e-05
K02970	small subunit ribosomal protein S21	6.77242e-06	7.07043e-06	1.21488e-05
K02974	small subunit ribosomal protein S24e	1.0267e-07	0	2.80985e-07
K02978	small subunit ribosomal protein S27e	0	1.15354e-07	1.79809e-07
K02981	small subunit ribosomal protein S2e	0	0	7.25453e-07
K02982	small subunit ribosomal protein S3	0.000421591	0.000377646	0.000341504
K02983	small subunit ribosomal protein S30e	0	0	2.0483e-07
K02984	small subunit ribosomal protein S3Ae	1.50284e-07	2.37634e-07	2.26016e-07
K02986	small subunit ribosomal protein S4	0.000313212	0.000283774	0.000268771
K02987	small subunit ribosomal protein S4e	1.57885e-07	1.05692e-07	1.95343e-07
K02988	small subunit ribosomal protein S5	0.000302771	0.000290169	0.000269729
K02990	small subunit ribosomal protein S6	0.000134458	0.0001357	0.00011626
K02991	small subunit ribosomal protein S6e	2.21256e-07	9.76849e-08	2.40725e-07
K02992	small subunit ribosomal protein S7	0.000212135	0.000219647	0.000202864
K02994	small subunit ribosomal protein S8	0.000215307	0.000190735	0.000186692
K02995	small subunit ribosomal protein S8e	2.16488e-07	0	2.15686e-07
K02996	small subunit ribosomal protein S9	0.000200739	0.000183895	0.000169295
K02997	small subunit ribosomal protein S9e	0	0	3.48578e-07
K02998	small subunit ribosomal protein SAe	0	0	1.18791e-07
K03032	26S proteasome regulatory subunit N2	1.55718e-07	1.00316e-07	7.62598e-08
K03040	DNA-directed RNA polymerase subunit alpha	0.000433835	0.00042783	0.000388577
K03041	DNA-directed RNA polymerase subunit A'	2.65664e-07	3.39216e-07	4.51552e-07
K03042	"DNA-directed RNA polymerase subunit A""	5.65632e-08	2.43519e-07	2.63572e-07
K03043	DNA-directed RNA polymerase subunit beta	0.000747843	0.000645629	0.000582833
K03044	DNA-directed RNA polymerase subunit B'	2.28648e-07	3.66181e-07	6.02287e-07
K03045	"DNA-directed RNA polymerase subunit B""	1.4934e-07	3.92031e-07	3.72825e-07
K03046	DNA-directed RNA polymerase subunit beta'	0.000681254	0.000604971	0.000578337
K03047	DNA-directed RNA polymerase subunit D	1.65862e-07	1.79874e-07	2.99619e-07
K03048	DNA-directed RNA polymerase subunit delta	0.000135781	0.000127593	9.4802e-05
K03049	DNA-directed RNA polymerase subunit E'	6.08208e-08	1.95953e-07	1.73945e-07
K03056	DNA-directed RNA polymerase subunit L	0	0	1.15335e-07
K03057	transcription factor S	0	1.21645e-07	1.03366e-07
K03060	DNA-directed RNA polymerase subunit omega	1.68873e-05	3.19034e-05	3.0788e-05
K03061	26S proteasome regulatory subunit T1	2.92784e-07	6.88934e-07	1.99008e-06
K03062	26S proteasome regulatory subunit T2	4.68463e-07	1.01079e-06	3.44503e-07
K03063	26S proteasome regulatory subunit T3	0	0	2.62792e-07
K03064	26S proteasome regulatory subunit T4	7.00242e-07	1.52619e-06	2.10374e-06
K03065	26S proteasome regulatory subunit T5	6.15852e-07	4.21674e-07	4.81182e-07
K03066	26S proteasome regulatory subunit T6	2.05963e-07	0	2.47474e-07
K03070	preprotein translocase subunit SecA	0.000862147	0.000723295	0.000690666
K03071	preprotein translocase subunit SecB	7.55195e-06	7.11437e-06	1.60718e-05
K03072	preprotein translocase subunit SecD	4.93578e-05	2.39529e-05	4.00641e-05
K03073	preprotein translocase subunit SecE	2.1545e-05	2.03212e-05	2.13216e-05
K03074	preprotein translocase subunit SecF	3.6098e-05	1.47607e-05	2.37155e-05
K03075	preprotein translocase subunit SecG	7.45923e-05	7.33767e-05	5.56237e-05
K03076	preprotein translocase subunit SecY	0.00061137	0.000550744	0.000496734
K03077	L-ribulose-5-phosphate 4-epimerase	0.000247788	0.000197543	0.000249087
K03078	3-dehydro-L-gulonate-6-phosphate decarboxylase	2.70633e-05	8.02361e-06	3.29262e-05
K03079	L-ribulose-5-phosphate 3-epimerase	0.000137541	0.000180606	0.000210133
K03083	glycogen synthase kinase 3 beta	2.49123e-06	4.3128e-08	0
K03086	RNA polymerase primary sigma factor	0.000469279	0.000511154	0.000520555
K03087	RNA polymerase -ssential primary-like sigma factor	6.65675e-06	2.54459e-06	1.36283e-05
K03088	RNA polymerase sigma-70 factor, ECF subfamily	0.00234182	0.00215862	0.00225586
K03089	RNA polymerase sigma-32 factor	4.64203e-06	7.58362e-06	1.41866e-05
K03090	RNA polymerase sigma-B factor	3.51908e-05	3.63435e-05	5.34075e-05
K03091	RNA polymerase sporulation-specific sigma factor	0.000645324	0.000456428	0.00059978
K03092	RNA polymerase sigma-54 factor	0.000243752	0.000210935	0.000218573
K03093	RNA polymerase sigma factor	6.65931e-06	4.01975e-06	1.7845e-05
K03094	S-phase kinase-associated protein 1	0	0	1.58818e-07
K03095	SprT-like protein	9.14943e-05	8.44124e-05	5.77142e-05
K03098	apolipoprotein D and lipocalin family protein	0.000124885	0.000129185	0.000101887
K03100	signal peptidase I	0.000568157	0.000770136	0.000661802
K03101	signal peptidase II	0.0005261	0.000465733	0.000424114
K03103	multiple inositol-polyphosphate phosphatase / 2,3-bisphosphoglycerate 3-phosphatase	0.000284624	0.000175266	0.000142805
K03105	signal recognition particle subunit SRP19	1.178e-07	0	0
K03106	signal recognition particle subunit SRP54	0.000447914	0.000447319	0.000384756
K03108	signal recognition particle subunit SRP72	0	0	3.04401e-07
K03110	fused signal recognition particle receptor	0.000449551	0.000456862	0.000395708
K03111	single-strand DNA-binding protein	0.000564428	0.000632326	0.000644001
K03112	DamX protein	7.62639e-07	2.78242e-06	1.60176e-05
K03113	translation initiation factor 1	5.76197e-05	4.08913e-05	3.73897e-05
K03116	sec-independent protein translocase protein TatA	9.31423e-06	5.40408e-06	6.07863e-06
K03117	sec-independent protein translocase protein TatB	2.78376e-05	3.81346e-05	3.8793e-05
K03118	sec-independent protein translocase protein TatC	0.000137084	0.000124495	0.000104757
K03119	taurine dioxygenase	6.11719e-07	1.6308e-06	1.27588e-05
K03120	transcription initiation factor TFIID TATA-box-binding protein	1.52052e-07	2.79082e-07	2.88425e-07
K03124	transcription initiation factor TFIIB	1.18773e-07	4.30126e-07	6.70906e-07
K03136	transcription initiation factor TFIIE subunit alpha	9.27432e-08	1.18733e-07	0
K03147	phosphomethylpyrimidine synthase	0.000115321	0.000102662	0.000147962
K03148	sulfur carrier protein ThiS adenylyltransferase	3.24411e-05	1.75164e-05	5.14406e-05
K03149	thiazole synthase	0.000134042	0.000108313	0.000123664
K03150	2-iminoacetate synthase	0.000300249	0.000259834	0.000369615
K03151	tRNA uracil 4-sulfurtransferase	0.000333563	0.000286906	0.000308637
K03152	protein deglycase	0.00033091	0.000352929	0.000347804
K03153	glycine oxidase	9.04454e-06	1.05578e-05	1.76614e-05
K03154	sulfur carrier protein	1.54491e-06	2.07724e-06	2.23411e-06
K03166	DNA topoisomerase VI subunit A	1.08213e-07	2.39559e-07	4.07647e-07
K03167	DNA topoisomerase VI subunit B	8.84746e-08	2.60544e-07	4.46912e-07
K03168	DNA topoisomerase I	0.000552042	0.000518196	0.000487626
K03169	DNA topoisomerase III	0.00091142	0.00084416	0.000992114
K03177	tRNA pseudouridine55 synthase	0.000412255	0.000408592	0.000390344
K03179	4-hydroxybenzoate polyprenyltransferase	4.46307e-06	4.85861e-05	6.0732e-05
K03181	chorismate lyase	5.96193e-07	2.08559e-06	9.33511e-06
K03182	4-hydroxy-3-polyprenylbenzoate decarboxylase	3.74368e-06	7.53363e-06	1.8674e-05
K03183	demethylmenaqui- methyltransferase / 2-methoxy-6-polyprenyl-1,4-benzoquinol methylase	0.000310179	0.000262552	0.000238162
K03184	3-demethoxyubiquinol 3-hydroxylase	5.27693e-07	1.95841e-06	1.38145e-05
K03185	2-octaprenyl-6-methoxyphenol hydroxylase	6.68818e-07	2.30973e-06	1.58637e-05
K03186	flavin prenyltransferase	4.87249e-06	7.58572e-06	2.51879e-05
K03187	urease accessory protein	6.33277e-05	3.48093e-05	3.32223e-05
K03188	urease accessory protein	8.86682e-05	4.39638e-05	4.65679e-05
K03189	urease accessory protein	7.35961e-05	3.56348e-05	3.79892e-05
K03190	urease accessory protein	9.02777e-05	4.70927e-05	4.58377e-05
K03191	acid-activated urea channel	4.73433e-05	1.66921e-05	2.81802e-05
K03194	type IV secretion system protein VirB1	1.91522e-06	4.62863e-06	2.11568e-05
K03195	type IV secretion system protein VirB10	2.09273e-06	7.18324e-06	2.43294e-05
K03196	type IV secretion system protein VirB11	2.7472e-06	6.93127e-06	2.27985e-05
K03197	type IV secretion system protein VirB2	0	2.10687e-07	2.6855e-07
K03198	type IV secretion system protein VirB3	0	6.40543e-07	0
K03199	type IV secretion system protein VirB4	1.98144e-06	7.93673e-06	2.59974e-05
K03200	type IV secretion system protein VirB5	5.90715e-07	4.16577e-06	1.99968e-05
K03201	type IV secretion system protein VirB6	8.01653e-07	4.14539e-06	2.29831e-05
K03203	type IV secretion system protein VirB8	8.10647e-07	4.84864e-06	1.9283e-05
K03204	type IV secretion system protein VirB9	6.73561e-07	5.37841e-06	2.48203e-05
K03205	type IV secretion system protein VirD4	0.00105329	0.000937458	0.00113882
K03206	azobenzene reductase	5.70574e-05	2.87206e-05	3.07607e-05
K03207	GDP-mannose mannosyl hydrolase	0	1.01694e-06	6.11867e-06
K03208	putative colanic acid biosynthesis glycosyltransferase WcaI	7.00523e-05	5.06827e-05	5.8597e-05
K03210	preprotein translocase subunit YajC	0.000153591	0.000143032	0.000116845
K03212	23S rRNA (uracil747-C5)-methyltransferase	7.89582e-07	2.31776e-06	1.24719e-05
K03214	RNA methyltransferase, TrmH family	5.51084e-07	1.89443e-06	1.0501e-05
K03215	23S rRNA (uracil1939-C5)-methyltransferase	0.00082477	0.00083589	0.000837694
K03216	tRNA (cytidine/uridine-2'-O-)-methyltransferase	0.000194296	0.000215747	0.000215498
K03217	YidC/Oxa1 family membrane protein insertase	0.000721268	0.00065685	0.000605858
K03218	23S rRNA (guanosine2251-2'-O)-methyltransferase	0.00052834	0.000551423	0.000490062
K03219	type III secretion protein C	3.15635e-07	4.33062e-07	3.06413e-07
K03220	type III secretion protein D	2.57998e-07	1.71319e-07	9.83495e-08
K03222	type III secretion protein J	3.45292e-07	1.64959e-07	1.03057e-07
K03223	type III secretion protein L	2.21234e-07	1.14836e-07	3.83074e-07
K03224	ATP synthase in type III secretion protein N	4.41245e-07	2.48445e-07	2.19312e-07
K03225	type III secretion protein Q	6.53434e-07	2.08448e-06	1.10731e-05
K03226	type III secretion protein R	2.06583e-07	1.5034e-07	1.49459e-07
K03228	type III secretion protein T	1.70163e-07	6.09667e-08	2.56104e-07
K03229	type III secretion protein U	3.69715e-07	2.19832e-07	2.92515e-08
K03230	type III secretion protein V	3.88051e-07	3.13592e-07	4.44195e-07
K03231	elongation factor 1-alpha	9.67285e-08	8.05935e-07	4.47637e-06
K03232	elongation factor 1-beta	1.2212e-07	0	0
K03233	elongation factor 1-gamma	0	0	3.87004e-07
K03234	elongation factor 2	8.6682e-05	6.13087e-05	6.62023e-05
K03236	translation initiation factor 1A	0	9.1835e-08	9.61139e-08
K03237	translation initiation factor 2 subunit 1	1.27629e-07	3.3649e-07	3.97923e-07
K03238	translation initiation factor 2 subunit 2	1.90145e-05	1.74591e-05	1.24252e-05
K03242	translation initiation factor 2 subunit 3	1.77592e-07	3.01541e-07	3.87966e-07
K03243	translation initiation factor 5B	1.87216e-07	5.81081e-07	7.42131e-07
K03260	translation initiation factor 4G	0	0	2.80947e-07
K03263	translation initiation factor 5A	0	1.9298e-07	2.4498e-07
K03264	translation initiation factor 6	1.7265e-07	2.37275e-07	4.46233e-07
K03265	peptide chain release factor subunit 1	1.2145e-07	4.02888e-07	4.52394e-07
K03269	UDP-2,3-diacylglucosamine hydrolase	0.000105957	9.34686e-05	8.78855e-05
K03270	3-deoxy-D-manno-octulosonate 8-phosphate phosphatase (KDO 8-P phosphatase)	6.73716e-05	6.67208e-05	7.09976e-05
K03271	D-sedoheptulose 7-phosphate isomerase	3.5765e-05	3.47488e-05	4.0579e-05
K03272	D-beta-D-heptose 7-phosphate kinase / D-beta-D-heptose 1-phosphate adenosyltransferase	1.05807e-05	1.22244e-05	2.30647e-05
K03273	D-glycero-D-manno-heptose 1,7-bisphosphate phosphatase	7.92123e-06	1.3848e-05	1.55125e-05
K03274	ADP-L-glycero-D-manno-heptose 6-epimerase	5.80285e-06	1.06701e-05	1.68098e-05
K03275	UDP-glucose:(glucosyl)LPS alpha-1,3-glucosyltransferase	6.16028e-05	6.87288e-05	5.49361e-05
K03276	UDP-glucose/galactose:(glucosyl)LPS alpha-1,2-glucosyl/galactosyltransferase	1.28043e-05	1.9027e-05	1.74476e-05
K03278	UDP-D-galactose:(glucosyl)LPS alpha-1,3-D-galactosyltransferase	1.67843e-06	5.97327e-07	1.01221e-06
K03279	UDP-glucose:(galactosyl)LPS alpha-1,2-glucosyltransferase	0.000218096	0.000202453	0.000163949
K03281	chloride channel protein, CIC family	0.000860175	0.000833702	0.000678237
K03282	large conductance mechanosensitive channel	0.00020128	0.000201463	0.000156633
K03283	heat shock 70kDa protein 1/2/6/8	2.39424e-07	2.24258e-07	3.47748e-06
K03284	magnesium transporter	0.000348949	0.000506463	0.000412563
K03285	general bacterial porin, GBP family	3.03962e-06	2.48225e-05	9.36626e-06
K03286	OmpA-OmpF porin, OOP family	0.000883202	0.000634727	0.00055795
K03288	MFS transporter, MHS family, citrate/tricarballylate:H+ symporter	6.35588e-08	0	2.44407e-07
K03289	MFS transporter, NHS family, nucleoside permease	2.74194e-05	2.02117e-05	2.30875e-05
K03290	MFS transporter, SHS family, sialic acid transporter	7.31742e-07	2.72987e-06	2.23266e-05
K03291	MFS transporter, SET family, sugar efflux transporter	1.82049e-06	7.06763e-06	3.79669e-05
K03292	glycoside/pentoside/hexuronide:cation symporter, GPH family	0.000516662	0.000574902	0.000722624
K03293	amino acid transporter, AAT family	0.000719538	0.000639808	0.000463543
K03294	basic amino acid/polyamine antiporter, APA family	0.00130641	0.0011378	0.000817314
K03296	hydrophobic/amphiphilic exporter-1 (mainly G- bacteria), HAE1 family	0.000657035	0.000542523	0.000536642
K03297	small multidrug resistance pump	1.22564e-05	1.59961e-05	2.84517e-05
K03298	drug/metabolite transporter, DME family	0.000546276	0.000527221	0.000406395
K03299	gluconate:H+ symporter, GntP family	8.76592e-05	9.16493e-05	0.000151671
K03300	citrate-Mg2+:H+ or citrate-Ca2+:H+ symporter, CitMHS family	6.42978e-06	5.87707e-06	6.37578e-06
K03301	ATP:ADP antiporter, AAA family	8.2734e-07	2.68427e-06	1.35457e-06
K03303	lactate permease	0.00010693	0.000179435	0.000120729
K03304	tellurite resistance protein	1.47623e-06	3.03599e-06	1.3324e-05
K03305	proton-dependent oligopeptide transporter, POT family	0.000356859	0.000286143	0.000274734
K03306	inorganic phosphate transporter, PiT family	2.94134e-05	1.62915e-05	2.20032e-05
K03307	solute:Na+ symporter, SSS family	0.000372261	0.000364955	0.000479417
K03308	neurotransmitter:Na+ symporter, NSS family	0.000463303	0.000487785	0.000651404
K03309	dicarboxylate/amino acid:cation (Na+ or H+) symporter, DAACS family	2.9068e-05	1.76026e-05	2.42473e-05
K03310	alanine or glycine:cation symporter, AGCS family	0.000393528	0.000355193	0.000597193
K03311	branched-chain amino acid:cation transporter, LIVCS family	0.000429191	0.000438594	0.000367433
K03312	glutamate:Na+ symporter, ESS family	1.7808e-05	2.1693e-05	4.38193e-05
K03313	Na+:H+ antiporter, NhaA family	0.000152973	0.0001592	0.000123097
K03314	Na+:H+ antiporter, NhaB family	3.65089e-07	1.41923e-06	1.26314e-05
K03315	Na+:H+ antiporter, NhaC family	0.000457623	0.000366537	0.000349619
K03316	monovalent cation:H+ antiporter, CPA1 family	3.9911e-06	3.33716e-06	2.44861e-06
K03317	concentrative nucleoside transporter, CNT family	2.54611e-06	6.67264e-06	2.01185e-05
K03318	tyrosine permease	0	0	2.00154e-07
K03319	divalent anion:Na+ symporter, DASS family	9.78408e-05	7.37067e-05	4.89496e-05
K03320	ammonium transporter, Amt family	0.000304505	0.000317874	0.000334791
K03321	sulfate permease, SulP family	0.000217573	0.000212864	0.000202469
K03322	manganese transport protein	0.000181515	0.000208798	0.000200221
K03324	phosphate:Na+ symporter	0.000420731	0.000490526	0.00059419
K03325	arsenite transporter	0.000103699	9.03627e-05	9.56638e-05
K03326	C4-dicarboxylate transporter, DcuC family	8.93304e-06	4.96506e-05	5.4204e-05
K03327	multidrug resistance protein, MATE family	0.000921864	0.00103156	0.00135946
K03328	polysaccharide transporter, PST family	0.00070729	0.000662278	0.000525192
K03329	amino acid exporter	2.7677e-07	1.59214e-06	8.62864e-06
K03330	glutamyl-tRNA(Gln) amidotransferase subunit E	1.91845e-07	2.89235e-07	4.44578e-07
K03331	L-xylulose reductase	1.85668e-06	4.02282e-07	5.91874e-07
K03332	fructan beta-fructosidase	0.000109695	0.000125658	0.000134344
K03333	cholesterol oxidase	3.81477e-07	1.21992e-07	5.8192e-07
[truncated: 5,748 more rows]
