# Supplementary material for: Sanwei sandalwood decoction improves function of the gut microbiota in heart failure
Source: Front Microbiol. 2023 Oct 19;14:1236749. doi: 10.3389/fmicb.2023.1236749 (PMC10620746; doi:10.3389/fmicb.2023.1236749)
Supplement: Supplementary file 15 [file Data_Sheet_15.XLSX]

## Sheet: Sheet1
KO_Pathway_Level1	Normal	Model	Sanwei.sandalwood.decoction
Cellular Processes	0.0291937	0.0270306	0.0282235
Environmental Information Processing	0.0556769	0.0580852	0.0648093
Genetic Information Processing	0.0604298	0.0574496	0.0543308
Human Diseases	0.020383	0.019419	0.0196264
Metabolism	0.198896	0.201246	0.206117
Others	0.635421	0.636769	0.626893
